# Supplementary material for: Metabolomic signatures distinguish the impact of formula carbohydrates on disease outcome in a preterm piglet model of NEC
Source: Microbiome. 2018 Jun 19;6:111. doi: 10.1186/s40168-018-0498-0 (PMC6009052; doi:10.1186/s40168-018-0498-0)
Supplement: Supplementary file 12 — Data, metadata files, and R scripts used to generate the figures. The Rmarkdown_data_metadata.zip is a compressed folder containing the Rmarkdown file, which details the analysis scripts (in both RMD and HTML format). The batch file used to process the sequence data in mothur is provided. Microbiome data is included here as a BIOM-formatted table. All other data (metabolomics and cytokine expression) along with metadata are CSV files. (ZIP 992 kb) [file 40168_2018_498_MOESM12_ESM.zip]

Archive with 13 entries (13 files):
- cecal.csv
- cecal_compounds.csv
- cho_nec.files
- cho_nec.mothur.batch
- cho_nec_manuscript_all_analysis.nb.html
- cho_nec_manuscript_all_analysis.Rmd
- DI_cytokines.csv
- mappingfile_phyloseq.csv
- mothur_final.biom
- pigs_anthropometrics_morphometry_severity.csv
- pigs_anthropometrics_morphometry_severity_processed.csv
- plasma.csv
- plasma_compounds.csv
