# Supplementary material for: Metabolomic signatures distinguish the impact of formula carbohydrates on disease outcome in a preterm piglet model of NEC
Source: Microbiome. 2018 Jun 19;6:111. doi: 10.1186/s40168-018-0498-0 (PMC6009052; doi:10.1186/s40168-018-0498-0)
Supplement: Supplementary file 12 — Data, metadata files, and R scripts used to generate the figures. The Rmarkdown_data_metadata.zip is a compressed folder containing the Rmarkdown file, which details the analysis scripts (in both RMD and HTML format). The batch file used to process the sequence data in mothur is provided. Microbiome data is included here as a BIOM-formatted table. All other data (metabolomics and cytokine expression) along with metadata are CSV files. (ZIP 992 kb) [file 40168_2018_498_MOESM12_ESM.zip › cecal.csv]

pigID	group	mass.dry.g	bradford.protein	c.38002	c.35963	c.21049	c.33971	c.33972	c.31887	c.38293	c.43495	c.38296	c.33228	c.35186	c.34397	c.33871	c.33822	c.37231	c.1410	c.44564	c.27447	c.34419	c.32635	c.33957	c.42938	c.32350	c.34389	c.45453	c.21184	c.33960	c.35628	c.45968	c.36602	c.33230	c.21127	c.33955	c.35631	c.45970	c.35305	c.39270	c.34385	c.37418	c.21188	c.33961	c.34416	c.34437	c.19324	c.45966	c.35691
204N	CSS	0.254	1.932	1821206.875	285209.125	11347763	82681.7344	144501.8906	17725.1738	24219.2832		7224.5962			50110.1797	39873.8828	29863.3008			29454.7813	17124.7656	64463.5625	19007.3457	64036.5313		137493.8125	29820.8105	18564.9492	626846.25	413308.2813	222356.5	180513.625	156685.5313	27433.7168	229845.7188	1109401.875	117432.5625	157775.6094	308926.2813	143371.3906			384344.875	3448469	2104327.5	318501.9063	2417433	689956.625	1440543.25
205B	CSS	0.223	2.544	1005408		68388344	1320073.625	171371.4844	73086.9766	27221.0215	266365.3125			38319.7266					761592.3125		18613.541		32646.002	27469.8613	41542.5508	73068.5703	74319.1094	9758.248	55096.1406	107344.9219	222820.4688	642961.6875	105746.3828		50376.457	641738.125	510384	1081227.875	143927.4531	231487.8125		14254.0371	126935.8828	613485.4375	393189.4375	151729.1094	669012.375	837199.125	1459030.375
205H	CSS	0.13	4.746	280601.2813		8887303	1210906.125	724330.6875	8654.5518	11075.9971		19204.9648					31525.5547		52340.3008		201547.6563	29581.6738	55379.7695	39205.8398	13877.5645	71915.8281			1578321.125	222334.1094	549119	1131136.75	99958.0391		352763.1563	661168.25	395515.4063	1105713	243753.1563	364587.3125			362209.3125	846886.0625	2673510.5	307109	1597291.5	1136093.625	333513.2188
206D	CSS	0.638	3.834	471832.875	118676.2656	17999672	1053096.125	498620.9063	17198.4453	16711.0234		15076.8711		42168.2656			31226.8164		1442250.625	14663.3525	177733	28427.6387	112187.0078	18502.0098	56100.6445	111810.1406	76411.1094		2101143	103629.2969	717894.9375	580176.9375	78426.7422	11819.9189	219150.5313	550982.25	705423.25	640754	218439.4531	115257.6094	8635.1113		279973.5938	677699.9375	2103982.75	254666.8281	1270145.375	866930.8125	333513.2188
206H	CSS	0.225	4.063	371957.3125		17807502	2027872.625	343551.1875		31774.0781		16456.0566		22834.1504	25118.5156	31897.7852	35550.7305		149272.7031	43042.3203	43596.625	40051.957	91683.5078	33530.0117	41330.8672	61887.8828	128214.8281		1063817.75	234939.4688	726647.375	1014212.938	316431.4063	15350.3389	349134.4063	1155230.5	1144290.375	849385.0625	804359.4375	277834.5938	6931.6782		378605.2813	1114845.75	2408539.25	386141.9375	3639007	1606152.875	490890.3438
212E	CSS	0.161	0.802	604106.9375		19278178	87463.7031	31307.0059	11941.4111	21377.2344	692723.375			20357.5137	18710.5098		26684.0098				20495.6992	12869.9912		43558.3516		169249.7969		28246.166	229533.8125	117001.25	127203.4922	180224.25			50562.1563	327196.6875	84860.0859	168010.1094	244733.6406	205344.1406			138862.9063	733598	464059.2813	138315.3125	418187.1875	817861.25	1552750.25
213G	CSS	0.071	11.468	165921.7969	209948.7969	1710072.75	2004107.875	435106.3438		32213.832		11211.1123			144970.3438	80474.8516			49550.6406	57292.4453	177902.75	94538.0625	39597.3555	115193.5		112432.3906	21924.5508	27684.9727	496989.3125	697940.5	486375.125	499106.1563	77648.0703	17575.3711	274863.0313	2563518.25	687366.5625	1053348	139519.2969	781123.8125	4533.0957		184852.8281	5047323	1279923.375	399259.1875	913168.0625	1932837.5	333185.9375
214G	CSS	0.103	0.484	24424956	570245.1875	2809355.25	213981.4063	80359.6563		37161.2188		6021.9585		15288.2207	35380.4219	21322.4023	45035.4453		46397.9648		38997.1289	129238.3672	69877.6563	124167.4063	37360.668	556603.8125		86957.9844		732805.8125	688406.0625	227504.7656	176789.9219	78991.3281	133391.6563	3506595.25	787046.125	519807.1563	1109187.25	513484.1563		44206.3789	86917.3828	2786611.5	2542313.5	289316.875	2973846.25	1979682	624560.3125
215H	CSS	0.243	0.337	28974332	1074972.875	7017943	118785.8594	31625.832	71654.7266	25360.5703			11356.5469	9278.4395			16252.5293		164371.9688				15478.4941	23370.6699	45328.8516	2036930.625	32434.4121		415943.75	111525.0078	244900.0938	48286.0078	38919.8672		66377.7891	722139.875	319301.6563	150078.8125	173794.9531	236745.6563			138612.4063	1353240.125	985334	173255.5469	784963.8125	1133147.375	1467429.625
215K	CSS	0.104	6.43	1116872.625		4321287	2963652.75	235498.5156	29138.6621	21552.4629	302794.25	18599.7754		11520.0225	72403.4219	12517.0947				46460.3828	14156.6895	12940.457	34873.4844	24202.8906	26979.6016	472490.625	107378.7734		91275.3438	132274.7813	436609.1875	794019.375	105440.6406		136417.5938	328081.5938	1786480.375	4934572.5	124456.8281	234645.6094		26018.6191	93208.0234	385408.4375	379017.25	174922.0938	625750	1120343.125	292175.6563
204E	CSS	0.17	6.27	383739.3125		3565321	11985135	721926.4375		71043.1719		52769.8789					28543.3184		279093.5	14301.3291	28548.25	54918.0039	93557.2344		15561.8096			11456.2529	69349.0391	361874.8125	1331965.875	1599872.5	343804.875	17062.4238	177224.8594	986732	3931166.75	3516505.25	224310.7188	608068.9375	12148.5273		124295.7656	1191124.125	1015607.75	256204.5625	1207600.375	1482920.125	270888.9063
204C	CSS	0.077	7.534	309028.9375	59467.7344	199932.5313	3990884	693511		77012.4063		34092.832	41280.1875	33955.7695	86337.1016	97034.2031			2191007.25	31973.3281	85493.2109	258314.0781	90412.1328	159383.4219		73048.9141		76253.8672	198053.5625	1420317.25	1150447.875	3970334.75	534952.25	108249.9688	289073.4688	2522041.25	1345725	9008609	519829.7813	2070263	29120.75	69782.6875	176253.3438	2301258.25	2636124.25	300381.25	1602990.875	2412672.25	295084.875
213N	CSS	0.154	3.842	645329.875	438865.0625	6541696	1261269.125	781642.75		91582.2031		16270.127		14499.4795	31505.0273	13953.3438	32292.5781				552566.125	97285.3672	303134.2813	66832.8281	73943.2813	62689.3359	36786.7656	21917.2012	6697362	461469.3125	1760356.75	2782015.25	293046.4375	24970.9492	756611.875	1391404.625	1650407.25	2959828	1039941.125	587064.625		31219.6191	726665.1875	2311863.5	4212567.5	728675.3125	5955469	2203683	855781.5
215C	CSS	0.134	2.694	7753506		12802550	2370620	35519.6641	124676.4141	35274.3828	426673.2188	9456.9014		11427.8711	16196.2803	13318.6494	43780.9766		74128.8047	58795.1445		17075.9766	115065.9844	44483.9414	56100.6445	384935.0938	147655.0938		43109.1484	149703.6875	772102.25	2416153	16592.6211		30262.1563	769880.25	1866417.375	5446805.5	204069.1094	257894.7813			73224.3828	1041654.125	916482	241930.1719	398957.1875	1544512.875	2919750.75
214H	CSS	0.094	7.452	21089508	389824.4063	16809956	1682851.375	381248.9688	133327.9219	31889.4824		30179.084		25898.4395	81733.3438	91049.4844			141150.5	59004.3945	70543.7813	54459.8164	61623.9844	193065.5938	28586.1113	831856.9375	135956.9688	13293.4375	50105.4648	569064.1875	762011.75	558911.8125	206361.2344		121395.3359	4939102	2381733.75	2190104.25	605781.75	964975.125	7254.0825	15190.7275	254491.1563	5775629.5	3136327.75	588323.375	2545968	2811327.25	1002988.313
213K	CSS	0.041	8.36	424712.7188	228349.8438	2951788	982288.8125	1117629.625		230790.6719		11621.8789		43835.2852			16356.9893		71713.3906		452300.4063	17083.7441	236669.4375			153947.7031	58347.5078		1269701.125	59684.3516	1287631.5	1029206.625	71281		338190.8125	331575.0625	877016.3125	253472.8594	111918.7031	373573.9063	3888.396		322721.0625	488319.0938	3402095.5	986135.0625	566874	1576902.875	197990.7969
214A	CSS	0.115	1.723	35130108	854749.625	10206531	165862.875	24464.6191	12101.8418	33397.9727	175322.1094	6190.5288		15490.1289	22983.4648	29513.2051	37068.7734		121816.8672	45564.6797		41670.8516	29889.2422	56879.5469		772553	25826.9824	11099.8545		387168.4063	369923.0938	206459.9375	128043.1484	15805.4209	45044.9219	2571356.75	408648.0938	315233.4063	258740.625	185723.1094			135166.5469	2345361.75	929925.125	154317.8906	863178.5	1216055.625	2935753
204M	CSS	0.071	3.165	3220146.75	614334.25	12144842	1945765.125	134486.25	18031.6152	31585.8613	119956.1016	7763.2554		14022.7646			26106.9336		60309.7539	171450.5781	47689.2734	34683.6211	91391.125	51638.6406		61149.8867	37013.1797		665956	197789.1719	757113.4375	548503.0625	158485.2656	23107.3809	181007.2188	1032560.625	1593920.5	3066114.5	626562.9375	554563.875			187373.3594	1227013.375	2097087	202231.0156	2584143.25	2038293	1857062.625
200F	CSS	0.086	7.023	271977.625	63920.7813	5610774.5	1122287.125	1922797.75	4725.4497	491103.9063		44778.2578							134955.375		499751.1875		57528.8398		51826.5703	98838	61277.3125		3581776.75	34299.5	230092.875	2525499.25			651694.125		353952.4688	535174.4375	104522.6328	168953.3906			447549.2813	351731.6563	739274.5	143308.4531	1238111.875	182710.7969	29022.9102
200P	CSS	0.102	11.929	199047.8281		3863923.5	4572332	450294.375		37711.8672					40871.543	17809.6777	17682.5098		967342.125		108960.2969	23340.1504	69934.3359	26710.0527	26669.2285	299371.1875	52799.7578		949521	69515.1953	592153.375	2810014.75	168481.5938		215637.7344	228513.0156	2025897.5	6746042.5		186895.8125	25397.1543		119076.25	80632.8984	584059.25	237170.8906	317728.75	878337.5
204H	LAC	0.141	7.655	301072.5313			3145565.5	347220.8438	14773.209	157696.8281		43810.4102		31215.0547	127443.4688	24296.5293	45263.543		2715912.75		104346.8281		30995.8672		123617.7422	119294.7734	103905.6719		211886.0156	184203.5938	402303.2813	1022414.188	99444.7656		251432.3594	495034.5938	964583	2185307.5	246774.5625	568956.5625	23932.0859		151062.375	731122.875	1548865.75	754628.5	1136275.25	1763048.875
204L	LAC	0.087	1.854	546344.4375	98345.2031	914147.625	1348695.875	259184.2813	78143.2734	96687.7266		7596.2808		33700.7188			53552.9297		9064612		22568.5918				118233.4063	95826	111652.7734		57894.0078	78231.6484	135194.6719	189869.3594	132812.9844		91384.6172	426321.5	277785.8438	396368.2188	324808.3438	134078.3594	9523.4893	30379.5566	102749.8516	257915.5781	127261.5938	251304.9688	374600.4375	377109.1875	460040.9063
205C	LAC	0.286	2.484	353972.4688		180097.6563	600475.8125	291242.0938	254633.0625	37613.3047	112251.6484	22934.4141	35036.2656				55449.7969		3533558.25	33400.125	80941.2969		14093.2334	42528.6602	85147.3828	172745.7188	119265.4141		98552.6719	77824.8438	174817	382814.5	154956.4375		86127.875	302053.4063	234686.875	519124.25	246667.0313	57837.6992	6717.5474		92189.3047	759365.4375	599480.8125	77578.9219	1189225.625	618613.6875	227417.0313
206C	LAC	0.149	2.706	441217.4063	443912.2813	159513.1406	992200.75	2091094.25	84253.8359	344791.1875		74203.3281		72940.4141			27704.6445		1117376.75		466762	55930.875	408511.8438	26957.0957	71634.7969	175251.3594	134665.2813	11830.8779	584313.8125	296593.9375	2829445.5			19419.7168	389473.3125	1271833.625	2748264.75	11110409	4828147.5	1250407	13348.5518		362435.4688	933611.9375	3890575.5	699417.125	8657640	2347741.5	127600.2656
214F	LAC	0.188	5.663				1608094.75	620494.3125	72394.3359	211645.8594		62512.6016		25154.0254	50820.6094	30218.3574	20098.3145		62473.0977		292331.4063	66363.2188	92021.9297	105297.0703	176787.5625	334500.5	79552.2813		72315.9453	431521.875	627525.5	758380.4375	202960.2188		118969.9531	1934824.375	552326.4375	1132743	833204.125	273745.7188	3949.6208		166344.7813	10472899	2572719.5	661093.9375	1948104.75	1472771
214I	LAC	0.109	2.227	437591.375	390025.4063	60469.3086	1085780.875	91836.8516		89962.7734	54428.3672	30009.0352	10793.7432	19684.5254		26926.1738			1966116.125		4619.791		33897.4336		136520.5469	516007.875	73343.7344			135999.0938	545813.5625	268402.1563	65007.3906		74747.9063	737541.5625	1924135.625	1337454	195032.1094	93156.9609	16013.377		74782.7969	868949.375	413366.125	651811.3125	1060730.875	762346.8125	86834.5391
214L	LAC	0.079	4.506	834166.3125	326979.75	83459.2344	1801870.125	128649.2188	64963.168	63617.8477		12727.2725		32766.2832		25231.2578	55021.4492		245019.1406		17891.416	38388.0469	77036.6563	19969.6094	73542.4688	111867.3125	177123.125		12179.752	372361.0938	461492.1563	407487.75	251565.7344		95586.5781	1692672.5	629863	1263368.375	753731.8125	327710.2813			145849.9844	2290860	762637.125	1015130.688	2664165.75	3128251.5	109588.4531
215B	LAC	0.181	1.924	381565.2813			2609221	230179.5625	117200.3281	71286.9453		30009.0352		51566.207			34751.1484		3123372.5		19548.1484		48076.4805	16511.1602	96470.3828	185583.2656	180957.6406		12415.8418	24674.9199	676813.5	608505.6875	38472.1523		45729.2656	166994.0156	1689517	1196126.5	123349.125	57456.3008	14398.1055		59406.4453	219658.8438	125098.4141	140925.4375	331324.375	359406.1875	137410.0469
215G	LAC	0.093	2.672	302141.5938			1371944.375	1419561.75	8247.335	222971.0469		72999.8672		51151.8672	79963.3906		18166.8691		279093.5		24270.4805		54725.6719	187904.0313	24600.0566	53462.7852		27299.3281	49258.3516	248433.5938	280957.9375	358846.2813	42180.4688		110859.3281	1387403.875	422175.875	631305.5625	221019.4688	355446.6875	12748.54	19940.502	165041.9063	1719294.875	598373.125	691908.75	1421074.25	613636.5
214E	LAC	0.149	10.521	297558.5			1205929.5	1134954.125		181132.9688		40912.375		22318.6699	20880.8809		17394.3047		1287398.375		1358368.125	13207.6689	200638.0313	38173.7695	51002.2656	1093994	119246.6719		1444977.75	86799	716716.0625	2648651.75	102632.6641		245551.8125	310501.4063	650460.0625	3340101	221730.7031	231776.5			138361.8906	816591.875	3424818	528269.25	894858.9375	1635559.125
204G	LAC	0.116	4.361	610553.8125	86021.8438	50483.0586	879346.0625	1493942.75	27533.1152	411605.25		17943.2441					24109.5059		2874687.25	24207.1055	803732.25		51423.5898	25092.9824	98253	1306806	301095.875		363242.9688	222396.8594	542601.3125	2065654.125	1925689.625		244665.9844	884906.625	490787.375	2279190.75	3285931.5	157453.1406	18303.3066		322972.8125	1470699.125	1706022.125	414371.5938	5770035	530589.4375	178642.4844
204I	LAC	0.069	3.817	343327.0313	174053.7969		1188782.625	586077.0625	39531.6758	29817.2422		59014.8477		50955.7383	73734.1328	79146.8984			2297050.75	114109.6328	144509.2188	95726.3906	79748.9609	151822.2656	62837.8906	599732.375	87885.1094		392328.4688	978808.375	790808.4375	1159154	509578.3125	35278.0898	304231.3438	3740736.5	914899.125	1278354.625	1660595.75	912691.5625	15602.0225		370984.2188	4718858	3024907.75	639719.625	4132934	3345796.75	338529.0313
205I	LAC	0.041	6.797	545737.3125		38080.7148	891919.75	1840252.375	77016.8828	316647.0625		64193.8906	40063.918	39984.7266					302313.2813		1661377	67652.3672	180888.1094	82478.2891	50606.543	47061.1992	151087.25	17932.1797	66649.3359	431489.8438	1707238.125	2103276	225430.5156	22752.5703	169799.9375	1327393.375	1311740	1528460	384534.3438	1307358	5997.0469		209388.5313	2183585	4457212	757797	1618910.5	1449238.75
205E	LAC	0.087	8.618	523514.9063	207095.9063	161717.0938	1314693.25	1213933.125	29324.0938	69400.7344		120670.0781		34210.8203	18469.2246		37162.5313		8987028		314461.0625		79460.6016		74636.3203	112997.4766	176513.1875		279324.6875	235828.2344	680266.0625	2013199	710900.4375		216767.75	503894.4063	668913.3125	1383921	804994.125	402792.6563	19150.209		196979.875	768191.75	1227562.375	386587.0938	4240651.5	1505081.5	447725.5938
214B	LAC	0.143	1.828	458795.5	177931.6563		584663.0625	288490.0625		185737.9063		17530.6191	20712.4668	31381.9375		77749.8359	90672.9453		4227549.5	30745.4551	37012.7578	309882.3438	141170.9844	214155.1719	104214.0625	675534.5625	242967.7813	139435.0625	31982.1777	1768294.5	690404.1875	843098.8125	1998393.75	154114.5469	208581.2344	8614312	1758746.125	1077833.25	4484328.5	368440.625	7154.5122	58022.0313	382910.4688	5597261	1942648	595141.25	7634552	1747246.875	83323.7969
205G	LAC	0.173	3.681	365334.875		168274.2656	1368117.5	649685.375	172687.625	71043.1719		70505.9141	30856.5781	27772.1777		34433.7734	51081.4727		7310228.5		85825.3359	13490.8984			169001.2656	59200.8125			177543.125	29066.8223	158196.9688	283186.5313	39618.4297		68981.9531	26967.4551	221843.3125	333639.8125	67701.7109	39300.4219	14381.2607		36633.9844	116177.5703	93296.6641	78637.7969	112975.7266	97467.25	165817.6406
204K	MIX	0.186	5.089	523514.9063	145075.9688	6153625.5	342601.0938	129466.2734	21186.0977	23839.6523	401776.0313	7576.9976				12181.166	17692.3711		474383.0625	83820.0469	32222.8867		25501.9004	16051.7402	93311.3516	26940.9492	74852.0938	10702.9268	2681986	46378.293	149203.4531	314329.2813	85634.2578	8349.7217	273057.8125	183498.1875	533006.1875	852647.9375	200916.6875	62643.8281		15298.9629	303941.625	274386.2188	608792.1875	89725	940916.375	353371.0313	221966.7188
204P	MIX	0.438	2.296	557307.5625	118890.8516	53668732	2106094.75	68178.3828		62330.9766				10328.959			61642.6016		2785820.75		4931.7808	32966.8438	29797.6426		107822.3281	84904.3672	109142.8672		47708.4219	93425.0234	447676.2188	236172.2656	63688.0664		71176.2344	593598.1875	3020220.75	1540669.75	118989.0625	62296.2578			78359.1797	575514.5625	462844.7813	139528.4063	740397.125	492868.0625	629472.125
205K	MIX	0.593	3.012	421763.2188		12369858	1069066.125	111589.4453	175945.7813	19995.1738		11759.4629					150413.1719		5123296.5		11712.8486		33971.0859		81422.7344	148346.4688	185143.5156		37210.8984	22448.1387	286358.6875	205789.0625		23518.9434	40182.5391	102988.0703	1136817.75	707236	102979.1719	35337.5078	5460.4644		75524.6797	134591.3906	129577.4453	49446.0078	128360.5	292107	344473.7188
205L	MIX	0.229	3.105	473037.7188	152927.7656	7517982.5	1401424	668772.3125	157227.3125	54670.5898		25843.9121		37924.1914			21092.2988				220695.6406	29108.0371	151515.875	22080.9609	47009.5234	105647.1641	77023.7734		925543.75	207709.9531	914964.875	821361.125	209172.75	31568.1699	248727.0781	846974.8125	1021609.563	1506696.375	413264.2813	353626.8438	5640.4971		290769.7813	1314367	1290467.375	762564.375	3344387.5	1135884.25	229829.8125
206B	MIX	0.559	3.698	294349.6875	57001.6875	9317612	1110087.25	166260.0781	14499.9238	43902.2617	537186.75	10418.5		8750.9229	18057.418		24789.6094		859236.6875		40981.4961		30720.8516		59700.9648	67022.5234	130040.3203		2303496.5	30301.3066	198498.1719	408971.9375	60165.2656		177826.0781	56179.6445	914493.6875	1592089.625	184260.4844	19691.0625			205547.0938	105663.5625	128338.3828	68448.25	477226.9688	93825.1563	219040.3438
206M	MIX	0.125	2.978	420684.4688		2430445.75	3674379.25	465482.375	39717.1133	50458.3008	128272.4766	25058.127							1599262.875	24965.5859	28181.5938		82706.0703	19772.6504	33968.793	20803.082	45432.5469			81513.6797	1117515.625	940423.875	55920.0859		122987.8672	204472.3594	2756117.75	2970367.25	57548.0859	109346.4766	11972.793		76999.8047	129404.5859	201185.0781	96787.2422	237933.9063	284724.4688	452993.1875
205D	MIX	0.151	3.953	215557.2813		9588224	912084	233222.7813	27254.1973	154551.2813		30570.6113		40377.5508	40474.1992	38520.9453	45596.7109		1839781.875	43812.4297	6868.938	33288.0742	89174.8359	133808.7344		61699.0547	82148.1172		171130.625	419190.7188	538715.9375	491849.4688	140281.4375	38988.0078	70437.4844	2004212.5	1445998.25	1378455.625	415485.1875	223617.3906	10410.6279	58342.5273	190861.3594	3873406.75	947745.125	232411.6094	3097417.75	1912064.25	397325.7188
204B	MIX	0.176	3.597	360700.5938	116385.8203	13118092	6273466	197045.5156		45023.8359		22304.084				22553.5078	26501.1406		173371.7969		9010.7109	23625.752	45696.8789	76786.1016	38317.1328	25048.0078	57667.3672		62963.2461	141536.8438	750605	432043.8438	83735.8594	10817.0313	96879.8125	1280924.625	2960322.75	1384682.75	314194.7813	331638.25			134223.5	1134333.75	683460.0625	140678.5469	969284.5625	1811893.375	538788.9375
204D	MIX	0.243	6.377	320996.25		5885963.5	1301799.125	1132892.5	5496.2231	260432.5469		17346.8477		20681.6895			17344.4102		304670.2188		387272.25		54725.6719		29718.4434	211989.3594	38718.875		8077907		293576.0313	802051.6875	50457.0859		703430.8125	22276.8086	588372.9375	395409.875	25164.4121	62588.5313			383530.4688	51302.6563	245357.4375	112505.6094	160230.1563	164875.6719
212D	NEW	0.05	2.27	2343123.75	117558.9453	96402.4219	912587.625	395558.9063		305668.8125	552813.25	44542.1484	237794.125	76271.3125	64354.9219		36350.3125	76533.0469	50506.9883	130284.5859	14383.2412	66186.4375	19749.7852	410921.375		137196.8438		315706.7188	21600.6055	1030155.938	133675.875	230013.375	44706.0859	435883.0313	51499.1563	2733117.5	60089.4219	75154.0859	102245.4219	420008.1875	16988.9727	185397.4688	44804.707	1969003.625	459854.625	117641.6484	579092.625	714209.9375
213D	NEW	0.049	2.124	33290904	190204.1094	612994.75	1429951.625	735850.9375		268196	683401.3125	54620.5547	139636.5313	78141.9844	95492.3359		55740.3867	37356.9453	187584.5313		5349.3042	105557.2578	15091.6016	281562.9688		78836.2031		84919.8672	36796.3828	1079806.375	158614.9531	297622	94169.6953	86240.5547	133391.6563	4612486.5	69313.0156	103631.3906	170720.1719	371796.5	24056.4238	86051.25	108742.3203	1655297.5	436137.3125	116922.5	434720.6875	721415.6875
214D	NEW	0.041	1.942	4250613	306786.9063	288064.5938	1519629.75	637924.6875		523596.0313		44341.8242	181419.7188	76882.6406	89470.375	54329.9219	70452.3125	66337.9688	122151.4297		2320.9827	165315.7031	27007.8398	519353.3125		99734.1797		110234.4141		2064052.625	274817.4063	296126.5313	89670.6172	267681.0313	68233.1172	6940492.5	143009.9688	215322.9688	225491.4063	579980.375	48591.9688	140905.375	93330.5234	3147421.75	538208.25	177334.0469	632730.25	1430281.625	118476.2656
213I	NEW	0.036	2.57	3538098.25		40567.3125	1202399.75	728091		202447.5	735584	34652.1211	117214.4531	106622.5938	286318.7813		68434.9375	36086.8867	68263.6328	35758.0195		26329.6719	23602.75	128219.3125		139341.7188		27785.7129	76790.1563	317417.6875	133116.7656	179130.6719		80891.3047	147271.8438	1451251.5	74333.9453	43666.2969	118166.6719	429232.75	36749.4375	62513.0039	51557.5273	755718.9375	334272.7188	61466.0664	174512.2813	634368.875
204A	NEW	0.059	3.199	3536989	97648.4844	290746.1563	2328661.5	1292117		139748.1094		140417.9531	378843.5938	67897.3516	60769.6758	37289.9492	124565.6719	83663.0469	171052.8906	58602.2656	11600.4043	202853.4063		621447.1875		116392.7891	24755.9453	139680.6563	11978.6045	2776494.25	121044.3359	400631.5938	75102.5625	394813.25	31360.1602	13125209	127817.1172	84933.4766	137713.9375	493286.375	8238.249	166475.9844	43754.3516	5819686	400564.0625	202093.3125	565908	969102.125
206I	NEW	0.084	5.049	2385458.75	181274.1406	180133.625	2518250.5	980185.25		158098.3438		39934.293	538595.375	316206.5625	33621.293		168248.3438	60492.3047	163003.9375		7503.7651	121358.3906	13294.2627	318013.8438		35738.2461		99054.7734	15234.4756	1888264.25	267980.7188	252004.0313	57579.1875	215907.7188	26477.2852	4778132.5	187250.5781	37215.3398	147962.7813	417528.875	4562.2847	99117.75	89974.3594	2089553.25	1175651.375	82951.3281	951473.5	829532.5
206L	NEW	0.148	1.81	1124913.875	68458.1563		3334895	1506651.75				61952.6836	1657454.5	135471.8438		54627.3867	363095.3438	346614.2813	84709.4297	39520.4219	13048.9795	242180.1875	33207.4922	824954.125				953066.6875		3300285.75	151412.9688	334957.4688	25203.4004	2314408.5	28210.3145	7928934.5	84415.9688	79293.5625	216720.6563	286934.9375		834072.5625	70904.2266	3486070.75	402700.0938	76886.5625	962030.6875	515213.5	44817.4375
205F	NEW	0.106	1.907	2040742	72886.5469	61000.4492	1969818	1485131.25		129848.6953		38832.082	563860.0625	98717.2734	25296.6895	31192.6309	116175.1094	60492.3047	62569.8906	43042.3203	5932.2681	59555.5898		457010.5		44628.7734		377781.9063		1189824.625	139451.8125	346502.3438	26536.2754	770294.625		4464089.5	68898.3281	83742.0234	155701.0938	281923.4375	13072.0225	216927.625	87170.1016	2067023.875	378446.375	264271.125	796940.125	499662.7813
205A	NEW	0.05	1.941	1814266.75	206278	27986.6367	821315.75	471459.8438		127705.7031		32790.3398	296418.625	44211.4844	399359.375			44213.332	65557.6953	25441.1934		51559.5313	11637.4785	70867.2578		55384.5313		71094.6484	47625.0156	503633.2813	73457.3203	139172.4375	11403.0879	92865.3047	93404.0859	1177656.375	43968.2695	17549.9004	91906.6875	216112.9844	20399.8086	57701.5313	51480.8867	507472.6875	209348.2813	26774.3301	262111.8906	475968.5625
204F	NEW	0.064	2.509	2467179.75	63334.793	117518.8047	681672.4375	388785.4063		214536.3125	1480447.75	51433.3203	94792.3594	55896.9648	273773.5	28342.1152		15217.8262	132481.9375			48659.25	29211.0508	210522.2031	14310.5615	89573.2266		28015.9395	12839.7656	743679.8125	90892.875	68764.0547		41809.2422	46952.9766	2160824.5	86153.6484		91762.5625	210388	14245.0791	33313.3086	61421.0625	1990824.125	288808.7813	76919.4766	404449.0938	669154.4375
[truncated: 395 more columns]
