# Supplementary material for: Metabolomic signatures distinguish the impact of formula carbohydrates on disease outcome in a preterm piglet model of NEC
Source: Microbiome. 2018 Jun 19;6:111. doi: 10.1186/s40168-018-0498-0 (PMC6009052; doi:10.1186/s40168-018-0498-0)
Supplement: Supplementary file 12 — Data, metadata files, and R scripts used to generate the figures. The Rmarkdown_data_metadata.zip is a compressed folder containing the Rmarkdown file, which details the analysis scripts (in both RMD and HTML format). The batch file used to process the sequence data in mothur is provided. Microbiome data is included here as a BIOM-formatted table. All other data (metabolomics and cytokine expression) along with metadata are CSV files. (ZIP 992 kb) [file 40168_2018_498_MOESM12_ESM.zip › cecal_compounds.csv]

pathway.sortorder	biochemical	super.pathway	sub.pathway	comp.id	platform	chemical.id	ri	mass	cas	pubchem	kegg	hmdb
2944	1,2-propanediol	Xenobiotics	Chemical	38002	GC/MS	100001176	1041	117	57-55-6;		C00583	HMDB01881
745	1,3-dihydroxyacetone	Carbohydrate	Glycolysis, Gluconeogenesis, and Pyruvate Metabolism	35963	GC/MS	100000143	1263	103	96-26-4;62147-49-3;	670	C00184	HMDB01882
2454	1,6-anhydroglucose	Xenobiotics	Food Component/Plant	21049	GC/MS	100000939	1679.5	204.1	498-07-7;	11412545		HMDB00640
951	10-heptadecenoate (17:1n7)	Lipid	Long Chain Fatty Acid	33971	LC/MS Neg	100001278	5558	267.3	29743-97-3;	5312435
961	10-nonadecenoate (19:1n9)	Lipid	Long Chain Fatty Acid	33972	LC/MS Neg	100001277	5775	295.4	73033-09-7;	5312513
1680	12-dehydrocholate	Lipid	Secondary Bile Acid Metabolism	31887	LC/MS Neg	100001072	4866	405.4	2458-08-4;2458-08-4 ;	94235		HMDB00400
1035	13-methylmyristic acid	Lipid	Fatty Acid, Branched	38293	LC/MS Neg	100002344	5498	241.3	2485-71-4;	151014
1040	15-methylmargarate	Lipid	Fatty Acid, Branched	43495	LC/MS Neg	100002355	5815	283.4	29709-08-8;	4169198
1041	17-methylstearate	Lipid	Fatty Acid, Branched	38296	LC/MS Neg	100002356	5987	297.4	2724-59-6;	3083779
1361	1-arachidonoylglycerophosphocholine (20:4n6)	Lipid	Lysolipid	33228	LC/MS Pos	100001551	5554	544.3			C05208
1389	1-arachidonoylglycerophosphoethanolamine	Lipid	Lysolipid	35186	LC/MS Neg	100001571	5731	500.3				HMDB11517
1450	1-arachidonylglycerol	Lipid	Monoacylglycerol	34397	LC/MS Pos	100001433	5617	396.1	35474-99-8;	5282281	C13857	HMDB11572
1355	1-dihomo-linoleoylglycerophosphocholine (20:2n6)	Lipid	Lysolipid	33871	LC/MS Pos	100001553	5696	548.3
1367	1-docosahexaenoylglycerophosphocholine (22:6n3)	Lipid	Lysolipid	33822	LC/MS Pos	100001566	5518	568.4
1365	1-docosapentaenoylglycerophosphocholine (22:5n3)	Lipid	Lysolipid	37231	LC/MS Pos	100002063	5584	570.4
1112	1-hexadecanol	Lipid	Fatty Alcohol, Long Chain	1410	GC/MS	53	1863	299.2	36653-82-4;	2682	C00823	HMDB03424
1369	1-lignoceroylglycerophosphocholine (24:0)	Lipid	Lysolipid	44564	LC/MS Pos	100002873	5905.7	608.5	325171-59-3;
1447	1-linoleoylglycerol (1-monolinolein)	Lipid	Monoacylglycerol	27447	LC/MS Neg	100001040	6226	279.2	2277-28-3;	5283469
1350	1-linoleoylglycerophosphocholine (18:2n6)	Lipid	Lysolipid	34419	LC/MS Pos	100001395	5574	520.4		11988421	C04100
1385	1-linoleoylglycerophosphoethanolamine	Lipid	Lysolipid	32635	LC/MS Neg	100001570	5725	476.3				HMDB11507
1343	1-margaroylglycerophosphocholine (17:0)	Lipid	Lysolipid	33957	LC/MS Pos	100001264	5750	510.4	50930-23-9;			HMDB12108
2426	1-methyl-beta-carboline-3-carboxylic acid	Xenobiotics	Food Component/Plant	42938	LC/MS Pos	100004434	3264.1	227.1	22329-38-0;	5406157
67	1-methylimidazoleacetate	Amino Acid	Histidine Metabolism	32350	LC/MS Pos	100001208	845	141.1	2625-49-2 ;	75810	C05828	HMDB02820
2358	1-methylxanthine	Xenobiotics	Xanthine Metabolism	34389	LC/MS Pos	100001405	1974	167	6136-37-4;	80220	C16358
1334	1-myristoylglycerophosphocholine (14:0)	Lipid	Lysolipid	45453	LC/MS Pos	100001383	5481	468.3	20559-16-4;	460604		HMDB10379
1445	1-oleoylglycerol (1-monoolein)	Lipid	Monoacylglycerol	21184	GC/MS	100000924	2181.2	397.4	111-03-5;	5283468		HMDB11567
1347	1-oleoylglycerophosphocholine (18:1)	Lipid	Lysolipid	33960	LC/MS Pos	100001272	5700	522.4	19420-56-5;	16081932
1381	1-oleoylglycerophosphoethanolamine	Lipid	Lysolipid	35628	LC/MS Neg	100001569	5928	478.3	89576-29-4;	9547071		HMDB11506
1428	1-oleoylglycerophosphoglycerol	Lipid	Lysolipid	45968	LC/MS Neg	100005716	5586.8	509.5
1404	1-oleoylglycerophosphoinositol	Lipid	Lysolipid	36602	LC/MS Neg	100001777	5577	597.4
1341	1-palmitoleoylglycerophosphocholine (16:1)	Lipid	Lysolipid	33230	LC/MS Pos	100001511	5524	494.3
1440	1-palmitoylglycerol (1-monopalmitin)	Lipid	Monoacylglycerol	21127	GC/MS	100000827	2119.5	371.3	542-44-9;	14900
1339	1-palmitoylglycerophosphocholine (16:0)	Lipid	Lysolipid	33955	LC/MS Pos	100001263	5671	496.4	17364-16-8;	86554
1376	1-palmitoylglycerophosphoethanolamine	Lipid	Lysolipid	35631	LC/MS Neg	100001567	5940	452.3		9547069		HMDB11503
1423	1-palmitoylglycerophosphoglycerol	Lipid	Lysolipid	45970	LC/MS Neg	100005717	5549.7	483.4		3300276
1399	1-palmitoylglycerophosphoinositol	Lipid	Lysolipid	35305	LC/MS Neg	100001655	5573	571.3
1371	1-palmitoylplasmenylethanolamine	Lipid	Lysolipid	39270	LC/MS Neg	100003000	6153	436.4
1439	1-pentadecanoylglycerol (1-monopentadecanoin)	Lipid	Monoacylglycerol	34385	LC/MS Neg	100001431	5978	241.3		190750
1338	1-pentadecanoylglycerophosphocholine (15:0)	Lipid	Lysolipid	37418	LC/MS Pos	100002173	5563	482.3
1443	1-stearoylglycerol (1-monostearin)	Lipid	Monoacylglycerol	21188	GC/MS	100000932	2186.6	399.4	123-94-4;31566-31-1;	24699	D01947
1345	1-stearoylglycerophosphocholine (18:0)	Lipid	Lysolipid	33961	LC/MS Pos	100001271	5844	524.4	19420-57-6;	497299
1379	1-stearoylglycerophosphoethanolamine	Lipid	Lysolipid	34416	LC/MS Neg	100001461	6200	480.4	69747-55-3;	9547068		HMDB11130
1426	1-stearoylglycerophosphoglycerol	Lipid	Lysolipid	34437	LC/MS Neg	100001462	5826	511.4
1402	1-stearoylglycerophosphoinositol	Lipid	Lysolipid	19324	LC/MS Neg	100000656	5800	599.4	796963-93-4;
1412	1-stearoylglycerophosphoserine	Lipid	Lysolipid	45966	LC/MS Neg	100004327	5798.7	524.4		9547101
2437	2,3-butanediol	Xenobiotics	Food Component/Plant	35691	GC/MS	100001582	1075	116.9	24347-58-8;		C03044	HMDB03156
157	2-[(2-methylbutanoyl)amino]-3-phenylpropanoic acid	Amino Acid	Phenylalanine and Tyrosine Metabolism	44580	LC/MS Neg	100004535	4000	248.2
1547	21-hydroxypregnenolone disulfate	Lipid	Steroid	37173	LC/MS Neg	100001999	3931	245.3	1164-98-3;	134595	C05485	HMDB04026
75	2-aminoadipate	Amino Acid	Lysine Metabolism	6146	GC/MS	381	1686.5	260.1	542-32-5;1118-90-7;	469	C00956	HMDB00510
279	2-aminobutyrate	Amino Acid	Methionine, Cysteine, SAM and Taurine Metabolism	1577	GC/MS	1128	1215.7	130	1492-24-6;	4.40E+12	C02261	HMDB00650
2178	2'-deoxycytidine	Nucleotide	Pyrimidine Metabolism, Cytidine containing	15949	LC/MS Pos	100000125	1256	228	951-77-9;	13711	C00881	HMDB00014
2128	2'-deoxyguanosine	Nucleotide	Purine Metabolism, Guanine containing	1411	LC/MS Neg	348	1759	266.2	961-07-9;	187790	C00330	HMDB00085
2065	2'-deoxyinosine	Nucleotide	Purine Metabolism, (Hypo)Xanthine/Inosine containing	15076	LC/MS Neg	100000135	1700	251.1	890-38-0;	65058	C05512	HMDB00071
789	2-deoxyribose	Carbohydrate	Pentose Metabolism	11734	GC/MS	909	1523.8	115.9	533-67-5;	5460005	C01801	HMDB03224
251	2-hydroxy-3-methylvalerate	Amino Acid	Leucine, Isoleucine and Valine Metabolism	36746	LC/MS Neg	100001541	1787	131.1	488-15-3;	164623		HMDB00317
280	2-hydroxybutyrate (AHB)	Amino Acid	Methionine, Cysteine, SAM and Taurine Metabolism	21044	GC/MS	100000933	1169.4	131	3347-90-8;	440864	C05984	HMDB00008
1050	2-hydroxyglutarate	Lipid	Fatty Acid, Dicarboxylate	37253	GC/MS	100002070	1576	247	40951-21-1;	43	C02630	HMDB00606
1175	2-hydroxypalmitate	Lipid	Fatty Acid, Monohydroxy	35675	LC/MS Neg	100001579	5508	271.3	764-67-0;	92836
1176	2-hydroxystearate	Lipid	Fatty Acid, Monohydroxy	17945	LC/MS Neg	1239	5705	299.4	629-22-1;	69417	C03045
1448	2-linoleoylglycerol (2-monolinolein)	Lipid	Monoacylglycerol	32506	LC/MS Neg	100000987	5988	279.3	3443-82-1;	5365676		HMDB11538
246	2-methylbutyrylcarnitine (C5)	Amino Acid	Leucine, Isoleucine and Valine Metabolism	35431	LC/MS Pos	100001509	2439	246.1	31023-25-3;	6426901		HMDB00378
1335	2-myristoylglycerophosphocholine	Lipid	Lysolipid	35626	LC/MS Pos	100001563	5450	468.3
1446	2-oleoylglycerol (2-monoolein)	Lipid	Monoacylglycerol	35848	GC/MS	100000943	2170	410.1	3443-84-3;	5319879
1349	2-oleoylglycerophosphocholine	Lipid	Lysolipid	35254	LC/MS Pos	100001556	5640	522.4
1382	2-oleoylglycerophosphoethanolamine	Lipid	Lysolipid	35687	LC/MS Neg	100001651	5848	478.3
1429	2-oleoylglycerophosphoglycerol	Lipid	Lysolipid	46196	LC/MS Neg	100005719	5565	509.5
1342	2-palmitoleoylglycerophosphocholine	Lipid	Lysolipid	35819	LC/MS Pos	100001561	5482	494.3
1441	2-palmitoylglycerol (2-monopalmitin)	Lipid	Monoacylglycerol	33419	GC/MS	100001048	2108	129	23470-00-0;	123409
1340	2-palmitoylglycerophosphocholine	Lipid	Lysolipid	35253	LC/MS Pos	100001562	5604	496.3
1377	2-palmitoylglycerophosphoethanolamine	Lipid	Lysolipid	35684	LC/MS Pos	100001652	5598	454.2
1424	2-palmitoylglycerophosphoglycerol	Lipid	Lysolipid	45982	LC/MS Neg	100005718	5497	483.4
2371	2-piperidinone	Xenobiotics	Food Component/Plant	43400	GC/MS	100004295	1190.6	156.1	675-20-7;	12665
1346	2-stearoylglycerophosphocholine	Lipid	Lysolipid	35255	LC/MS Pos	100001555	5780	524.4		10208382
1427	2-stearoylglycerophosphoglycerol	Lipid	Lysolipid	41828	LC/MS Neg	100004076	5758.4	511.4
1403	2-stearoylglycerophosphoinositol	Lipid	Lysolipid	39223	LC/MS Neg	100003008	5725	599.4
114	3-(4-hydroxyphenyl)lactate	Amino Acid	Phenylalanine and Tyrosine Metabolism	32197	LC/MS Neg	240	1395	181.1	6482-98-0;	9378	C03672	HMDB00755
163	3-(4-hydroxyphenyl)propionate	Amino Acid	Phenylalanine and Tyrosine Metabolism	39587	LC/MS Neg	100002914	1658	165.1	501-97-3;	10394	C01744	HMDB02199
2188	3-aminoisobutyrate	Nucleotide	Pyrimidine Metabolism, Thymine containing	1566	GC/MS	1114	1252.2	102	10569-72-9;214139-20-5;	64956	C05145	HMDB03911
1164	3-dehydrocarnitine	Lipid	Carnitine Metabolism	32654	LC/MS Pos	100001508	1020	160.2	10457-99-5;	6991982	C02636	HMDB12154
1168	3-hydroxybutyrate (BHBA)	Lipid	Ketone Bodies	542	GC/MS	254	1203.5	116.9	625-72-9;	441	C01089	HMDB00357
2296	3-hydroxyhippurate	Xenobiotics	Benzoate Metabolism	39600	LC/MS Neg	100002122	1670	194.1	1637-75-8;	450268		HMDB06116
260	3-hydroxyisobutyrate	Amino Acid	Leucine, Isoleucine and Valine Metabolism	1549	GC/MS	111	1205	177.11	2068-83-9;	11966314	C06001	HMDB00336
1177	3-hydroxypropanoate	Lipid	Fatty Acid, Monohydroxy	42103	GC/MS	115	1187.1	177.1	503-66-2;	5459847	C01013	HMDB00700
1181	3-hydroxysebacate	Lipid	Fatty Acid, Monohydroxy	31943	LC/MS Pos	100001145	3595	219.1	73141-46-5;	3017884		HMDB00350
183	3-indoxyl sulfate	Amino Acid	Tryptophan Metabolism	27672	LC/MS Neg	100000467	2258	212	2642-37-7;	10258		HMDB00682
257	3-methyl-2-oxobutyrate	Amino Acid	Leucine, Isoleucine and Valine Metabolism	21047	LC/MS Neg	100000936	1489	115.1	3715-29-5;	49	C00141	HMDB00019
245	3-methyl-2-oxovalerate	Amino Acid	Leucine, Isoleucine and Valine Metabolism	15676	LC/MS Neg	100000036	2106	129.2	51829-07-3;	47	C00671	HMDB03736
165	3-phenylpropionate (hydrocinnamate)	Amino Acid	Phenylalanine and Tyrosine Metabolism	15749	LC/MS Neg	100000010	2830	149.1	501-52-0;		C05629	HMDB00764
2159	3-ureidopropionate	Nucleotide	Pyrimidine Metabolism, Uracil containing	3155	LC/MS Pos	1053	1062	133.1	462-88-4;	111	C02642	HMDB00026
346	4-guanidinobutanoate	Amino Acid	Guanidino and Acetamido Metabolism	15681	LC/MS Pos	100000096	1085	146.1	463-003;463-00-3;	500	C01035	HMDB03464
2297	4-hydroxyhippurate	Xenobiotics	Benzoate Metabolism	35527	LC/MS Neg	100001423	1439	194	2482-25-9;	151012
100	4-hydroxyphenylacetate	Amino Acid	Phenylalanine and Tyrosine Metabolism	541	GC/MS	144	1630.6	179	156-38-7;	4693933	C00642	HMDB00020
164	4-hydroxyphenylacetyl glycine	Amino Acid	Phenylalanine and Tyrosine Metabolism	43525	LC/MS Neg	100004418	1630	208.1	28116-23-6 ;	440732	C05596
113	4-hydroxyphenylpyruvate	Amino Acid	Phenylalanine and Tyrosine Metabolism	1669	LC/MS Neg	1141	1716	179.1	156-39-8;	979	C01179	HMDB00707
68	4-imidazoleacetate	Amino Acid	Histidine Metabolism	32349	LC/MS Pos	100001207	747	127.1	645-65-8 ;	96215	C02835	HMDB02024
218	4-methyl-2-oxopentanoate	Amino Acid	Leucine, Isoleucine and Valine Metabolism	22116	LC/MS Neg	100000551	2200	129.2	816-66-0;	70	C00233	HMDB00695
1563	5alpha-pregnan-3(alpha or beta),20beta-diol disulfate	Lipid	Steroid	37195	LC/MS Neg	100002015	4548	239.3		5127902
1565	5alpha-pregnan-3alpha,20beta-diol disulfate 1	Lipid	Steroid	37201	LC/MS Neg	100002016	4287	239.3
87	5-aminovalerate	Amino Acid	Lysine Metabolism	18319	GC/MS	100000454	1620.8	174	660-88-8;	6992101138	C00431	HMDB03355
1187	5-hydroxyhexanoate	Lipid	Fatty Acid, Monohydroxy	31938	LC/MS Neg	100001148	1283	131.2	44843-89-2 ;	170748		HMDB00525
241	5-methylnorleucine	Amino Acid	Leucine, Isoleucine and Valine Metabolism	43546	LC/MS Pos	100004549	2405.3	146.1	31872-98-7;	94817
337	5-methylthioadenosine (MTA)	Amino Acid	Polyamine Metabolism	1419	LC/MS Pos	212	2427	298.1	2457-80-9;	439176	C00170	HMDB01173
2146	5-methyluridine (ribothymidine)	Nucleotide	Pyrimidine Metabolism, Uracil containing	35136	LC/MS Neg	100001446	1774	257.1	1463-10-1;	445408		HMDB00884
356	5-oxoproline	Amino Acid	Glutathione Metabolism	1494	LC/MS Neg	1021	744	128.2	98-79-3;	7405	C01879	HMDB00267
1656	6-beta-hydroxylithocholate	Lipid	Secondary Bile Acid Metabolism	36807	LC/MS Neg	100001625	4826	391.3	668-49-5;	5283821	C15515	HMDB00811
1668	7,12-diketolithocholate	Lipid	Secondary Bile Acid Metabolism	32323	LC/MS Pos	100001070	4810	405.1	517-33-9 ;	3080560
1671	7-ketolithocholate	Lipid	Secondary Bile Acid Metabolism	31908	LC/MS Neg	100001069	5067	389.4	4651-67-6 ;	444262		HMDB00467
2114	7-methylguanine	Nucleotide	Purine Metabolism, Guanine containing	35114	LC/MS Neg	100001456	1714	164.1	578-76-7;	11361	C02242	HMDB00897
1211	9,10-epoxystearate	Lipid	Fatty Acid, Oxidized	39627	LC/MS Neg	100003063	5386.6	297.4	2443-39-2;	15868
333	acisoga	Amino Acid	Polyamine Metabolism	43258	LC/MS Pos	100004541	2317.9	185.3	106692-36-8;	129397
2081	adenine	Nucleotide	Purine Metabolism, Adenine containing	554	LC/MS Pos	880	1003	136.1	73-24-5;	190	C00147	HMDB00034
2080	adenosine	Nucleotide	Purine Metabolism, Adenine containing	555	LC/MS Pos	798	1650	268.1	58-61-7;	60961	C00212	HMDB00050
991	adrenate (22:4n6)	Lipid	Polyunsaturated Fatty Acid (n3 and n6)	32980	LC/MS Neg	100001193	5684	331.3	2091-25-0;	5497181	C16527	HMDB02226
331	agmatine	Amino Acid	Polyamine Metabolism	15496	GC/MS	100000103	1526	174	2482-00-0;	199	C00179	HMDB01432
24	alanine	Amino Acid	Alanine and Aspartate Metabolism	1126	GC/MS	811	1147.6	115.9	56-41-7;	5950	C00041	HMDB00161
383	alanylalanine	Peptide	Dipeptide	15129	LC/MS Pos	100000113	757	161.1	1948-31-8;	5484352		HMDB28680
391	alanylisoleucine	Peptide	Dipeptide	37118	LC/MS Pos	100001891	2011	203.1		4.17E+12
392	alanylleucine	Peptide	Dipeptide	37093	LC/MS Pos	100001890	2150	203	1638-60-4;	259583
396	alanylproline	Peptide	Dipeptide	37083	LC/MS Pos	100001888	1400	187.1	13485-59-1;	418040
401	alanylvaline	Peptide	Dipeptide	37084	LC/MS Pos	100001884	1513	189	3303-45-5;	137276
2068	allantoin	Nucleotide	Purine Metabolism, (Hypo)Xanthine/Inosine containing	1107	GC/MS	1002	1809.8	518.3	97-59-6;	204	C02350	HMDB00462
16	allo-threonine	Amino Acid	Glycine, Serine and Threonine Metabolism	15142	GC/MS	100000272	1417.8	219	28954-12-3;	99289	C05519	HMDB04041
261	alpha-hydroxyisocaproate	Amino Acid	Leucine, Isoleucine and Valine Metabolism	22132	LC/MS Neg	100000706	1854	131.2	10303-64-7;	83697	C03264	HMDB00746
233	alpha-hydroxyisovalerate	Amino Acid	Leucine, Isoleucine and Valine Metabolism	33937	GC/MS	100001300	1208	145.1	600-37-3;	99823		HMDB00407
277	alpha-ketobutyrate	Amino Acid	Methionine, Cysteine, SAM and Taurine Metabolism	42107	GC/MS	796	1220	231.1	600-18-0;	58	C00109	HMDB00005
916	alpha-ketoglutarate	Energy	TCA Cycle	33453	GC/MS	93	1779	419.1	305-72-6;328-50-7;22202-68-2;	51	C00026	HMDB00208
1649	alpha-muricholate	Lipid	Primary Bile Acid Metabolism	34092	LC/MS Pos	100001280	5167	373.3	2393-58-0;	3083761	C17647	HMDB00506
2232	alpha-tocopherol	Cofactors and Vitamins	Tocopherol Metabolism	1561	GC/MS	1105	2305.4	502.5	59-02-9;10191-41-0;	14985	C02477	HMDB01893
187	anthranilate	Amino Acid	Tryptophan Metabolism	4970	LC/MS Pos	1258	3213	138.1	118-92-3;	227	C00108	HMDB01123
781	arabitol	Carbohydrate	Pentose Metabolism	38075	GC/MS	100000012	1687.5	307.1	7643-75-6;	94154	C00474	HMDB01851
2230	arabonate	Cofactors and Vitamins	Ascorbate and Aldarate Metabolism	37516	GC/MS	100001937	1736	292.1	7643-75-7;	122045	C00878	HMDB00539
963	arachidate (20:0)	Lipid	Long Chain Fatty Acid	44679	LC/MS Neg	893	6282	311.3	506-30-9;	10467	C06425	HMDB02212
990	arachidonate (20:4n6)	Lipid	Polyunsaturated Fatty Acid (n3 and n6)	1110	LC/MS Neg	229	5525	303.4	506-32-1;	444899	C00219	HMDB01043
297	arginine	Amino Acid	Urea cycle; Arginine and Proline Metabolism	1638	GC/MS	231	1608.5	142	1119-34-2;	232	C00062	HMDB00517
2227	ascorbate (Vitamin C)	Cofactors and Vitamins	Ascorbate and Aldarate Metabolism	1640	GC/MS	233	1850.1	332.1	134-03-2;		C00072	HMDB00044
27	aspartate	Amino Acid	Alanine and Aspartate Metabolism	15996	GC/MS	234	1529.7	232	56-84-8;	5960	C00049	HMDB00191
436	aspartylleucine	Peptide	Dipeptide	40068	LC/MS Pos	100003158	2310	247.2	3062-14-4;	332962
1062	azelate (nonanedioate)	Lipid	Fatty Acid, Dicarboxylate	18362	LC/MS Neg	2029	1322	187.2	123-99-9;	2266	C08261	HMDB00784
969	behenate (22:0)	Lipid	Long Chain Fatty Acid	12125	GC/MS	314	2143	397.4	112-85-6;	8215	C08281	HMDB00944
2160	beta-alanine	Nucleotide	Pyrimidine Metabolism, Uracil containing	55	GC/MS	244	1451.8	174	56-41-7;107-95-9;	239	C00099	HMDB00056
1648	beta-muricholate	Lipid	Primary Bile Acid Metabolism	31885	LC/MS Pos	100001066	5191	391.2	2393-59-1;	5283853	C17726	HMDB00415
1517	beta-sitosterol	Lipid	Sterol	27414	GC/MS	100001033	2380.8	357.4	83-46-5;	222284	C01753	HMDB00852
2263	bilirubin (Z,Z)	Cofactors and Vitamins	Hemoglobin and Porphyrin Metabolism	37057	LC/MS Pos	1090	4700	585.2	635-65-4;	5280352	C00486	HMDB00054
2266	biliverdin	Cofactors and Vitamins	Hemoglobin and Porphyrin Metabolism	2137	LC/MS Pos	250	4936	583.3	55482-27-4;55482-27-4 ;	5353439	C00500	HMDB01008
2249	biopterin	Cofactors and Vitamins	Tetrahydrobiopterin Metabolism	12358	LC/MS Pos	1548	1555	238.1	22150-76-1;	445040	C06313	HMDB00468
85	cadaverine	Amino Acid	Lysine Metabolism	15308	GC/MS	100000110	1780.4	174	462-94-2;1476-39-7;	273	C01672	HMDB02322
1519	campesterol	Lipid	Sterol	39511	GC/MS	100001269	2353	343.4	474-62-4;	173183	C01789	HMDB02869
938	caprate (10:0)	Lipid	Medium Chain Fatty Acid	1642	LC/MS Neg	888	5092	171.2	112-37-8;	2969	C01571	HMDB00511
934	caproate (6:0)	Lipid	Medium Chain Fatty Acid	32489	LC/MS Neg	926	2766	115.2	142-62-1;	8892	C01585	HMDB00535
936	caprylate (8:0)	Lipid	Medium Chain Fatty Acid	32492	LC/MS Neg	932	4367	143.2	124-07-2;	379	C06423	HMDB00482
1163	carnitine	Lipid	Carnitine Metabolism	15500	LC/MS Pos	100000007	702	162.2	461-05-2;	10917	C00318	HMDB00062
212	C-glycosyltryptophan	Amino Acid	Tryptophan Metabolism	32675	LC/MS Pos	100001949	1912	367.1
1645	chenodeoxycholate	Lipid	Primary Bile Acid Metabolism	37789	LC/MS Neg	1123	5250	391.4	474-24-9;474-25-9;	10133	C02528	HMDB00518
1297	chiro-inositol	Lipid	Inositol Metabolism	37112	GC/MS	100001859	1857	318.1	643-12-9;
1642	cholate	Lipid	Primary Bile Acid Metabolism	22842	LC/MS Pos	136	5322	426.2	81-25-4;	221493	C00695	HMDB00619
1509	cholestanol	Lipid	Sterol	21131	GC/MS	100000859	2320.8	215.2	80-97-7;	6665	C12978	HMDB00908
1496	cholesterol	Lipid	Sterol	63	GC/MS	266	2316.9	329.3	57-88-5;	11025495	C00187	HMDB00067
912	cis-aconitate	Energy	TCA Cycle	12025	LC/MS Neg	1829	603	173.1	585-84-2;	643757	C00417	HMDB00072
956	cis-vaccenate (18:1n7)	Lipid	Long Chain Fatty Acid	33970	GC/MS	100001228	1987	339.3	506-17-2;	5282761	C08367	HMDB03231
911	citrate	Energy	TCA Cycle	1564	GC/MS	1124	1763.4	273.1	77-92-9;	311	C00158	HMDB00094
301	citrulline	Amino Acid	Urea cycle; Arginine and Proline Metabolism	2132	LC/MS Pos	391	715	176.1	372-75-8;	9750	C00327	HMDB00904
2258	Coproporphyrin I	Cofactors and Vitamins	Hemoglobin and Porphyrin Metabolism	39318	LC/MS Neg	100002497	3288.4	653.4	69477-27-6;	68271	C05769	HMDB00643
2259	coproporphyrin III	Cofactors and Vitamins	Hemoglobin and Porphyrin Metabolism	39317	LC/MS Neg	100002495	3385.6	653.4	14643-66-4;	114935	C05770	HMDB00570
1510	coprostanol	Lipid	Sterol	45986	GC/MS	100005346	2289	215.2	360-68-9;
324	creatine	Amino Acid	Creatine Metabolism	27718	LC/MS Pos	1221	758	132.1	57-00-1;	586	C00300	HMDB00064
447	cyclo(gly-pro)	Peptide	Dipeptide	37077	LC/MS Pos	100001946	1754	155.1	3705-27-9;	126154
451	cyclo(leu-pro)	Peptide	Dipeptide	37104	LC/MS Pos	100001925	3445	211.1	2873-36-1 ;	7074739
453	cyclo(L-phe-D-pro)	Peptide	Dipeptide	43787	LC/MS Pos	100004636	3556	245.2		6992198
454	cyclo(L-phe-L-pro)	Peptide	Dipeptide	37095	LC/MS Pos	100001927	3651	245.1		9.84E+12	C11847
456	cyclo(pro-tyr)	Peptide	Dipeptide	43522	LC/MS Pos	100004363	2589	261.2	4549-02-4;
281	cysteine	Amino Acid	Methionine, Cysteine, SAM and Taurine Metabolism	31453	GC/MS	800	1560.1	218	52-90-4;56-89-3;	5862	C00097	HMDB00574
283	cystine	Amino Acid	Methionine, Cysteine, SAM and Taurine Metabolism	39512	GC/MS	279	2015.3	145.9	56-89-3;	67678	C00491	HMDB00192
2168	cytidine	Nucleotide	Pyrimidine Metabolism, Cytidine containing	514	LC/MS Neg	827	1351	242.1	65-46-3;	6175	C00475	HMDB00089
2537	daidzein	Xenobiotics	Food Component/Plant	32453	LC/MS Neg	100001219	3541	253.1	486-66-8 ;	5281708	C10208	HMDB03312
1162	deoxycarnitine	Lipid	Carnitine Metabolism	36747	LC/MS Pos	100001662	759	146.1	6249-56-5;	134	C01181	HMDB01161
1653	deoxycholate	Lipid	Secondary Bile Acid Metabolism	1114	LC/MS Neg	302	5268	391.4	83-44-3;	222528	C04483	HMDB00626
3012	dexpanthenol	Xenobiotics	Chemical	38314	LC/MS Pos	100002376	2293	206.2	16485-10-2;	4678	D03726	HMDB04231
2428	diaminopimelate	Xenobiotics	Food Component/Plant	15130	GC/MS	100000115	1874.4	272.1	1476-39-7;2577-62-0;	439283	C00666	HMDB01370
994	dihomo-linoleate (20:2n6)	Lipid	Polyunsaturated Fatty Acid (n3 and n6)	17805	LC/MS Neg	1231	5722	307.3	2091-39-6;	6439848	C16525	HMDB05060
989	dihomo-linolenate (20:3n3 or n6)	Lipid	Polyunsaturated Fatty Acid (n3 and n6)	35718	LC/MS Neg	100001739	5600	305.4	17046-59-2 ;	5280581	C03242	HMDB02925
308	dimethylarginine (SDMA + ADMA)	Amino Acid	Urea cycle; Arginine and Proline Metabolism	36808	LC/MS Pos	100001810	812	203.2	102783-24-4;	123831	C03626	HMDB01539
2459	dipicolinate	Xenobiotics	Food Component/Plant	15135	GC/MS	100000146	1721.3	296.1	499-83-2;	10367
993	docosadienoate (22:2n6)	Lipid	Polyunsaturated Fatty Acid (n3 and n6)	32415	LC/MS Neg	100001182	6017	335.4	7370-49-2 ;	5282807	C16533
981	docosahexaenoate (DHA; 22:6n3)	Lipid	Polyunsaturated Fatty Acid (n3 and n6)	19323	LC/MS Neg	100000665	5518	327.3	6217-54-5;	445580	C06429	HMDB02183
980	docosapentaenoate (n3 DPA; 22:5n3)	Lipid	Polyunsaturated Fatty Acid (n3 and n6)	32504	LC/MS Neg	100001181	5574	329.4	2234-74-4 ;	6441454	C16513	HMDB01976
992	docosapentaenoate (n6 DPA; 22:5n6)	Lipid	Polyunsaturated Fatty Acid (n3 and n6)	37478	LC/MS Neg	100001580	5625	329.4	25182-74-5;	6441454	C16513	HMDB13123
2268	D-urobilin	Cofactors and Vitamins	Hemoglobin and Porphyrin Metabolism	40084	LC/MS Pos	100002569	4621	589.3	3947-38-4;	6276321	C05795	HMDB04161
979	eicosapentaenoate (EPA; 20:5n3)	Lipid	Polyunsaturated Fatty Acid (n3 and n6)	18467	LC/MS Neg	2050	5442	301.3	10-2005-9;10417-94-4;	446284	C06428	HMDB01999
966	eicosenoate (20:1n9 or 11)	Lipid	Long Chain Fatty Acid	33587	LC/MS Neg	100001335	5955	309.4		5282768
2549	equol glucuronide	Xenobiotics	Food Component/Plant	41948	LC/MS Neg	100003895	3195	417.2
2553	erythritol	Xenobiotics	Food Component/Plant	20699	GC/MS	100000846	1517.5	217	149-32-6;	222285	C00503	HMDB02994
905	erythronate	Carbohydrate	Aminosugar Metabolism	33477	GC/MS	100001320	1546.9	292.1	88759-55-1;	2781043		HMDB00613
1329	ethanolamine	Lipid	Phospholipid Metabolism	1497	GC/MS	420	1304	174.1	141-43-5;	700	C00189	HMDB00149
835	fructose	Carbohydrate	Fructose, Mannose and Galactose Metabolism	577	GC/MS	878	1758	217	57-48-7;	5984	C00095	HMDB00660
787	fucose	Carbohydrate	Pentose Metabolism	15821	GC/MS	918	1682.2	204	2438-80-4;	19466	C01018	HMDB00174
920	fumarate	Energy	TCA Cycle	1643	GC/MS	330	1382.1	245	100-17-8;		C00122	HMDB00134
850	galactose	Carbohydrate	Fructose, Mannose and Galactose Metabolism	12055	GC/MS	287	1793.8	203.9	59-23-4;	3037556	C01582	HMDB00143
1475	galactosylsphingosine	Lipid	Sphingolipid Metabolism	40083	LC/MS Pos	100002498	5131	462.3	2238-90-6;	22833541	C01747	HMDB00648
2561	galacturonate	Xenobiotics	Food Component/Plant	20758	GC/MS	100000873	1890	204	91510-62-2;	84740	C08348	HMDB02545
41	gamma-aminobutyrate (GABA)	Amino Acid	Glutamate Metabolism	1416	GC/MS	141	1539.7	304.1	56-12-2;	119	C00334	HMDB00112
364	gamma-glutamylglutamate	Peptide	Gamma-glutamyl Amino Acid	36738	LC/MS Pos	331	1036	277.1	1116-22-9;	92865	C05282	HMDB11737
368	gamma-glutamylisoleucine	Peptide	Gamma-glutamyl Amino Acid	34456	LC/MS Pos	100001485	2644	261.2		14253342		HMDB11170
369	gamma-glutamylleucine	Peptide	Gamma-glutamyl Amino Acid	18369	LC/MS Pos	1268	2744	261.2	2566-39-4;	151023		HMDB11171
372	gamma-glutamylphenylalanine	Peptide	Gamma-glutamyl Amino Acid	33422	LC/MS Pos	100000491	2846	295.1	7432-24-8;	111299		HMDB00594
2237	gamma-tocopherol	Cofactors and Vitamins	Tocopherol Metabolism	42315	GC/MS	100001308	2264	223.1	54-28-4;	14986	C02483	HMDB01492
2485	gluconate	Xenobiotics	Food Component/Plant	587	GC/MS	338	1879.4	333	527-07-1;	10690	C00257	HMDB00625
876	glucosamine	Carbohydrate	Aminosugar Metabolism	18534	GC/MS	289	1833	203	66-84-2;	441477	C00329	HMDB01514
734	glucose	Carbohydrate	Glycolysis, Gluconeogenesis, and Pyruvate Metabolism	38507	GC/MS	572	1866.8	204.1	50-99-7;	79025	C00031	HMDB00122
735	glucose-6-phosphate (G6P)	Carbohydrate	Glycolysis, Gluconeogenesis, and Pyruvate Metabolism	31260	GC/MS	291	2042.7	387.2	103192-55-8;	5958	C00668	HMDB01401
36	glutamate	Amino Acid	Glutamate Metabolism	57	LC/MS Pos	561	700	148.1	56-86-0;	611	C00025	HMDB00148
46	glutamate, gamma-methyl ester	Amino Acid	Glutamate Metabolism	33487	LC/MS Pos	100001103	1062	162.1	1499-55-4 ;	68662
37	glutamine	Amino Acid	Glutamate Metabolism	53	LC/MS Pos	563	684	147.2	56-85-9;	5961	C00064	HMDB00641
461	glutamine-leucine	Peptide	Dipeptide	42994	LC/MS Pos	100003160	2180	260.2
78	glutarate (pentanedioate)	Amino Acid	Lysine Metabolism	396	GC/MS	339	1433.6	261	110-94-1;	743	C00489	HMDB00661
349	glutathione, oxidized (GSSG)	Amino Acid	Glutathione Metabolism	38783	LC/MS Pos	448	1535	307.3	103239-24-3;	65359	C00127	HMDB03337
754	glycerate	Carbohydrate	Glycolysis, Gluconeogenesis, and Pyruvate Metabolism	1572	GC/MS	1052	1360.7	189	600-19-1;	752	C00258	HMDB00139
1430	glycerol	Lipid	Glycerolipid Metabolism	15122	GC/MS	1254	1311	205	56-81-5;	753	C00116	HMDB00131
3020	glycerol 2-phosphate	Xenobiotics	Chemical	27728	GC/MS	100001029	1691.8	243	819-83-0;	2526	C02979	HMDB02520
1431	glycerol 3-phosphate (G3P)	Lipid	Glycerolipid Metabolism	15365	GC/MS	100000258	1719.7	357.1	29849-82-9;	754	C00093	HMDB00126
1326	glycerophosphorylcholine (GPC)	Lipid	Phospholipid Metabolism	15990	LC/MS Pos	100000269	694	258.1	28319-77-9;	71920	C00670	HMDB00086
1	glycine	Amino Acid	Glycine, Serine and Threonine Metabolism	11777	GC/MS	340	1166	101.9	56-40-6;	750	C00037	HMDB00123
1646	glycochenodeoxycholate	Lipid	Primary Bile Acid Metabolism	32346	LC/MS Pos	1628	5320	450.1	16564-43-5;	12544	C05466	HMDB00637
1643	glycocholate	Lipid	Primary Bile Acid Metabolism	18476	LC/MS Pos	342	5213	466.2	475-31-0;863-57-0;	10140	C01921	HMDB00138
1673	glycohyocholate	Lipid	Secondary Bile Acid Metabolism	42574	LC/MS Pos	100004083	5115	466.2
1677	glycohyodeoxycholic acid	Lipid	Secondary Bile Acid Metabolism	43501	LC/MS Pos	100003868	5146	450.2	13042-33-6;	114611
3021	glycolate (hydroxyacetate)	Xenobiotics	Chemical	15737	GC/MS	203	1119	177	79-14-1;	757	C00160	HMDB00115
473	glycylisoleucine	Peptide	Dipeptide	36659	LC/MS Pos	100001790	2080	189.1	19461-38-2;
474	glycylleucine	Peptide	Dipeptide	34398	LC/MS Pos	100001258	2236	189.1	869-19-2;	92843	C02155	HMDB00759
478	glycylproline	Peptide	Dipeptide	22171	LC/MS Pos	100000976	1115	173.1	704-15-4;	3013625		HMDB00721
484	glycylvaline	Peptide	Dipeptide	18357	LC/MS Pos	100000487	1572	175.1	1963-21-9;	97417		HMDB28854
332	guanidine	Amino Acid	Polyamine Metabolism	22287	GC/MS	100000992	1476	186.9	50-01-1;	3520	C17349	HMDB01842
2112	guanine	Nucleotide	Purine Metabolism, Guanine containing	32352	LC/MS Pos	172	1022	152.1	73-40-5;	764	C00242	HMDB00132
2111	guanosine	Nucleotide	Purine Metabolism, Guanine containing	1573	LC/MS Pos	1099	1676	284	118-00-3;	6802	C00387	HMDB00133
2262	heme	Cofactors and Vitamins	Hemoglobin and Porphyrin Metabolism	41754	LC/MS Pos	100001386	5057	616.2	14875-96-8;	26945	C00032	HMDB03178
2291	hippurate	Xenobiotics	Benzoate Metabolism	15753	LC/MS Neg	100000014	2136	178.1	495-69-2;	464	C01586	HMDB00714
62	histamine	Amino Acid	Histidine Metabolism	1574	GC/MS	354	1808	174.1	51-45-6;	774	C00388	HMDB00870
50	histidine	Amino Acid	Histidine Metabolism	59	LC/MS Neg	355	757	154.1	5934-29-2;	6274	C00135	HMDB00177
18	homoserine	Amino Acid	Glycine, Serine and Threonine Metabolism	23642	GC/MS	100000458	1471	218.1	672-15-1;	12647	C00263	HMDB00719
1672	hyocholate	Lipid	Secondary Bile Acid Metabolism	34093	LC/MS Neg	100001279	5001	407.3	547-75-1;	92805	C17649	HMDB00760
1675	hyodeoxycholate	Lipid	Secondary Bile Acid Metabolism	27531	LC/MS Pos	100000777	5297	357.2	83-49-8;	5283820	C15517	HMDB00733
290	hypotaurine	Amino Acid	Methionine, Cysteine, SAM and Taurine Metabolism	590	GC/MS	358	1598.5	188	300-84-5;	107812	C00519	HMDB00965
2059	hypoxanthine	Nucleotide	Purine Metabolism, (Hypo)Xanthine/Inosine containing	3127	LC/MS Neg	171	1313	135.1	68-94-0;	790	C00262	HMDB00157
61	imidazole lactate	Amino Acid	Histidine Metabolism	15716	LC/MS Pos	100000263	778	157.1	14403-45-3;	440129	C05568	HMDB02320
60	imidazole propionate	Amino Acid	Histidine Metabolism	40730	LC/MS Pos	100003434	1011.7	141.1	1074-59-5;	70630		HMDB02271
179	indoleacetate	Amino Acid	Tryptophan Metabolism	27513	LC/MS Pos	100001034	3760	176.1	6505-45-9;	802	C00954	HMDB00197
178	indolelactate	Amino Acid	Tryptophan Metabolism	18349	GC/MS	100000463	1964.9	202	832-97-3;	92904	C02043	HMDB00671
2058	inosine	Nucleotide	Purine Metabolism, (Hypo)Xanthine/Inosine containing	1123	LC/MS Neg	361	1600	267.2	58-63-9;	6021	C00294	HMDB00195
1031	isocaproate	Lipid	Fatty Acid, Branched	22273	LC/MS Neg	100000806	2605	115.1	646-07-1;	12587		HMDB00689
243	isoleucine	Amino Acid	Leucine, Isoleucine and Valine Metabolism	1125	LC/MS Pos	376	1614	132.1	73-32-5;	6306	C00407	HMDB00172
502	isoleucylalanine	Peptide	Dipeptide	40046	LC/MS Pos	100003163	1686	203.2	24787-73-3;	5.25E+13
505	isoleucylaspartate	Peptide	Dipeptide	42982	LC/MS Neg	100003166	982.3	245.2	510-791-9560;
508	isoleucylglycine	Peptide	Dipeptide	40008	LC/MS Pos	100003169	1732	189.2	868-28-0;	342532
221	isovalerate	Amino Acid	Leucine, Isoleucine and Valine Metabolism	34732	LC/MS Neg	100000708	1623	101.2	503-74-2;	10430	C08262	HMDB00718
223	isovalerylcarnitine	Amino Acid	Leucine, Isoleucine and Valine Metabolism	34407	LC/MS Pos	100001393	2533	246.2	31023-24-2;	6426851		HMDB00688
222	isovalerylglycine	Amino Acid	Leucine, Isoleucine and Valine Metabolism	35107	LC/MS Neg	100001452	1961	158.1	16284-60-9;	546304		HMDB00678
2252	isoxanthopterin	Cofactors and Vitamins	Pterin Metabolism	27732	LC/MS Pos	100000749	1593	180.1	529-69-1;	10729	C03975	HMDB00704
2267	I-urobilinogen	Cofactors and Vitamins	Hemoglobin and Porphyrin Metabolism	32426	LC/MS Neg	100001226	4181	591.3	14684-37-8 ;	26818	C05790	HMDB04157
2820	ketamine	Xenobiotics	Drug	35128	LC/MS Pos	100001503	2907	238.1	6740-88-1;	3821	C07525	HMDB15352
185	kynurenate	Amino Acid	Tryptophan Metabolism	1417	LC/MS Neg	98	2243	188.1	492-27-3;	3845	C01717	HMDB00715
184	kynurenine	Amino Acid	Tryptophan Metabolism	15140	LC/MS Pos	100000265	1902	209.1	2922-83-0;	161166	C00328	HMDB00684
751	lactate	Carbohydrate	Glycolysis, Gluconeogenesis, and Pyruvate Metabolism	527	GC/MS	482	1102.8	116.9	79-33-4;	612	C00186	HMDB00190
1493	lanosterol	Lipid	Sterol	34017	GC/MS	395	2371	395.4	79-63-0;	246983	C01724	HMDB01251
941	laurate (12:0)	Lipid	Medium Chain Fatty Acid	1645	LC/MS Neg	181	5288	199.3	143-07-7;	3893	C02679	HMDB00638
2953	lauryl sulfate	Xenobiotics	Chemical	43446	LC/MS Neg	100004287	5336	265.2	151-21-3;	8778	D01045
215	leucine	Amino Acid	Leucine, Isoleucine and Valine Metabolism	60	LC/MS Pos	397	1674	132.2	61-90-5;	6106	C00123	HMDB00687
521	leucylalanine	Peptide	Dipeptide	40010	LC/MS Pos	100003179	1760	203.2	7298-84-2;	259321
524	leucylaspartate	Peptide	Dipeptide	40053	LC/MS Neg	100003182	977	245.2	32949-40-9;	3328705
525	leucylglutamate	Peptide	Dipeptide	40021	LC/MS Pos	100003184	1716	261.2		5.26E+13
526	leucylglycine	Peptide	Dipeptide	40045	LC/MS Pos	100003185	1800	189.2	686-50-0;	79070
528	leucylisoleucine	Peptide	Dipeptide	36757	LC/MS Pos	100001709	2800	245.1	36077-41-5;
529	leucylleucine	Peptide	Dipeptide	36756	LC/MS Pos	100001710	3012	245.1	3303-31-9;	76807	C11332	HMDB28933
533	leucylserine	Peptide	Dipeptide	40048	LC/MS Neg	100003190	1837	217.2	6209-12-7;	3621685
2827	lidocaine	Xenobiotics	Drug	35661	LC/MS Pos	100001538	2761	235.2	137-58-6;	3676	D00358	HMDB14426
972	lignocerate (24:0)	Lipid	Long Chain Fatty Acid	1364	GC/MS	516	2211	425.4	557-59-5;	11197	C08320	HMDB02003
985	linoleate (18:2n6)	Lipid	Polyunsaturated Fatty Acid (n3 and n6)	1105	LC/MS Neg	180	5533	279.3	60-33-3;	5280450	C01595	HMDB00673
987	linolenate [alpha or gamma; (18:3n3 or 6)]	Lipid	Polyunsaturated Fatty Acid (n3 and n6)	34035	LC/MS Neg	100001337	5450	277.3		5280934	C06427
1657	lithocholate	Lipid	Secondary Bile Acid Metabolism	1483	LC/MS Neg	405	5350	375.4	434-13-9;	9903	C03990	HMDB00761
69	lysine	Amino Acid	Lysine Metabolism	1301	LC/MS Pos	407	603	147.2	56-87-1;	5962	C00047	HMDB00182
921	malate	Energy	TCA Cycle	1303	GC/MS	409	1502	233	6915-15-7;	525	C00149	HMDB00156
1116	malonylcarnitine	Lipid	Fatty Acid Synthesis	37059	LC/MS Pos	100001526	980	248.1	853728-01-5;	22833583		HMDB02095
799	maltose	Carbohydrate	Glycogen Metabolism	15806	GC/MS	913	2142.1	204.1	6363-53-7;	10991489	C00208	HMDB00163
796	maltotriose	Carbohydrate	Glycogen Metabolism	15877	GC/MS	100000276	2419	204	1109-28-0;	439586	C01835	HMDB01262
845	mannitol	Carbohydrate	Fructose, Mannose and Galactose Metabolism	15335	GC/MS	100000277	1839	319.1	69-65-8;	6251	C00392	HMDB00765
841	mannose	Carbohydrate	Fructose, Mannose and Galactose Metabolism	584	GC/MS	803	1753.5	204	3458-28-4;	18950	C00159	HMDB00169
950	margarate (17:0)	Lipid	Long Chain Fatty Acid	1121	LC/MS Neg	891	5733	269.3	506-12-7;	10465		HMDB02259
264	methionine	Amino Acid	Methionine, Cysteine, SAM and Taurine Metabolism	1302	LC/MS Pos	415	1252	150.1	63-68-3;	6137	C00073	HMDB00696
269	methionine sulfoxide	Amino Acid	Methionine, Cysteine, SAM and Taurine Metabolism	18374	LC/MS Pos	100000039	729	166.1	3226-65-1;	158980	C02989	HMDB02005
2189	methylphosphate	Nucleotide	Purine and Pyrimidine Metabolism	37070	GC/MS	100001805	1221	241	7023-27-0;	13130
1296	myo-inositol	Lipid	Inositol Metabolism	19934	GC/MS	363	1924.9	217	87-89-8;	892	C00137	HMDB00211
944	myristate (14:0)	Lipid	Long Chain Fatty Acid	1365	LC/MS Neg	519	5439	227.3	544-63-8;	11005	C06424	HMDB00806
945	myristoleate (14:1n5)	Lipid	Long Chain Fatty Acid	32418	LC/MS Neg	100001198	5338	225.3	544-64-9 ;	5281119	C08322	HMDB02000
1476	N,N-dimethylsphingosine	Lipid	Sphingolipid Metabolism	32460	LC/MS Pos	1517	5192	328.3	119567-63-4;	5282309	C13914	HMDB13645
2118	N1-methylguanosine	Nucleotide	Purine Metabolism, Guanine containing	31609	LC/MS Pos	100001122	1850	298.1	2140-65-0;	96373		HMDB01563
70	N2-acetyllysine	Amino Acid	Lysine Metabolism	36751	LC/MS Pos	100001721	853	189.1	1946-82-3;	92907	C12989	HMDB00446
2119	N2-methylguanosine	Nucleotide	Purine Metabolism, Guanine containing	35133	LC/MS Pos	100001467	1950	298.1	2140-77-4;	3035422		HMDB05862
71	N6-acetyllysine	Amino Acid	Lysine Metabolism	36752	LC/MS Pos	100001734	1134	189.1	692-04-6;	92832	C02727	HMDB00206
2096	N6-carbamoylthreonyladenosine	Nucleotide	Purine Metabolism, Adenine containing	35157	LC/MS Pos	100001415	2656	413	24719-82-2;
55	N-acetyl-1-methylhistidine	Amino Acid	Histidine Metabolism	43255	LC/MS Pos	100004299	1019	212.1
25	N-acetylalanine	Amino Acid	Alanine and Aspartate Metabolism	1585	LC/MS Neg	1110	882	130.1	97-69-8;	88064	C02847	HMDB00766
31	N-acetylaspartate (NAA)	Amino Acid	Alanine and Aspartate Metabolism	22185	LC/MS Neg	100000787	620	174.1	997-55-7;997-55-7 ;	65065	C01042	HMDB00812
86	N-acetyl-cadaverine	Amino Acid	Lysine Metabolism	43530	LC/MS Pos	100002249	1245	145.2	32343-73-0;
379	N-acetylcarnosine	Peptide	Dipeptide Derivative	43488	LC/MS Pos	100004046	1145	269.2	56353-15-2;	9903482
889	N-acetylgalactosamine	Carbohydrate	Aminosugar Metabolism	5842	GC/MS	1106	1895	245.1	14215-68-0;	35717	C01074	HMDB00212
885	N-acetylglucosamine	Carbohydrate	Aminosugar Metabolism	15095	GC/MS	100000281	1903.3	245	7512-17-6;	24139	C00140	HMDB00215
888	N-acetylglucosamine 6-sulfate	Carbohydrate	Aminosugar Metabolism	21365	LC/MS Neg	100000700	709	300.2	10357-00-3;	193456	C04132	HMDB00841
38	N-acetylglutamate	Amino Acid	Glutamate Metabolism	15720	LC/MS Pos	100000282	1492	190.1	5817-08-3;	70914	C00624	HMDB01138
2	N-acetylglycine	Amino Acid	Glycine, Serine and Threonine Metabolism	27710	GC/MS	100001006	1396.4	143.9	543-24-8;	10972		HMDB00532
51	N-acetylhistidine	Amino Acid	Histidine Metabolism	33946	LC/MS Neg	100001293	913	196.2	39145-52-3;	75619	C02997	HMDB32055
244	N-acetylisoleucine	Amino Acid	Leucine, Isoleucine and Valine Metabolism	33967	LC/MS Neg	100001276	2279	172.2	3077-46-1;	2802421
890	N-acetylmannosamine	Carbohydrate	Aminosugar Metabolism	15059	GC/MS	1217	1882.5	245.1	7772-94-3;	439281	C00140	HMDB00835
265	N-acetylmethionine	Amino Acid	Methionine, Cysteine, SAM and Taurine Metabolism	1589	LC/MS Neg	1083	1805	190.1	65-82-7;	448580	C02712	HMDB11745
896	N-acetylmuramate	Carbohydrate	Aminosugar Metabolism	18354	LC/MS Neg	100000283	877	292.1	10597-89-4;	5462244	C02713	HMDB60493
893	N-acetylneuraminate	Carbohydrate	Aminosugar Metabolism	1592	GC/MS	1162	2074.9	245	131-48-6;	439197	C00270	HMDB00230
92	N-acetylphenylalanine	Amino Acid	Phenylalanine and Tyrosine Metabolism	33950	LC/MS Neg	100001256	2590	206.2	2018-61-3;	74839	C03519	HMDB00512
340	N-acetylputrescine	Amino Acid	Polyamine Metabolism	37496	LC/MS Pos	192	895	131.1	18233-70-0;	122356	C02714	HMDB02064
10	N-acetylserine	Amino Acid	Glycine, Serine and Threonine Metabolism	37076	GC/MS	100001851	1526	218	97-14-3;	65249		HMDB02931
15	N-acetylthreonine	Amino Acid	Glycine, Serine and Threonine Metabolism	33939	LC/MS Neg	100001274	846	160.1	17093-74-2;	152204	C01118
312	N-delta-acetylornithine	Amino Acid	Urea cycle; Arginine and Proline Metabolism	43249	LC/MS Pos	100004523	836.2	175.1		9920500
973	nervonate (24:1n9)	Lipid	Long Chain Fatty Acid	41820	GC/MS	100001231	2201	423.4	506-37-6 ;	5281120	C08323	HMDB02368
266	N-formylmethionine	Amino Acid	Methionine, Cysteine, SAM and Taurine Metabolism	2829	LC/MS Neg	194	1541	176.1	4289-98-9;	439750	C03145	HMDB01015
2605	N-glycolylneuraminate	Xenobiotics	Food Component/Plant	37123	GC/MS	100001491	2119	444.2	1113-83-3;	123802	C03410	HMDB00833
2194	nicotinamide	Cofactors and Vitamins	Nicotinate and Nicotinamide Metabolism	594	LC/MS Pos	432	1267	123.1	98-92-0;	936	C00153	HMDB01406
2198	nicotinamide adenine dinucleotide (NAD+)	Cofactors and Vitamins	Nicotinate and Nicotinamide Metabolism	5278	LC/MS Neg	1310	1411	661.8	53-84-9;	5893	C00003	HMDB00902
2191	nicotinate	Cofactors and Vitamins	Nicotinate and Nicotinamide Metabolism	1504	LC/MS Neg	567	1221	122.1	59-67-6;	938	C00253	HMDB01488
328	N-methylhydantoin	Amino Acid	Creatine Metabolism	40006	GC/MS	100002557	1358.7	171	616-04-6;	69217	C02565	HMDB03646
960	nonadecanoate (19:0)	Lipid	Long Chain Fatty Acid	1356	LC/MS Neg	892	6073	297.3	646-30-0;	12591	C16535	HMDB00772
305	norvaline	Amino Acid	Urea cycle; Arginine and Proline Metabolism	37426	GC/MS	100002082	1279	144.1	760-78-1;	824	C01826	HMDB13716
1481	N-palmitoyl-D-erythro-sphingosine	Lipid	Sphingolipid Metabolism	44879	GC/MS	1518	2478.5	442.3	24696-26-2;	5283564		HMDB04949
1294	N-palmitoyltaurine	Lipid	Endocannabinoid	39835	LC/MS Neg	100003239	5556.8	362.4	83982-06-3;
1293	N-stearoyltaurine	Lipid	Endocannabinoid	39730	LC/MS Neg	100003240	5785.9	390.3	63155-80-6;	168274
954	oleate (18:1n9)	Lipid	Long Chain Fatty Acid	1359	GC/MS	442	1984.4	339.2	112-80-1;	445639	C00712	HMDB00207
1282	oleic ethanolamide	Lipid	Endocannabinoid	38102	LC/MS Neg	1137	6553	324.5	11-58-0;111-58-0;	5283454		HMDB02088
299	ornithine	Amino Acid	Urea cycle; Arginine and Proline Metabolism	1493	GC/MS	444	1763.8	142	3184-13-2;	6262	C00077	HMDB03374
2131	orotate	Nucleotide	Pyrimidine Metabolism, Orotate containing	1505	GC/MS	445	1709.6	254.1	50887-69-9;	967	C00295	HMDB00226
2955	O-sulfo-L-tyrosine	Xenobiotics	Chemical	45413	LC/MS Neg	100005384	1006.1	260.1		514186
947	palmitate (16:0)	Lipid	Long Chain Fatty Acid	1336	LC/MS Neg	424	5619	255.3	57-10-3;	985	C00249	HMDB00220
948	palmitoleate (16:1n7)	Lipid	Long Chain Fatty Acid	33447	LC/MS Neg	452	5477	253.3	373-49-9;	445638	C08362	HMDB03229
1285	palmitoyl ethanolamide	Lipid	Endocannabinoid	38165	LC/MS Neg	1489	6416	298.4	544-31-0;	4671	C16512	HMDB02100
1467	palmitoyl sphingomyelin	Lipid	Sphingolipid Metabolism	37506	GC/MS	100002107	2524	311.3	6254-89-3;	9939941
1159	palmitoylcarnitine	Lipid	Fatty Acid Metabolism(Acyl Carnitine)	22189	LC/MS Pos	100000776	5179	400.4	6865-14-1;	461	C02990	HMDB00222
2219	pantothenate	Cofactors and Vitamins	Pantothenate and CoA Metabolism	1508	LC/MS Pos	1024	2218	220.1	137-08-6;	6613	C00864	HMDB00210
120	p-cresol sulfate	Amino Acid	Phenylalanine and Tyrosine Metabolism	36103	LC/MS Neg	100001315	2896	187.1	3233-57-7;	4615423	C01468	HMDB11635
937	pelargonate (9:0)	Lipid	Medium Chain Fatty Acid	12035	LC/MS Neg	437	4847	157.2	112-05-0;	8158	C01601	HMDB00847
946	pentadecanoate (15:0)	Lipid	Long Chain Fatty Acid	1361	GC/MS	980	1853.5	299.2	1002-84-2;10002-84-2;	13849	C16537	HMDB00826
2863	pentobarbital	Xenobiotics	Drug	38156	LC/MS Neg	100002304	4564	225.2	76-74-4;	4737	C07423,D00499,D02253,C07422,D00500
97	phenethylamine (isobar with 1-phenylethanamine)	Amino Acid	Phenylalanine and Tyrosine Metabolism	38763	LC/MS Pos	100002982	2114.7	122.1		7408	C02455	HMDB02017
118	phenol sulfate	Amino Acid	Phenylalanine and Tyrosine Metabolism	32553	LC/MS Neg	100001510	2150	173.1	937-34-8;	74426	C02180	HMDB60015
99	phenylacetate	Amino Acid	Phenylalanine and Tyrosine Metabolism	15958	LC/MS Neg	100000011	2127	135.1	103-82-2;	999	C07086	HMDB00209
102	phenylacetylglycine	Amino Acid	Phenylalanine and Tyrosine Metabolism	33945	LC/MS Neg	100001275	2377	192.1	500-98-1;	68144	C05598	HMDB00821
91	phenylalanine	Amino Acid	Phenylalanine and Tyrosine Metabolism	64	LC/MS Pos	460	2056	166.1	63-91-2;	6140	C00079	HMDB00159
577	phenylalanylglutamate	Peptide	Dipeptide	41432	LC/MS Neg	100003596	1617	293.2	3617-45-6;	4422358
584	phenylalanylproline	Peptide	Dipeptide	41392	LC/MS Neg	100003592	3170	261.2	7669-65-0;	4069131
96	phenyllactate (PLA)	Amino Acid	Phenylalanine and Tyrosine Metabolism	22130	LC/MS Neg	100000774	2237	165.1	828-01-3;	3848	C05607	HMDB00779
95	phenylpyruvate	Amino Acid	Phenylalanine and Tyrosine Metabolism	566	LC/MS Neg	241	2534	163.1	156-06-9;	997	C00166	HMDB00205
932	phosphate	Energy	Oxidative Phosphorylation	11438	GC/MS	461	1307.7	298.9	7664-38-2 ;	1061	C00009	HMDB01429
2621	phytol	Xenobiotics	Food Component/Plant	40140	GC/MS	100002535	1964.7	143.1	150-86-7;	5280435	C01389	HMDB02019
1465	phytosphingosine	Lipid	Sphingolipid Metabolism	1510	LC/MS Pos	469	5189	318.4	554-62-1;	122121	C12144	HMDB04610
1298	pinitol	Lipid	Inositol Metabolism	37086	GC/MS	100001860	1773	318.1	10284-63-6;	164619	C03844	HMDB34219
84	pipecolate	Amino Acid	Lysine Metabolism	1444	GC/MS	1025	1396.1	156	4043-87-2;	849	C00408	HMDB00070
1524	pregnenolone	Lipid	Sterol	1513	GC/MS	473	2199	129	145-13-1;	8955	C01953	HMDB00253
320	pro-hydroxy-pro	Amino Acid	Urea cycle; Arginine and Proline Metabolism	35127	LC/MS Pos	100001167	960	229.2	18684-24-7;	11673055		HMDB06695
300	proline	Amino Acid	Urea cycle; Arginine and Proline Metabolism	1898	LC/MS Pos	480	796	116.1	147-85-3;	145742	C00148	HMDB00162
601	prolylproline	Peptide	Dipeptide	40731	LC/MS Pos	100003678	1500	213.1	999-99-9;	1.19E+15
2145	pseudouridine	Nucleotide	Pyrimidine Metabolism, Uracil containing	33442	LC/MS Neg	821	1104	243.1	1445-07-4;		C02067	HMDB00767
334	putrescine	Amino Acid	Polyamine Metabolism	1408	GC/MS	49	1705.8	174	110-60-1;	1045	C00134	HMDB01414
2288	pyridoxal	Cofactors and Vitamins	Vitamin B6 Metabolism	1651	LC/MS Pos	491	1210	168.1	65-22-5;	1050	C00250	HMDB01545
2289	pyridoxate	Cofactors and Vitamins	Vitamin B6 Metabolism	31555	LC/MS Neg	100001121	2210	182.1	82-82-6 ;	6723	C00847	HMDB00017
607	pyroglutamylglutamine	Peptide	Dipeptide	22194	LC/MS Neg	100000966	879	256.1	109481-23-4;
608	pyroglutamylglycine	Peptide	Dipeptide	31522	LC/MS Neg	100001127	855	185.1	29227-88-1;	152981
609	pyroglutamylvaline	Peptide	Dipeptide	32394	LC/MS Neg	100001132	1755	227.2	21282-10-0;	152416
750	pyruvate	Carbohydrate	Glycolysis, Gluconeogenesis, and Pyruvate Metabolism	599	GC/MS	823	1130.6	217	127-17-3;	1060	C00022	HMDB00243
211	quinaldic acid	Amino Acid	Tryptophan Metabolism	43339	LC/MS Pos	100004218	2784	174	93-10-7;	7124	C06325	HMDB00842
2190	quinolinate	Cofactors and Vitamins	Nicotinate and Nicotinamide Metabolism	1899	GC/MS	182	1697.7	296.1	89-00-9;	1066	C03722	HMDB00232
769	ribitol	Carbohydrate	Pentose Metabolism	15772	GC/MS	100000406	1692.4	217	488-81-3;	6912	C00474	HMDB00508
2216	riboflavin (Vitamin B2)	Cofactors and Vitamins	Riboflavin Metabolism	1827	LC/MS Pos	500	3111	377.2	83-88-5;	493570	C00255	HMDB00244
770	ribonate	Carbohydrate	Pentose Metabolism	38818	GC/MS	100001007	1663.1	246.1	5336-08-3;	5460677
768	ribose	Carbohydrate	Pentose Metabolism	12083	GC/MS	914	1652	204	50-69-1;	5779	C00121	HMDB00283
766	ribulose	Carbohydrate	Pentose Metabolism	35855	GC/MS	100000147	1662	306.1	488-84-6;	151261	C00309	HMDB00621
1299	scyllo-inositol	Lipid	Inositol Metabolism	32379	GC/MS	100001215	1893.8	318.2	488-59-5;		C06153	HMDB06088
1063	sebacate (decanedioate)	Lipid	Fatty Acid, Dicarboxylate	32398	LC/MS Neg	100001211	1778	201.2	111-20-6;	5192	C08277	HMDB00792
9	serine	Amino Acid	Glycine, Serine and Threonine Metabolism	1648	GC/MS	503	1389.1	204	56-45-1;	59516857581	C00065	HMDB00187
200	serotonin (5HT)	Amino Acid	Tryptophan Metabolism	2342	LC/MS Pos	504	1660	177.1	153-98-0;	5202	C00780	HMDB00259
618	serylleucine	Peptide	Dipeptide	40066	LC/MS Pos	100003202	2106	219.2	6665-16-3;
620	serylphenyalanine	Peptide	Dipeptide	40054	LC/MS Pos	100003253	2348	253.2
624	serylvaline	Peptide	Dipeptide	42058	LC/MS Pos	100003522	1501	205.1	51782-06-0;
284	S-methylcysteine	Amino Acid	Methionine, Cysteine, SAM and Taurine Metabolism	39592	LC/MS Pos	100002749	869.1	136	1187-84-4;	7.06E+11		HMDB02108
838	sorbitol	Carbohydrate	Fructose, Mannose and Galactose Metabolism	15053	GC/MS	506	1843	319.1	6706-59-8;	107428	C00794	HMDB00247
336	spermidine	Amino Acid	Polyamine Metabolism	485	LC/MS Pos	50	533	146.2	124-20-9;	1102	C00315	HMDB01257
1464	sphinganine	Lipid	Sphingolipid Metabolism	17769	LC/MS Pos	313	5175	302.3	3102-56-5;	3126	C00836	HMDB00269
1473	sphingosine	Lipid	Sphingolipid Metabolism	17747	LC/MS Pos	297	5197	300.2	123-78-4;	5353955	C00319	HMDB00252
952	stearate (18:0)	Lipid	Long Chain Fatty Acid	1358	LC/MS Neg	439	5886	283.4	57-11-4;	5281	C01530	HMDB00827
1286	stearoyl ethanolamide	Lipid	Endocannabinoid	38625	LC/MS Pos	100002254	5968.9	328.3	111-57-9;	27902		HMDB13078
1160	stearoylcarnitine	Lipid	Fatty Acid Metabolism(Acyl Carnitine)	34409	LC/MS Pos	100001391	5300	428.4	18822-91-8;			HMDB00848
1518	stigmasterol	Lipid	Sterol	21183	GC/MS	100000923	2359	255.3	83-48-7;	5280794	C05442	HMDB00937
1059	suberate (octanedioate)	Lipid	Fatty Acid, Dicarboxylate	15730	LC/MS Pos	100000016	3603	175	505-48-6;	10457	C08278	HMDB00893
1143	suberylglycine	Lipid	Fatty Acid Metabolism(Acyl Glycine)	35419	LC/MS Neg	100001528	1200	230.1	60317-54-6;	6453952		HMDB00953
919	succinate	Energy	TCA Cycle	1437	GC/MS	252	1348	247	110-15-6;	1110	C00042	HMDB00254
291	taurine	Amino Acid	Methionine, Cysteine, SAM and Taurine Metabolism	2125	GC/MS	512	1616.4	254.1	107-35-7;	11234068592	C00245	HMDB00251
1652	tauro(alpha + beta)muricholate	Lipid	Primary Bile Acid Metabolism	43167	LC/MS Neg	100004515	4743.7	514.4
1647	taurochenodeoxycholate	Lipid	Primary Bile Acid Metabolism	18494	LC/MS Neg	1629	5218	498.3	6009-98-9;	387316	C05465	HMDB00951
1644	taurocholate	Lipid	Primary Bile Acid Metabolism	18497	LC/MS Neg	1648	5122	514.3	145-42-6;		C05122	HMDB00036
1683	taurocholenate sulfate	Lipid	Secondary Bile Acid Metabolism	32807	LC/MS Neg	100001990	4762	279.8
1674	taurohyocholate	Lipid	Secondary Bile Acid Metabolism	42603	LC/MS Neg	100004084	5000	514.3
1676	taurohyodeoxycholic acid	Lipid	Secondary Bile Acid Metabolism	43588	LC/MS Neg	100003869	5050	498.5	38411-85-7;	119046
1661	taurolithocholate	Lipid	Secondary Bile Acid Metabolism	31889	LC/MS Neg	100001065	5328	482.4	516-90-5 ;	10595	C02592	HMDB00722
779	threitol	Carbohydrate	Pentose Metabolism	35854	GC/MS	100001419	1513	217.1	2418-52-2;	169019	C16884	HMDB04136
2229	threonate	Cofactors and Vitamins	Ascorbate and Aldarate Metabolism	27738	GC/MS	100001022	1560.7	292.1	70753-61-6;	151152	C01620	HMDB00943
14	threonine	Amino Acid	Glycine, Serine and Threonine Metabolism	1284	LC/MS Pos	564	713	120.1	72-19-5;	69710196288	C00188	HMDB00167
632	threonylisoleucine	Peptide	Dipeptide	42972	LC/MS Pos	100003203	2135	233.2
633	threonylleucine	Peptide	Dipeptide	40051	LC/MS Pos	100003204	2204	233.2	50299-12-2;	4420322
635	threonylphenylalanine	Peptide	Dipeptide	31530	LC/MS Pos	100001125	2500	267.2	16875-27-7;	4.10E+13
638	threonylvaline	Peptide	Dipeptide	42011	LC/MS Pos	100003534	1574.5	219.2	99032-17-4;	4.17E+12
2184	thymidine	Nucleotide	Pyrimidine Metabolism, Thymine containing	2183	LC/MS Pos	872	1976	242.9	50-89-5;	5789	C00214	HMDB00273
2185	thymine	Nucleotide	Pyrimidine Metabolism, Thymine containing	604	GC/MS	882	1429.1	255	65-71-4;	1135	C00178	HMDB00262
318	trans-4-hydroxyproline	Amino Acid	Urea cycle; Arginine and Proline Metabolism	32306	LC/MS Pos	1001	705	132.1	51-35-4;	58106971053	C01157	HMDB00725
57	trans-urocanate	Amino Acid	Histidine Metabolism	607	LC/MS Pos	537	1119	139.1	104-98-3;	736715	C00785	HMDB00301
174	tryptophan	Amino Acid	Tryptophan Metabolism	54	LC/MS Pos	565	2445	205.1	73-22-3;	69235166305	C00078	HMDB00929
110	tyramine	Amino Acid	Phenylalanine and Tyrosine Metabolism	1603	LC/MS Pos	1133	1503	138.1	60-19-5;	5610	C00483	HMDB00306
104	tyrosine	Amino Acid	Phenylalanine and Tyrosine Metabolism	1299	LC/MS Pos	815	1516	182.1	60-18-4;	60576942100	C00082	HMDB00158
2672	tyrosol	Xenobiotics	Food Component/Plant	41515	GC/MS	100003493	1576.7	179.1	501-94-0;	10393	C06044	HMDB04284
1064	undecanedioate	Lipid	Fatty Acid, Dicarboxylate	35671	LC/MS Neg	100001617	2376	215.1	1852-04-6;	15816		HMDB00888
939	undecanoate (11:0)	Lipid	Medium Chain Fatty Acid	12067	LC/MS Neg	889	5207	185.2	334-48-5;	8180		HMDB00947
2144	uracil	Nucleotide	Pyrimidine Metabolism, Uracil containing	605	GC/MS	825	1370.4	241	66-22-8;	1174	C00106	HMDB00300
2067	urate	Nucleotide	Purine Metabolism, (Hypo)Xanthine/Inosine containing	1604	GC/MS	1134	1928	441.2	69-93-2;120K5305;		C00366	HMDB00289
298	urea	Amino Acid	Urea cycle; Arginine and Proline Metabolism	1670	GC/MS	533	1223.9	171	57-13-6;	1.18E+11	C00086	HMDB00294
2143	uridine	Nucleotide	Pyrimidine Metabolism, Uracil containing	606	LC/MS Neg	535	1430	243.1	58-96-8;	6029	C00299	HMDB00296
933	valerate	Lipid	Short Chain Fatty Acid	33443	LC/MS Neg	1136	1774	101.2	109-52-4;	7991	C00803	HMDB00892
254	valine	Amino Acid	Leucine, Isoleucine and Valine Metabolism	1649	LC/MS Pos	566	1040	118.1	72-18-4;	69710186287	C00183	HMDB00883
671	valylaspartate	Peptide	Dipeptide	40650	LC/MS Pos	100003639	1073.3	233.1	20556-16-5;	9964657
674	valylglycine	Peptide	Dipeptide	40475	LC/MS Pos	100003641	1330	175.1	686-43-1;	136487
676	valylisoleucine	Peptide	Dipeptide	40050	LC/MS Pos	100003209	2365	231.2	20556-14-3;	5.25E+13
677	valylleucine	Peptide	Dipeptide	39994	LC/MS Pos	100003210	2503.3	231.2	22906-55-4;	352039
683	valylthreonine	Peptide	Dipeptide	44543	LC/MS Pos	100004584	1094	219.1	72636-02-3 ;	4046492
686	valylvaline	Peptide	Dipeptide	40728	LC/MS Neg	100003650	2684	215.2	3918-94-3;	4.10E+12
2060	xanthine	Nucleotide	Purine Metabolism, (Hypo)Xanthine/Inosine containing	3147	GC/MS	1004	1889.9	353	69-89-6;	1188	C00385	HMDB00292
2062	xanthosine	Nucleotide	Purine Metabolism, (Hypo)Xanthine/Inosine containing	15136	LC/MS Pos	100000299	1785	285	146-80-5;	64959	C01762	HMDB00299
191	xanthurenate	Amino Acid	Tryptophan Metabolism	15679	LC/MS Pos	100000015	2690	206.1	59-007;	5699	C02470	HMDB00881
775	xylitol	Carbohydrate	Pentose Metabolism	4966	GC/MS	543	1677.6	307.2	87-99-0;	6912	C00379	HMDB02917
773	xylonate	Carbohydrate	Pentose Metabolism	35638	GC/MS	100001627	1722	292	73686-31-7;	6602431	C05411
774	xylose	Carbohydrate	Pentose Metabolism	15835	GC/MS	826	1723.9	204	609-06-3;	95259	C00181	HMDB00098
771	xylulose	Carbohydrate	Pentose Metabolism	18344	GC/MS	100000421	1668	306.1	551-84-8;	5289590	C00310	HMDB00654
