# Supplementary material for: Metabolomic signatures distinguish the impact of formula carbohydrates on disease outcome in a preterm piglet model of NEC
Source: Microbiome. 2018 Jun 19;6:111. doi: 10.1186/s40168-018-0498-0 (PMC6009052; doi:10.1186/s40168-018-0498-0)
Supplement: Supplementary file 12 — Data, metadata files, and R scripts used to generate the figures. The Rmarkdown_data_metadata.zip is a compressed folder containing the Rmarkdown file, which details the analysis scripts (in both RMD and HTML format). The batch file used to process the sequence data in mothur is provided. Microbiome data is included here as a BIOM-formatted table. All other data (metabolomics and cytokine expression) along with metadata are CSV files. (ZIP 992 kb) [file 40168_2018_498_MOESM12_ESM.zip › cho_nec.files]

200F.Colon.Contents	200F.cecum.1.fq	200F.cecum.2.fq
200F.Ileum.Tissue	200I.DI.tissue.1.fq	200I.DI.tissue.2.fq
200P.Colon.Contents	200P.cecum.1.fq	200P.cecum.2.fq
200P.Colon.Tissue	200P.colon.tissue.1.fq	200P.colon.tissue.2.fq
200P.Ileum.Tissue	200P.DI.tissue.1.fq	200P.DI.tissue.2.fq
204B.Colon.Contents	204B.colon.1.fq	204B.colon.2.fq
204B.Colon.Tissue	204B.colon.tissue.1.fq	204B.colon.tissue.2.fq
204B.Ileum.Contents	204B.DI.1.fq	204B.DI.2.fq
204B.Ileum.Tissue	204B.DI.tissue.1.fq	204B.DI.tissue.2.fq
204B.Stomach.Contents	204B.stom.1.fq	204B.stom.2.fq
204C.Colon.Contents	204C.colon.1.fq	204C.colon.2.fq
204C.Colon.Tissue	204C.colon.tissue.1.fq	204C.colon.tissue.2.fq
204C.Ileum.Contents	204C.DI.1.fq	204C.DI.2.fq
204C.Ileum.Tissue	204C.DI.tissue.1.fq	204C.DI.tissue.2.fq
204C.Stomach.Contents	204C.stom.1.fq	204C.stom.2.fq
204D.Colon.Contents	204D.colon.1.fq	204D.colon.2.fq
204D.Colon.Tissue	204D.colon.tissue.1.fq	204D.colon.tissue.2.fq
204D.Ileum.Contents	204D.DI.1.fq	204D.DI.2.fq
204D.Ileum.Tissue	204D.DI.tissue.1.fq	204D.DI.tissue.2.fq
204D.Stomach.Contents	204D.stom.1.fq	204D.stom.2.fq
204E.Colon.Contents	204E.colon.1.fq	204E.colon.2.fq
204E.Colon.Tissue	204E.colon.tissue.1.fq	204E.colon.tissue.2.fq
204E.Ileum.Contents	204E.DI.1.fq	204E.DI.2.fq
204E.Ileum.Tissue	204E.DI.tissue.1.fq	204E.DI.tissue.2.fq
204E.Stomach.Contents	204E.stom.1.fq	204E.stom.2.fq
204G.Colon.Contents	204G.colon.1.fq	204G.colon.2.fq
204G.Colon.Tissue	204G.colon.tissue.1.fq	204G.colon.tissue.2.fq
204G.Ileum.Contents	204G.DI.1.fq	204G.DI.2.fq
204G.Ileum.Tissue	204G.DI.tissue.1.fq	204G.DI.tissue.2.fq
204G.Stomach.Contents	204G.stom.1.fq	204G.stom.2.fq
204H.Colon.Contents	204H.colon.1.fq	204H.colon.2.fq
204H.Colon.Tissue	204H.colon.tissue.1.fq	204H.colon.tissue.2.fq
204H.Ileum.Contents	204H.DI.1.fq	204H.DI.2.fq
204H.Ileum.Tissue	204H.DI.tissue.1.fq	204H.DI.tissue.2.fq
204H.Stomach.Contents	204H.stom.1.1.fq	204H.stom.1.2.fq
204M.Stomach.Contents	204H.stom.2.1.fq	204H.stom.2.2.fq
204I.Colon.Contents	204I.colon.1.fq	204I.colon.2.fq
204I.Colon.Tissue	204I.colon.tissue.1.fq	204I.colon.tissue.2.fq
204I.Ileum.Contents	204I.DI.1.fq	204I.DI.2.fq
204I.Ileum.Tissue	204I.DI.tissue.1.fq	204I.DI.tissue.2.fq
204I.Stomach.Contents	204I.stom.1.fq	204I.stom.2.fq
204K.Colon.Contents	204K.colon.1.fq	204K.colon.2.fq
204K.Colon.Tissue	204K.colon.tissue.1.fq	204K.colon.tissue.2.fq
204K.Ileum.Contents	204K.DI.1.fq	204K.DI.2.fq
204K.Ileum.Tissue	204K.DI.tissue.1.fq	204K.DI.tissue.2.fq
204K.Stomach.Contents	204K.stom.1.fq	204K.stom.2.fq
204L.Colon.Contents	204L.colon.1.fq	204L.colon.2.fq
204L.Colon.Tissue	204L.colon.tissue.1.fq	204L.colon.tissue.2.fq
204L.Ileum.Contents	204L.DI.1.fq	204L.DI.2.fq
204L.Stomach.Contents	204L.stom.1.fq	204L.stom.2.fq
204M.Colon.Contents	204M.colon.1.fq	204M.colon.2.fq
204M.Colon.Tissue	204M.colon.tissue.1.fq	204M.colon.tissue.2.fq
204M.Ileum.Tissue	204M.DI.tissue.1.fq	204M.DI.tissue.2.fq
204M.Ileum.Contents	204M.I.1.fq	204M.I.2.fq
204N.Colon.Contents	204N.colon.1.fq	204N.colon.2.fq
204N.Colon.Tissue	204N.colon.tissue.1.fq	204N.colon.tissue.2.fq
204N.Ileum.Tissue	204N.DI.tissue.1.fq	204N.DI.tissue.2.fq
204N.Ileum.Contents	204N.Ile.1.fq	204N.Ile.2.fq
204N.Stomach.Contents	204N.stom.1.fq	204N.stom.2.fq
204P.Colon.Contents	204P.colon.1.fq	204P.colon.2.fq
204P.Colon.Tissue	204P.colon.tissue.1.fq	204P.colon.tissue.2.fq
204P.Ileum.Contents	204P.Ile.1.fq	204P.Ile.2.fq
204P.Ileum.Tissue	204P.Ile.tissue.1.fq	204P.Ile.tissue.2.fq
204P.Stomach.Contents	204P.stom.1.fq	204P.stom.2.fq
205B.Colon.Contents	205B.colon.1.fq	205B.colon.2.fq
205B.Colon.Tissue	205B.colon.tissue.1.fq	205B.colon.tissue.2.fq
205B.Ileum.Tissue	205B.DI.tissue.1.fq	205B.DI.tissue.2.fq
205B.Ileum.Contents	205B.I.1.fq	205B.I.2.fq
205B.Stomach.Contents	205B.stom.1.fq	205B.stom.2.fq
205C.Colon.Contents	205C.colon.1.fq	205C.colon.2.fq
205C.Colon.Tissue	205C.colon.tissue.1.fq	205C.colon.tissue.2.fq
205C.Ileum.Tissue	205C.DI.tissue.1.fq	205C.DI.tissue.2.fq
205C.Ileum.Contents	205C.I.1.fq	205C.I.2.fq
205C.Stomach.Contents	205C.stom.1.fq	205C.stom.2.fq
205D.Colon.Contents	205D.colon.1.fq	205D.colon.2.fq
205D.Colon.Tissue	205D.colon.tissue.1.fq	205D.colon.tissue.2.fq
205D.Ileum.Tissue	205D.DI.tissue.1.fq	205D.DI.tissue.2.fq
205D.Ileum.Contents	205D.I.1.fq	205D.I.2.fq
205D.Stomach.Contents	205D.stom.1.fq	205D.stom.2.fq
205E.Colon.Contents	205E.colon.1.fq	205E.colon.2.fq
205E.Colon.Tissue	205E.colon.tissue.1.fq	205E.colon.tissue.2.fq
205E.Ileum.Tissue	205E.DI.tissue.1.fq	205E.DI.tissue.2.fq
205E.Ileum.Contents	205E.I.1.fq	205E.I.2.fq
205E.Stomach.Contents	205E.stom.1.fq	205E.stom.2.fq
205G.Colon.Contents	205G.colon.1.1.fq	205G.colon.1.2.fq
205G.Colon.Contents2	205G.colon.2.1.fq	205G.colon.2.2.fq
205G.Colon.Tissue	205G.colon.tissue.1.fq	205G.colon.tissue.2.fq
205G.Ileum.Tissue	205G.DI.tissue.1.fq	205G.DI.tissue.2.fq
205G.Ileum.Contents	205G.I.1.fq	205G.I.2.fq
205G.Stomach.Contents	205G.stom.1.1.fq	205G.stom.1.2.fq
205G.Stomach.Contents2	205G.stom.2.1.fq	205G.stom.2.2.fq
205H.Colon.Contents	205H.colon.1.fq	205H.colon.2.fq
205H.Ileum.Contents	205H.ILE.1.fq	205H.ILE.2.fq
205H.Stomach.Contents	205H.Stom.1.fq	205H.Stom.2.fq
205I.Colon.Contents	205I.colon.1.fq	205I.colon.2.fq
205I.Colon.Tissue	205I.colon.tissue.1.fq	205I.colon.tissue.2.fq
205I.Ileum.Tissue	205I.DI.tissue.1.fq	205I.DI.tissue.2.fq
205I.Ileum.Contents	205I.I.1.fq	205I.I.2.fq
205I.Stomach.Contents	205I.stom.1.fq	205I.stom.2.fq
205K.Colon.Tissue	205K.colon.tissue.1.fq	205K.colon.tissue.2.fq
205K.Ileum.Tissue	205K.DI.tissue.1.fq	205K.DI.tissue.2.fq
205K.Ileum.Contents	205K.I.1.fq	205K.I.2.fq
205K.Stomach.Contents	205K.stom.1.fq	205K.stom.2.fq
205L.Colon.Contents	205L.colon.1.1.fq	205L.colon.1.2.fq
205K.Colon.Contents	205L.colon.2.1.fq	205L.colon.2.2.fq
205L.Colon.Tissue	205L.colon.tissue.1.fq	205L.colon.tissue.2.fq
205L.Ileum.Tissue	205L.DI.tissue.1.fq	205L.DI.tissue.2.fq
205L.Ileum.Contents	205L.I.1.fq	205L.I.2.fq
205L.Stomach.Contents	205L.stom.1.fq	205L.stom.2.fq
205M.Ileum.Tissue	205M.DI.tissue.1.fq	205M.DI.tissue.2.fq
206B.Colon.Contents	206B.colon.1.fq	206B.colon.2.fq
206B.Colon.Tissue	206B.colon.tissue.1.fq	206B.colon.tissue.2.fq
206B.Ileum.Contents	206B.I.1.fq	206B.I.2.fq
206B.Stomach.Contents	206B.stom.1.fq	206B.stom.2.fq
206C.Colon.Contents	206C.colon.1.fq	206C.colon.2.fq
206C.Colon.Tissue	206C.colon.tissue.1.fq	206C.colon.tissue.2.fq
206C.Ileum.Tissue	206C.DI.tissue.1.fq	206C.DI.tissue.2.fq
206C.Ileum.Contents	206C.Ile.1.fq	206C.Ile.2.fq
206C.Stomach.Contents	206C.stom.1.fq	206C.stom.2.fq
206D.Colon.Contents	206D.colon.1.fq	206D.colon.2.fq
206D.Ileum.Tissue	206D.DI.tissue.1.1.fq	206D.DI.tissue.1.2.fq
206B.Ileum.Tissue	206D.DI.tissue.2.1.fq	206D.DI.tissue.2.2.fq
206D.Ileum.Contents	206D.I.1.fq	206D.I.2.fq
206D.Stomach.Contents	206D.stom.1.fq	206D.stom.2.fq
206H.Colon.Contents	206H.colon.1.fq	206H.colon.2.fq
206H.Colon.Tissue	206H.colon.tissue.1.fq	206H.colon.tissue.2.fq
206H.Ileum.Tissue	206H.DI.tissue.1.fq	206H.DI.tissue.2.fq
206H.Ileum.Contents	206H.I.1.fq	206H.I.2.fq
206H.Stomach.Contents	206H.Stom.1.fq	206H.Stom.2.fq
206M.Colon.Contents	206M.colon.1.fq	206M.colon.2.fq
206M.Colon.Tissue	206M.colon.tissue.1.fq	206M.colon.tissue.2.fq
206M.Ileum.Tissue	206M.DI.tissue.1.fq	206M.DI.tissue.2.fq
206M.Ileum.Contents	206M.I.1.fq	206M.I.2.fq
206M.Stomach.Contents	206M.stom.1.fq	206M.stom.2.fq
212E.Colon.Contents	212E.colon.1.fq	212E.colon.2.fq
212E.Colon.Tissue	212E.colon.tissue.1.fq	212E.colon.tissue.2.fq
212E.Ileum.Contents	212E.DI.1.fq	212E.DI.2.fq
212E.Ileum.Tissue	212E.DI.tissue.1.fq	212E.DI.tissue.2.fq
212E.Stomach.Contents	212E.stom.1.fq	212E.stom.2.fq
213G.Colon.Contents	213G.colon.1.fq	213G.colon.2.fq
213G.Colon.Tissue	213G.colon.tissue.1.fq	213G.colon.tissue.2.fq
213G.Ileum.Contents	213G.DI.1.fq	213G.DI.2.fq
213G.Ileum.Tissue	213G.DI.tissue.1.fq	213G.DI.tissue.2.fq
213G.Stomach.Contents	213G.stom.1.fq	213G.stom.2.fq
213K.Colon.Contents	213K.colon.1.fq	213K.colon.2.fq
213K.Colon.Tissue	213K.colon.tissue.1.fq	213K.colon.tissue.2.fq
213K.Ileum.Contents	213K.DI.1.fq	213K.DI.2.fq
213K.Ileum.Tissue	213K.DI.tissue.1.fq	213K.DI.tissue.2.fq
213K.Stomach.Contents	213K.stom.1.fq	213K.stom.2.fq
213N.Colon.Contents	213N.colon.1.fq	213N.colon.2.fq
213N.Colon.Tissue	213N.colon.tissue.1.fq	213N.colon.tissue.2.fq
213N.Ileum.Contents	213N.DI.1.fq	213N.DI.2.fq
213N.Ileum.Tissue	213N.DI.tissue.1.fq	213N.DI.tissue.2.fq
213N.Stomach.Contents	213N.stom.1.fq	213N.stom.2.fq
214A.Colon.Contents	214A.colon.1.fq	214A.colon.2.fq
214A.Colon.Tissue	214A.colon.tissue.1.fq	214A.colon.tissue.2.fq
214A.Ileum.Contents	214A.DI.1.fq	214A.DI.2.fq
214A.Ileum.Tissue	214A.DI.tissue.1.fq	214A.DI.tissue.2.fq
214A.Stomach.Contents	214A.stom.1.fq	214A.stom.2.fq
214B.Colon.Contents	214B.colon.1.fq	214B.colon.2.fq
214B.Colon.Tissue	214B.colon.tissue.1.fq	214B.colon.tissue.2.fq
214B.Ileum.Contents	214B.DI.1.fq	214B.DI.2.fq
214B.Ileum.Tissue	214B.DI.tissue.1.fq	214B.DI.tissue.2.fq
214B.Stomach.Contents	214B.stom.1.fq	214B.stom.2.fq
214E.Colon.Contents	214E.colon.1.fq	214E.colon.2.fq
214E.Colon.Tissue	214E.colon.tissue.1.fq	214E.colon.tissue.2.fq
214E.Ileum.Contents	214E.DI.1.fq	214E.DI.2.fq
214E.Ileum.Tissue	214E.DI.tissue.1.fq	214E.DI.tissue.2.fq
214E.Stomach.Contents	214E.stom.1.fq	214E.stom.2.fq
214F.Colon.Contents	214F.colon.1.fq	214F.colon.2.fq
214F.Colon.Tissue	214F.colon.tissue.1.fq	214F.colon.tissue.2.fq
214F.Ileum.Contents	214F.DI.1.fq	214F.DI.2.fq
214F.Ileum.Tissue	214F.DI.tissue.1.fq	214F.DI.tissue.2.fq
214F.Stomach.Contents	214F.stom.1.fq	214F.stom.2.fq
214G.Colon.Contents	214G.colon.1.fq	214G.colon.2.fq
214G.Colon.Tissue	214G.colon.tissue.1.fq	214G.colon.tissue.2.fq
214G.Ileum.Contents	214G.DI.1.fq	214G.DI.2.fq
214G.Ileum.Tissue	214G.DI.tissue.1.fq	214G.DI.tissue.2.fq
214G.Stomach.Contents	214G.stom.1.fq	214G.stom.2.fq
214H.Colon.Contents	214H.colon.1.fq	214H.colon.2.fq
214H.Colon.Tissue	214H.colon.tissue.1.fq	214H.colon.tissue.2.fq
214H.Ileum.Contents	214H.DI.1.fq	214H.DI.2.fq
214H.Ileum.Tissue	214H.DI.tissue.1.fq	214H.DI.tissue.2.fq
214H.Stomach.Contents	214H.stom.1.fq	214H.stom.2.fq
214I.Colon.Contents	214I.colon.1.fq	214I.colon.2.fq
214I.Colon.Tissue	214I.colon.tissue.1.fq	214I.colon.tissue.2.fq
214I.Ileum.Contents	214I.DI.1.fq	214I.DI.2.fq
214I.Stomach.Contents	214I.stom.1.fq	214I.stom.2.fq
214K.Colon.Contents	214K.colon.1.fq	214K.colon.2.fq
214K.Colon.Tissue	214K.colon.tissue.1.fq	214K.colon.tissue.2.fq
214K.Ileum.Contents	214K.DI.1.fq	214K.DI.2.fq
214K.Ileum.Tissue	214K.DI.tissue.1.fq	214K.DI.tissue.2.fq
214K.Stomach.Contents	214K.stom.1.fq	214K.stom.2.fq
214L.Colon.Contents	214L.colon.1.fq	214L.colon.2.fq
214L.Colon.Tissue	214L.colon.tissue.1.1.fq	214L.colon.tissue.1.2.fq
214L.Colon.Tissue2	214L.colon.tissue.2.1.fq	214L.colon.tissue.2.2.fq
214L.Ileum.Contents	214L.DI.1.fq	214L.DI.2.fq
214L.Ileum.Tissue	214L.DI.tissue.1.fq	214L.DI.tissue.2.fq
214L.Stomach.Contents	214L.stom.1.fq	214L.stom.2.fq
215B.Colon.Contents	215B.colon.1.fq	215B.colon.2.fq
215B.Colon.Tissue	215B.colon.tissue.1.fq	215B.colon.tissue.2.fq
215B.Ileum.Contents	215B.DI.1.fq	215B.DI.2.fq
215B.Ileum.Tissue	215B.DI.tissue.1.fq	215B.DI.tissue.2.fq
215B.Stomach.Contents	215B.stom.1.fq	215B.stom.2.fq
215C.Colon.Contents	215C.colon.1.fq	215C.colon.2.fq
215C.Colon.Tissue	215C.colon.tissue.1.fq	215C.colon.tissue.2.fq
215C.Ileum.Contents	215C.DI.1.fq	215C.DI.2.fq
215C.Ileum.Tissue	215C.DI.tissue.1.fq	215C.DI.tissue.2.fq
215C.Stomach.Contents	215C.stom.1.fq	215C.stom.2.fq
215G.Ileum.Tissue	215D.DI.tissue.1.fq	215D.DI.tissue.2.fq
215G.Colon.Contents	215G.colon.1.fq	215G.colon.2.fq
215G.Colon.Tissue	215G.colon.tissue.1.fq	215G.colon.tissue.2.fq
215G.Ileum.Contents	215G.DI.1.fq	215G.DI.2.fq
215G.Stomach.Contents	215G.stom.1.fq	215G.stom.2.fq
215H.Colon.Contents	215H.colon.1.fq	215H.colon.2.fq
215H.Colon.Tissue	215H.colon.tissue.1.fq	215H.colon.tissue.2.fq
215H.Ileum.Contents	215H.DI.1.fq	215H.DI.2.fq
215H.Ileum.Tissue	215H.DI.tissue.1.fq	215H.DI.tissue.2.fq
215H.Stomach.Contents	215H.stom.1.fq	215H.stom.2.fq
215K.Colon.Contents	215K.colon.1.fq	215K.colon.2.fq
215K.Colon.Tissue	215K.colon.tissue.1.fq	215K.colon.tissue.2.fq
215K.Ileum.Contents	215K.DI.1.fq	215K.DI.2.fq
215K.Ileum.Tissue	215K.DI.tissue.1.fq	215K.DI.tissue.2.fq
215K.Stomach.Contents	215K.Stom.1.fq	215K.Stom.2.fq
233A.Stomach.Contents	Burrin.0003725.1.fq	Burrin.0003725.2.fq
233C.Stomach.Contents	Burrin.0003726.1.fq	Burrin.0003726.2.fq
233E.Stomach.Contents	Burrin.0003727.1.fq	Burrin.0003727.2.fq
233G.Stomach.Contents	Burrin.0003728.1.fq	Burrin.0003728.2.fq
233H.Stomach.Contents	Burrin.0003729.1.fq	Burrin.0003729.2.fq
233I.Stomach.Contents	Burrin.0003730.1.fq	Burrin.0003730.2.fq
233K.Stomach.Contents	Burrin.0003731.1.fq	Burrin.0003731.2.fq
233L.Stomach.Contents	Burrin.0003732.1.fq	Burrin.0003732.2.fq
233M.Stomach.Contents	Burrin.0003733.1.fq	Burrin.0003733.2.fq
233N.Stomach.Contents	Burrin.0003734.1.fq	Burrin.0003734.2.fq
233P.Stomach.Contents	Burrin.0003735.1.fq	Burrin.0003735.2.fq
233A.Ileum.Contents	Burrin.0003748.1.fq	Burrin.0003748.2.fq
233C.Ileum.Contents	Burrin.0003749.1.fq	Burrin.0003749.2.fq
233E.Ileum.Contents	Burrin.0003750.1.fq	Burrin.0003750.2.fq
233G.Ileum.Contents	Burrin.0003751.1.fq	Burrin.0003751.2.fq
233H.Ileum.Contents	Burrin.0003752.1.fq	Burrin.0003752.2.fq
233I.Ileum.Contents	Burrin.0003753.1.fq	Burrin.0003753.2.fq
233K.Ileum.Contents	Burrin.0003754.1.fq	Burrin.0003754.2.fq
233L.Ileum.Contents	Burrin.0003755.1.fq	Burrin.0003755.2.fq
233M.Ileum.Contents	Burrin.0003756.1.fq	Burrin.0003756.2.fq
233N.Ileum.Contents	Burrin.0003757.1.fq	Burrin.0003757.2.fq
233P.Ileum.Contents	Burrin.0003758.1.fq	Burrin.0003758.2.fq
233A.Colon.Contents	Burrin.0003799.1.fq	Burrin.0003799.2.fq
233C.Colon.Contents	Burrin.0003800.1.fq	Burrin.0003800.2.fq
233E.Colon.Contents	Burrin.0003801.1.fq	Burrin.0003801.2.fq
233G.Colon.Contents	Burrin.0003802.1.fq	Burrin.0003802.2.fq
233H.Colon.Contents	Burrin.0003803.1.fq	Burrin.0003803.2.fq
233I.Colon.Contents	Burrin.0003804.1.fq	Burrin.0003804.2.fq
233K.Colon.Contents	Burrin.0003805.1.fq	Burrin.0003805.2.fq
233L.Colon.Contents	Burrin.0003806.1.fq	Burrin.0003806.2.fq
233M.Colon.Contents	Burrin.0003807.1.fq	Burrin.0003807.2.fq
233N.Colon.Contents	Burrin.0003808.1.fq	Burrin.0003808.2.fq
233P.Colon.Contents	Burrin.0003809.1.fq	Burrin.0003809.2.fq
233A.Ileum.Tissue	Burrin.0003856.1.fq	Burrin.0003856.2.fq
233C.Ileum.Tissue	Burrin.0003857.1.fq	Burrin.0003857.2.fq
233E.Ileum.Tissue	Burrin.0003858.1.fq	Burrin.0003858.2.fq
233G.Ileum.Tissue	Burrin.0003859.1.fq	Burrin.0003859.2.fq
233H.Ileum.Tissue	Burrin.0003860.1.fq	Burrin.0003860.2.fq
233I.Ileum.Tissue	Burrin.0003861.1.fq	Burrin.0003861.2.fq
233K.Ileum.Tissue	Burrin.0003862.1.fq	Burrin.0003862.2.fq
233L.Ileum.Tissue	Burrin.0003863.1.fq	Burrin.0003863.2.fq
233M.Ileum.Tissue	Burrin.0003864.1.fq	Burrin.0003864.2.fq
233N.Ileum.Tissue	Burrin.0003865.1.fq	Burrin.0003865.2.fq
233P.Ileum.Tissue	Burrin.0003866.1.fq	Burrin.0003866.2.fq
233A.Colon.Tissue	Burrin.0003907.1.fq	Burrin.0003907.2.fq
233C.Colon.Tissue	Burrin.0003908.1.fq	Burrin.0003908.2.fq
233E.Colon.Tissue	Burrin.0003909.1.fq	Burrin.0003909.2.fq
233G.Colon.Tissue	Burrin.0003910.1.fq	Burrin.0003910.2.fq
233H.Colon.Tissue	Burrin.0003911.1.fq	Burrin.0003911.2.fq
233I.Colon.Tissue	Burrin.0003912.1.fq	Burrin.0003912.2.fq
233K.Colon.Tissue	Burrin.0003913.1.fq	Burrin.0003913.2.fq
233L.Colon.Tissue	Burrin.0003914.1.fq	Burrin.0003914.2.fq
233M.Colon.Tissue	Burrin.0003915.1.fq	Burrin.0003915.2.fq
233N.Colon.Tissue	Burrin.0003916.1.fq	Burrin.0003916.2.fq
233P.Colon.Tissue	Burrin.0003917.1.fq	Burrin.0003917.2.fq
