# Supplementary material for: Metabolomic signatures distinguish the impact of formula carbohydrates on disease outcome in a preterm piglet model of NEC
Source: Microbiome. 2018 Jun 19;6:111. doi: 10.1186/s40168-018-0498-0 (PMC6009052; doi:10.1186/s40168-018-0498-0)
Supplement: Supplementary file 12 — Data, metadata files, and R scripts used to generate the figures. The Rmarkdown_data_metadata.zip is a compressed folder containing the Rmarkdown file, which details the analysis scripts (in both RMD and HTML format). The batch file used to process the sequence data in mothur is provided. Microbiome data is included here as a BIOM-formatted table. All other data (metabolomics and cytokine expression) along with metadata are CSV files. (ZIP 992 kb) [file 40168_2018_498_MOESM12_ESM.zip › cho_nec.mothur.batch]

set.dir(input=D:\Downloads\NEC_seq\fastq, output=D:\Downloads\NEC_seq\mothurOutput)
make.contigs(file=cho_nec.files, processors=4)
set.dir(input=D:\Downloads\NEC_seq\mothurOutput, output=D:\Downloads\NEC_seq\mothurOutput)
summary.seqs(fasta=current)
screen.seqs(fasta=current, group=current, maxambig=0, maxlength=260, maxhomop=8)
unique.seqs(fasta=current)
count.seqs(name=current, group=current)
summary.seqs(fasta=current, count=current)

#pcr.seqs(fasta=silva.seed_v123.align, start=11894, end=25319, keepdots=F, processors=4)
#rename.file(input=silva.seed_v123.pcr.align, new=silva.v4.fasta)

align.seqs(fasta=current, reference=silva.v4.fasta, flip=T)
screen.seqs(fasta=current, count=current, start=1968, end=11550)
summary.seqs(fasta=current, count=current)
filter.seqs(fasta=current, vertical=T, trump=.)
unique.seqs(fasta=current, count=current)
summary.seqs(fasta=current, count=current)

pre.cluster(fasta=current, count=current, diffs=2)
summary.seqs(fasta=current, count=current)

chimera.vsearch(fasta=current, count=current, dereplicate=T)
remove.seqs(fasta=current, accnos=current, count=current)
summary.seqs(fasta=current, count=current)

# remove singletons here using split.abund with accnos=T, then move fwd using .abund.fasta and 
#	.abund.count_table files
#	-likely represent sequencing errors or PCR artifacts
#	-see Clare et al 2016, Flynn et al 2015, Tedersoo et al 2010, Edgar 2013
split.abund(fasta=current, count=current, accnos=T, cutoff=1, outputdir=mothurOutput)
system(rename mothurOutput\*.abund.fasta singletons_removed.fasta)
system(rename mothurOutput\*.abund.count_table singletons_removed.count_table)
set.current(fasta=singletons_removed.fasta, count=singletons_removed.count_table)
summary.seqs(fasta=current, count=current)

classify.seqs(fasta=current, count=current, reference=trainset14_032015.pds.fasta, taxonomy=trainset14_032015.pds.tax, cutoff=80)
remove.lineage(fasta=current, count=current, taxonomy=current, taxon=Chloroplast-Mitochondria-unknown-Archaea-Eukaryota)
summary.seqs(fasta=current, count=current)
summary.tax(taxonomy=current, count=current)
dist.seqs(fasta=current, cutoff=0.03) # or larger cutoff?? Jennifer uses 0.15
cluster(column=current, count=current, method=opti, cutoff=0.03)

# maybe better to handle removing rare OTUs in phyloseq, since mothur is a bit unclear on this
#remove.rare(list=current, count=current, nseqs=2)

make.shared(list=current, count=current)
classify.otu(list=current, count=current, taxonomy=current)
make.biom(shared=current, constaxonomy=current)
