# Supplementary material for: Metabolomic signatures distinguish the impact of formula carbohydrates on disease outcome in a preterm piglet model of NEC
Source: Microbiome. 2018 Jun 19;6:111. doi: 10.1186/s40168-018-0498-0 (PMC6009052; doi:10.1186/s40168-018-0498-0)
Supplement: Supplementary file 12 — Data, metadata files, and R scripts used to generate the figures. The Rmarkdown_data_metadata.zip is a compressed folder containing the Rmarkdown file, which details the analysis scripts (in both RMD and HTML format). The batch file used to process the sequence data in mothur is provided. Microbiome data is included here as a BIOM-formatted table. All other data (metabolomics and cytokine expression) along with metadata are CSV files. (ZIP 992 kb) [file 40168_2018_498_MOESM12_ESM.zip › cho_nec_manuscript_all_analysis.Rmd]

---
title: "Metabolomic Signatures Distinguish the Impact of Formula Carbohydrates on Disease Outcome in a Preterm Piglet Model of NEC"
output: html_notebook
---
  
  This document is a record of all analysis steps required to reproduce the work reported in the manuscript. Although some formatting differences may exist from the final published figures, the main results and conclusions are equivalent.  Data files used for this analysis should be placed in the same folder as this .Rmd file.

```{r global_options}
knitr::opts_chunk$set(warning=FALSE, message=FALSE)
```

```{r results='hide'}

library(multcomp)
library(ggplot2)
library(reshape2)
library(plyr)
library(scales)
library(ggthemes)
library(phyloseq)
library(gridExtra)
library(RColorBrewer)
library(pheatmap)  
library(ggrepel)


colors=c('#4daf4a', '#377eb8', '#e41a1c')
group_colors=c('#4daf4a', '#377eb8', '#e41a1c')
diet_colors <- c('#4daf4a', '#377eb8', '#e41a1c')
hn_colors <- c('black', 'red2') 
group_NEC_colors <- c('#4daf4a', '#316f2f', '#377eb8', '#1e4666', '#e41a1c', '#b01414')  

# set theme
theme_set(theme_classic() + theme(text = element_text(family = 'Arial', face = 'bold', color = 1),
                                  axis.text = element_text(color = 1, size = rel(1.1))))
theme_update(axis.text = element_text(color = 'black'),
             strip.text = element_text(color = 'black'),
             axis.ticks = element_line(color = 'black'))
windowsFonts(Arial=windowsFont("TT Arial"))


morph.written = FALSE  

# utility functions to be used in analysis of piglet NEC carbohydrate study
getMJNPigs <- function(incl.new = FALSE) {
  # read in data
  pigs <- read.csv('pigs_anthropometrics_morphometry_severity.csv', strip.white=T)
  
  # parse 'pigID' into separate columns for litter, letter
  pigs <- cbind(factor(unlist(lapply(pigs[, 'pigID'], function(x){substr(x, 4, 4)}))), pigs)
  pigs <- cbind(factor(unlist(lapply(pigs[, 'pigID'], function(x){as.numeric(substr(x, 1, 3))}))), pigs)
  names(pigs)[1:2] <- c('litter', 'letter')
  
  # add in calculated columns to pigs
  pigs$clin.tot <- pigs$clin.st + pigs$clin.je + pigs$clin.il + pigs$clin.co
  pigs$hist.tot <- pigs$hist.pj + pigs$hist.di + pigs$hist.co
  pigs$clin.max <- apply(pigs[, c('clin.st', 'clin.je', 'clin.il', 'clin.co')], 1, 
                         function(x){suppressWarnings(max(x, na.rm=T))})
  pigs$hist.max <- apply(pigs[, c('hist.pj', 'hist.di', 'hist.co')], 1,
                         function(x){suppressWarnings(max(x, na.rm=T))})
  pigs$clin.nec <- pigs$clin.max > 2
  pigs$clin.nec <- factor(pigs$clin.nec, labels=c('Healthy', 'NEC'))
  pigs$hist.nec <- pigs$hist.max > 1
  pigs$hist.nec <- factor(pigs$hist.nec, labels=c('Healthy', 'NEC'))
  
  pigs$dob <- as.Date(as.character(pigs$dob), '%Y%m%d')
  pigs$dod <- as.Date(as.character(pigs$dod), '%Y%m%d')
  
  # convert time of death (tod) to hours in decimal form
  pigs$tod.d <- sapply(strsplit(as.character(pigs[, 'tod']), ':'), function(x){
    x <- as.numeric(x)
    x[1]+x[2]/60
  })
  
  # 24 hrs for each day of feeding (first 2 days of life are TPN only) plus the time of death 
  #   on final day minus 12 hrs b/c feeding begins at 12:00
  pigs$hrs.after.feed <- as.numeric((pigs$dod-pigs$dob-2)*24 + pigs$tod.d - 12) 
  
  # weight.gain expressed as:  g / (kg * day)  from birthweight to deathweight
  pigs$weight.gain <- (pigs$weight.d - pigs$weight.b) / 
    ((pigs$weight.b / 1000) * (pigs$hrs.after.feed / 24))
  
  # save new file w/ added columns (only first time this function is called)
  if(!morph.written) {
    write.csv(pigs, 'pigs_anthropometrics_morphometry_severity_processed.csv', row.names = F)
    morph.written = TRUE
  }
  
  # according to preference passed in function call, include or remove all newborn
  if(incl.new) {
    # force use of this order L -> R
    pigs$group <- factor(pigs$group, levels=c('NEW', 'LAC', 'MIX', 'CSS'), ordered=T)	
  }
  else {
    pigs <- pigs[which(pigs[, 'group'] != 'NEW'), ]  
    pigs$group <- droplevels(pigs$group)
    # force use of this order L -> R
    pigs$group <- factor(pigs$group, levels=c('LAC', 'MIX', 'CSS'), ordered=T)  
  }
  
  # remove pigs from litters 228 (no amplification), 234 (early deaths), 
  #   and 248-249 (fridge died - used different formula)
  pigs <- pigs[!c(pigs$litter %in% c(228, 234, 248, 249)), ]
  
  # remove pigs found with perforated stomachs from orogastric tube
  pigs <- pigs[!c(pigs$pigID %in% c('215E','215I','215L')), ]
  
  # remove pigs which received lactose or mix diet from litters 212, 213 
  #   (bad batch of lactose/mix formulas)
  pigs <- pigs[!c(pigs$litter %in% c(212, 213) & pigs$group %in% c('LAC', 'MIX')), ]
  pigs$litter <- droplevels(pigs$litter)
  
  return(pigs)
}

se <- function(x) {
  sd(x) / sqrt(length(x))
}

## Gives count, mean, standard deviation, standard error of the mean, and 
##    confidence interval (default 95%).
##   data: a data frame.
##   measurevar: the name of a column that contains the variable to be summariezed
##   groupvars: a vector containing names of columns that contain grouping variables
##   na.rm: a boolean that indicates whether to ignore NA's
##   conf.interval: the percent range of the confidence interval (default is 95%)
#####  from http://www.cookbook-r.com/Graphs/Plotting_means_and_error_bars_(ggplot2)
summarySE <- function(data=NULL, measurevar, groupvars=NULL, na.rm=FALSE,
                      conf.interval=.95, .drop=TRUE) {
  
  # New version of length which can handle NA's: if na.rm==T, don't count them
  length2 <- function (x, na.rm=FALSE) {
    if (na.rm) sum(!is.na(x))
    else       length(x)
  }
  
  # This does the summary. For each group's data frame, return a vector with
  # N, mean, and sd
  datac <- ddply(data, groupvars, .drop=.drop,
                 .fun = function(xx, col) {
                   c(N    = length2(xx[[col]], na.rm=na.rm),
                     mean = mean   (xx[[col]], na.rm=na.rm),
                     sd   = sd     (xx[[col]], na.rm=na.rm)
                   )
                 },
                 measurevar
  )
  
  # Rename the "mean" column    
  datac <- rename(datac, c("mean" = measurevar))
  
  datac$se <- datac$sd / sqrt(datac$N)  # Calculate standard error of the mean
  
  # Confidence interval multiplier for standard error
  # Calculate t-statistic for confidence interval: 
  # e.g., if conf.interval is .95, use .975 (above/below), and use df=N-1
  ciMult <- qt(conf.interval/2 + .5, datac$N-1)
  datac$ci <- datac$se * ciMult
  
  return(datac)
}

brightness <- function(rgbcol, v) {
  conv <- as.list(as.data.frame(t(rgb2hsv(col2rgb(rgbcol)))))
  conv[[3]] <- v
  do.call(hsv, conv)
}

```

## Table 2. Body weights and gut morphometry

```{r}
pigs <- getMJNPigs(incl.new = F)

# descriptive summaries
with(pigs, table(group, hist.nec))
with(pigs, aggregate(hrs.after.feed ~ group + hist.nec, FUN=mean))
with(pigs, aggregate(hrs.after.feed ~ group + hist.nec, FUN=se))
with(pigs, aggregate(weight.b ~ group + hist.nec, FUN=mean))
with(pigs, aggregate(weight.b ~ group + hist.nec, FUN=se))
with(pigs, aggregate(weight.d ~ group + hist.nec, FUN=mean))
with(pigs, aggregate(weight.d ~ group + hist.nec, FUN=se))
with(pigs, aggregate(weight.gain ~ group + hist.nec, FUN=mean))
with(pigs, aggregate(weight.gain ~ group + hist.nec, FUN=se))
with(pigs, aggregate(pj.vh ~ group + hist.nec, FUN=mean))
with(pigs, aggregate(pj.vh ~ group + hist.nec, FUN=se))
with(pigs, aggregate(pj.cd ~ group + hist.nec, FUN=mean))
with(pigs, aggregate(pj.cd ~ group + hist.nec, FUN=se))
with(pigs, aggregate(di.vh ~ group + hist.nec, FUN=mean))
with(pigs, aggregate(di.vh ~ group + hist.nec, FUN=se))
with(pigs, aggregate(di.cd ~ group + hist.nec, FUN=mean))
with(pigs, aggregate(di.cd ~ group + hist.nec, FUN=se))
with(pigs, aggregate(co.cd ~ group + hist.nec, FUN=mean))
with(pigs, aggregate(co.cd ~ group + hist.nec, FUN=se))
# test for differences between healthy groups
pigs.h <- pigs[which(pigs[, 'hist.nec'] == 'Healthy'), ]
summary(glht(glm(hrs.after.feed ~ group, family=gaussian, data = pigs.h), linfct = mcp(group='Tukey')))
summary(glht(glm(weight.b ~ group, family=gaussian, data=pigs.h), linfct = mcp(group='Tukey')))
summary(glht(glm(weight.d ~ group, family=gaussian, data=pigs.h), linfct = mcp(group='Tukey')))
summary(glht(glm(weight.gain ~ group, family=gaussian, data=pigs.h), linfct = mcp(group='Tukey')))
summary(glht(glm(pj.vh ~ group, family=gaussian, data=pigs.h), linfct = mcp(group='Tukey')))
summary(glht(glm(pj.cd ~ group, family=gaussian, data=pigs.h), linfct = mcp(group='Tukey')))
summary(glht(glm(di.vh ~ group, family=gaussian, data=pigs.h), linfct = mcp(group='Tukey')))
summary(glht(glm(di.cd ~ group, family=gaussian, data=pigs.h), linfct = mcp(group='Tukey')))
summary(glht(glm(co.cd ~ group, family=gaussian, data=pigs.h), linfct = mcp(group='Tukey')))
# test for differences between NEC groups
pigs.n <- pigs[which(pigs[, 'hist.nec'] == 'NEC'), ]
summary(glht(glm(hrs.after.feed ~ group, family=gaussian, data = pigs.n), linfct = mcp(group='Tukey')))
summary(glht(glm(weight.b ~ group, family=gaussian, data=pigs.n), linfct = mcp(group='Tukey')))
summary(glht(glm(weight.d ~ group, family=gaussian, data=pigs.n), linfct = mcp(group='Tukey')))
summary(glht(glm(weight.gain ~ group, family=gaussian, data=pigs.n), linfct = mcp(group='Tukey')))
summary(glht(glm(pj.vh ~ group, family=gaussian, data=pigs.n), linfct = mcp(group='Tukey')))
summary(glht(glm(pj.cd ~ group, family=gaussian, data=pigs.n), linfct = mcp(group='Tukey')))
summary(glht(glm(di.vh ~ group, family=gaussian, data=pigs.n), linfct = mcp(group='Tukey')))
summary(glht(glm(di.cd ~ group, family=gaussian, data=pigs.n), linfct = mcp(group='Tukey')))
summary(glht(glm(co.cd ~ group, family=gaussian, data=pigs.n), linfct = mcp(group='Tukey')))
# test for differences between healthy vs NEC within groups
with(pigs[which(pigs$group == 'LAC'), ], t.test(hrs.after.feed ~ hist.nec))
with(pigs[which(pigs$group == 'LAC'), ], t.test(weight.b ~ hist.nec))
with(pigs[which(pigs$group == 'LAC'), ], t.test(weight.d ~ hist.nec))
with(pigs[which(pigs$group == 'LAC'), ], t.test(weight.gain ~ hist.nec))
with(pigs[which(pigs$group == 'LAC'), ], t.test(pj.vh ~ hist.nec))
with(pigs[which(pigs$group == 'LAC'), ], t.test(pj.cd ~ hist.nec))
with(pigs[which(pigs$group == 'LAC'), ], t.test(di.vh ~ hist.nec))
with(pigs[which(pigs$group == 'LAC'), ], t.test(di.cd ~ hist.nec))
with(pigs[which(pigs$group == 'LAC'), ], t.test(co.cd ~ hist.nec))
with(pigs[which(pigs$group == 'MIX'), ], t.test(hrs.after.feed ~ hist.nec))
with(pigs[which(pigs$group == 'MIX'), ], t.test(weight.b ~ hist.nec))
with(pigs[which(pigs$group == 'MIX'), ], t.test(weight.d ~ hist.nec))
with(pigs[which(pigs$group == 'MIX'), ], t.test(weight.gain ~ hist.nec))
with(pigs[which(pigs$group == 'MIX'), ], t.test(pj.vh ~ hist.nec))
with(pigs[which(pigs$group == 'MIX'), ], t.test(pj.cd ~ hist.nec))
with(pigs[which(pigs$group == 'MIX'), ], t.test(di.vh ~ hist.nec))
with(pigs[which(pigs$group == 'MIX'), ], t.test(di.cd ~ hist.nec))
with(pigs[which(pigs$group == 'MIX'), ], t.test(co.cd ~ hist.nec))
with(pigs[which(pigs$group == 'CSS'), ], t.test(hrs.after.feed ~ hist.nec))
with(pigs[which(pigs$group == 'CSS'), ], t.test(weight.b ~ hist.nec))
with(pigs[which(pigs$group == 'CSS'), ], t.test(weight.d ~ hist.nec))
with(pigs[which(pigs$group == 'CSS'), ], t.test(weight.gain ~ hist.nec))
with(pigs[which(pigs$group == 'CSS'), ], t.test(pj.vh ~ hist.nec))
with(pigs[which(pigs$group == 'CSS'), ], t.test(pj.cd ~ hist.nec))
with(pigs[which(pigs$group == 'CSS'), ], t.test(di.vh ~ hist.nec))
with(pigs[which(pigs$group == 'CSS'), ], t.test(di.cd ~ hist.nec))
with(pigs[which(pigs$group == 'CSS'), ], t.test(co.cd ~ hist.nec))

rm(pigs.h, pigs.n, pigs)

```

## Figure 1. Phenotypic outcomes

```{r}
pigs <- getMJNPigs(incl.new = F)

# incidence plot
t<-with(pigs,table(group, hist.nec))
pigs$hist.nec.logical <- pigs$hist.nec == 'NEC'
clin_nec_incidence_summary <- summarySE(pigs, measurevar = 'hist.nec.logical', groupvars = 'group')
ggplot(clin_nec_incidence_summary, aes(x = group, y = hist.nec.logical, fill = group)) + 
  scale_fill_manual(values = colors) + geom_bar(stat = 'identity', width = 0.8) +
  annotate('text', x = 1:3, y = 0.05, label = paste(t[,2], clin_nec_incidence_summary$N, sep = '/'),
           fontface = 'bold', color = 'white', cex = 6) +
  labs(list(title = 'NEC Incidence', x = '', y = '')) + scale_y_continuous(element_blank()) +
  theme(panel.grid.major = element_blank(), panel.grid.minor = element_blank(),
        axis.line = element_line(colour = 'black'), axis.title.x = element_text(vjust = -0.5),
        axis.title.y = element_text(vjust = 1.5), text = element_text(face = 'bold', size = 18),
        axis.text = element_text(color = 'black'), legend.title = element_blank(),
        legend.position = 'none')
rm(t, clin_nec_incidence_summary)

# incidence stats
addmargins(table(pigs$group, pigs$hist.nec, useNA='ifany'))
fisher.test(pigs$group, pigs$hist.nec)

# survival curve plot
# count any NEC pig sacrificed before 9am (beginning of collection day)
#   (aka 117 = 3 hrs less than 120) as an event
surv_model <- with(pigs, Surv(hrs.after.feed, as.numeric(hrs.after.feed < 119 & hist.nec == 'NEC')))

sf  <-  survfit(surv_model ~ group, conf.type="log", 
                conf.int=0.95, type="kaplan-meier", error="greenwood", data=pigs)

op <- par(font=2, cex.axis=1.5, cex.lab=1.8, mar = c(5, 7, 4, 2) + 0.1)
plot(sf, lty=1, lwd=4, font=2, font.lab=2, mark.time=TRUE, xlab='Hours of enteral feeding',
     frame.plot=F, xaxt='n', yaxt='n', col=colors)
rect(0, 0, 124, 1, col = 'white', lty=0)
axis(1, lwd=2, font=2, font.lab=2, at=c(0, 140), lwd.ticks=0, pos=c(0, 0))
axis(1, at=seq(0, 130, by=24), lwd=0, lwd.ticks=1, font=2, pos=c(0, 0))
axis(2, lwd=2, las=2, font=2, font.lab=2, at=seq(0, 1, 0.2), labels=paste(seq(0, 100, 20), "%", sep=""))
lines(sf, lty=1, lwd=4, mark.time=F, col=colors)
title(ylab='Non-NEC Survival', font.lab=2, cex.lab=1.8, line=4.5)
legend(text.width=14, x=22, y=0.35, legend=c('LAC', 'MIX', 'CSS'), col=colors, lty=1, lwd=4,
       bty="y", bg='white')
par(op)

# survival curve stats (Log-rank test)
survdiff(surv_model~group, data=pigs, rho=0)  ## overall
survdiff(surv_model~group, data=pigs, subset=group %in% c('LAC', 'CSS'))  ## pairwise
survdiff(surv_model~group, data=pigs, subset=group%in%c('LAC', 'MIX'))  ## pairwise
survdiff(surv_model~group, data=pigs, subset=group%in%c('CSS', 'MIX'))  ## pairwise
rm(surv_model, sf, op)

# severity plots
idvars <- c('pigID', 'litter', 'farm', 'group', 'sex', 'hist.nec')
givars <- c('clin.st','clin.je','clin.il','clin.co')
mpigs <- melt(pigs[, c(idvars, givars)], id.vars=idvars, variable.name='site')
tmp <- summarySE(mpigs, measurevar = 'value', groupvars = c('group', 'site'), na.rm=TRUE)
with(tmp, ggplot(data=tmp, aes(x=site, fill=group, y=value)) + 
       geom_errorbar(aes(ymin = value - se, ymax = value + se), width = 0.2, size = 1.5,
                     position = position_dodge(0.9)) + 
       geom_bar(stat='identity', position=position_dodge()) + 
       scale_fill_manual(values=colors) + 
       labs(y='mean severity score'))
givars <- c('hist.pj', 'hist.di', 'hist.co')
mpigs <- melt(pigs[, c(idvars, givars)], id.vars=idvars, variable.name='site')
tmp <- summarySE(mpigs, measurevar = 'value', groupvars = c('group', 'site'), na.rm=TRUE)
with(tmp, ggplot(data=tmp, aes(x=site, fill=group, y=value)) + 
       geom_errorbar(aes(ymin = value - se, ymax = value + se), width = 0.2, size = 1.5,
                     position = position_dodge(0.9)) + 
       geom_bar(stat='identity', position=position_dodge()) + 
       scale_fill_manual(values=colors) + 
       labs(y='mean severity score'))

rm(idvars, givars, mpigs, tmp)

# severity stats
sevreg <- glm(clin.st ~ group + weight.b + farm, family=gaussian, data=pigs)
summary(glht(sevreg, linfct = mcp(group='Tukey')))

sevreg <- glm(clin.je ~ group + weight.b + farm, family=gaussian, data=pigs)
summary(glht(sevreg, linfct = mcp(group='Tukey')))

sevreg <- glm(clin.il ~ group + weight.b + farm, family=gaussian, data=pigs)
summary(glht(sevreg, linfct = mcp(group='Tukey')))

sevreg <- glm(clin.co ~ group + weight.b + farm, family=gaussian, data=pigs)
summary(glht(sevreg, linfct = mcp(group='Tukey')))

sevreg <- glm(hist.pj ~ group + weight.b + farm, family=gaussian, data=pigs)
summary(glht(sevreg, linfct = mcp(group='Tukey')))

sevreg <- glm(hist.di ~ group + weight.b + farm, family=gaussian, data=pigs)
summary(glht(sevreg, linfct = mcp(group='Tukey')))

sevreg <- glm(hist.co ~ group + weight.b + farm, family=gaussian, data=pigs)
summary(glht(sevreg, linfct = mcp(group='Tukey')))

rm(sevreg, pigs)

```

## Figure 2. Microbiota richness and diversity

```{r}
# define file locations
biom_file <- 'mothur_final.biom' 
mapping_file <- 'mappingfile_phyloseq.csv'

# create phyloseq object from input files
ps <- import_biom(biom_file)
sample_names(ps) <- make.names(sample_names(ps))
sdata <- sample_data(merge(read.csv(mapping_file),
                           getMJNPigs(incl.new = F)[, c('pigID', 'group', 'hist.nec')],
                           by = 'pigID'))
row.names(sdata) <- make.names(sdata$sampleID)
ps <- merge_phyloseq(ps, sdata)
colnames(tax_table(ps)) <- c('Domain', 'Phylum', 'Class', 'Order', 'Family', 'Genus')
sample_data(ps)$group <- factor(sample_data(ps)$group, levels = c('LAC', 'MIX', 'CSS'))
sample_data(ps)$site <- factor(sample_data(ps)$site, levels = c('Stomach', 'Ileum', 'Colon'))

# clean up taxa names
tax_table(ps) <- gsub('_', ' ', gsub('__', '', tax_table(ps)))

# remove any spurious taxa
ps <- subset_taxa(ps, Domain == 'Bacteria')

# Make a data frame with a column for the read counts of each sample
sample_sum_df <- data.frame(sum = sample_sums(ps)) 

# Histogram of sample read counts
#   by sample type (tissue v contents)
ggplot(merge(sample_sum_df, sample_data(ps), by = 'row.names'), aes(x = sum)) +  facet_grid( ~ type) +
  geom_histogram(binwidth = 500) +
  ggtitle('Distribution of sample sequencing depth (red line = 2000)') + 
  xlab('Read counts (bin=500)') +
  xlim(-500, NA) +  # -500 to ensure all data are displayed on chart; NA to set limit to data max
  geom_vline(xintercept = 2000, linetype = 'dashed', color = 'red') +
  theme(axis.title.y = element_blank())
#   by all categories (site, type, group, hist.nec)
ggplot(merge(sample_sum_df, sample_data(ps), by = 'row.names'), aes(x = sum)) +
  facet_grid(type + group ~ site + hist.nec) +
  geom_histogram(binwidth = 500) + theme_bw() +
  ggtitle('Distribution of sample sequencing depth (red line = 2000)') + 
  xlab('Read counts (bin=500)') +
  xlim(-500, NA) +  # -500 to ensure all data are displayed on chart; NA to set limit to data max
  geom_vline(xintercept = 2000, linetype = 'dashed', color = 'red') +
  theme(axis.title.y = element_blank())

# remove samples with low read counts
ps <- prune_samples(sample_sums(ps) >= 2000, ps)  # there aren't any in this data

# subset into tissue and contents
ps.t <- subset_samples(ps, type == 'Tissue')
ps.c <- subset_samples(ps, type == 'Contents')

# subset into Healthy and NEC (hist.nec)
ps.t.h <- subset_samples(ps.t, hist.nec == 'Healthy')
ps.t.n <- subset_samples(ps.t, hist.nec == 'NEC')
ps.c.h <- subset_samples(ps.c, hist.nec == 'Healthy')
ps.c.n <- subset_samples(ps.c, hist.nec == 'NEC')

# remove OTUs which are present in 0 samples
ps <- prune_taxa(taxa_sums(ps) > 0, ps)
ps.t <- prune_taxa(taxa_sums(ps.t) > 0, ps.t)
ps.t.h <- prune_taxa(taxa_sums(ps.t.h) > 0, ps.t.h)
ps.t.n <- prune_taxa(taxa_sums(ps.t.n) > 0, ps.t.n)
ps.c <- prune_taxa(taxa_sums(ps.c) > 0, ps.c)
ps.c.h <- prune_taxa(taxa_sums(ps.c.h) > 0, ps.c.h)
ps.c.n <- prune_taxa(taxa_sums(ps.c.n) > 0, ps.c.n)

rich.c <- merge(estimate_richness(ps.c, measures = c('Observed', 'InvSimpson')),
                sample_data(ps.c), by = 'row.names')
rich.t <- merge(estimate_richness(ps.t, measures = c('Observed', 'InvSimpson')),
                sample_data(ps.t), by = 'row.names')
rich.c.h <- merge(estimate_richness(ps.c.h, measures = c('Observed', 'InvSimpson')),
                  sample_data(ps.c.h), by = 'row.names')
rich.c.n <- merge(estimate_richness(ps.c.n, measures = c('Observed', 'InvSimpson')),
                  sample_data(ps.c.n), by = 'row.names')
rich.t.h <- merge(estimate_richness(ps.t.h, measures = c('Observed', 'InvSimpson')),
                  sample_data(ps.t.h), by = 'row.names')
rich.t.n <- merge(estimate_richness(ps.t.n, measures = c('Observed', 'InvSimpson')),
                  sample_data(ps.t.n), by = 'row.names')

# test for significant differences in richness
lapply(split.data.frame(rich.c.h, rich.c.h$site, drop = T),
       function(x) { summary(glht(glm(
         Observed ~ group, family = gaussian, data = x), linfct = mcp(group = 'Tukey'))) } )
lapply(split.data.frame(rich.c.n, rich.c.n$site, drop = T),
       function(x) { summary(glht(glm(
         Observed ~ group, family = gaussian, data = x), linfct = mcp(group = 'Tukey'))) } )
lapply(split.data.frame(rich.t.h, rich.t.h$site, drop = T),
       function(x) { summary(glht(glm(
         Observed ~ group, family = gaussian, data = x), linfct = mcp(group = 'Tukey'))) } )
lapply(split.data.frame(rich.t.n, rich.t.n$site, drop = T),
       function(x) { summary(glht(glm(
         Observed ~ group, family = gaussian, data = x), linfct = mcp(group = 'Tukey'))) } )
# test for significant differences in alpha diversity
lapply(split.data.frame(rich.c.h, rich.c.h$site, drop = T),
       function(x) { summary(glht(glm(InvSimpson ~ group, family = gaussian, data = x),
                                  linfct = mcp(group = 'Tukey'))) } )
lapply(split.data.frame(rich.c.n, rich.c.n$site, drop = T),
       function(x) { summary(glht(glm(InvSimpson ~ group, family = gaussian, data = x),
                                  linfct = mcp(group = 'Tukey'))) } )
lapply(split.data.frame(rich.t.h, rich.t.h$site, drop = T),
       function(x) { summary(glht(glm(InvSimpson ~ group, family = gaussian, data = x),
                                  linfct = mcp(group = 'Tukey'))) } )
lapply(split.data.frame(rich.t.n, rich.t.n$site, drop = T),
       function(x) { summary(glht(glm(InvSimpson ~ group, family = gaussian, data = x),
                                  linfct = mcp(group = 'Tukey'))) } )

# plot Observed OTUs (All-fed pigs together) by formula group and by NEC/healthy
#   contents
gg1 <- ggplot(rich.c, aes(x = site, y = Observed, color = group)) +
  geom_boxplot(lwd = 1, position = position_dodge(width = 0.85), width = 0.7, outlier.shape = NA) +
  geom_point(shape = 19, position = position_jitterdodge(jitter.width = 0.15, dodge.width = 0.85)) +
  scale_colour_manual(values = group_colors) +
  labs(list(title = 'Obs, All-fed, Contents', x = element_blank(), y = element_blank())) +
  ylim(0, 150)
gg2 <- ggplot(rich.c, aes(x = site, y = Observed, color = hist.nec)) +
  geom_boxplot(lwd = 1, position = position_dodge(width = 0.85), width = 0.7, outlier.shape = NA) +
  geom_point(shape = 19, position = position_jitterdodge(jitter.width = 0.15, dodge.width = 0.85)) +
  scale_colour_manual(values = hn_colors) + ylim(0, 150) +
  labs(list(title = 'Obs, All-fed, Contents', x = element_blank(), y = element_blank())) 
grid.arrange(gg1, gg2, ncol = 2)  
#   tissue
gg1 <- ggplot(rich.t, aes(x = site, y = Observed, color = group)) +
  geom_boxplot(lwd = 1, position = position_dodge(width = 0.85), width = 0.7, outlier.shape = NA) +
  geom_point(shape = 19, position = position_jitterdodge(jitter.width = 0.15, dodge.width = 0.85)) +
  scale_colour_manual(values = group_colors) +
  labs(list(title = 'Obs, All-fed, Tissue Mucosa', x = element_blank(), y = element_blank())) +
  ylim(0, 150)
gg2 <- ggplot(rich.t, aes(x = site, y = Observed, color = hist.nec)) +
  geom_boxplot(lwd = 1, position = position_dodge(width = 0.85), width = 0.7, outlier.shape = NA) +
  geom_point(shape = 19, position = position_jitterdodge(jitter.width = 0.15, dodge.width = 0.85)) +
  scale_colour_manual(values = hn_colors) + ylim(0, 150) +
  labs(list(title = 'Obs, All-fed, Tissue Mucosa', x = element_blank(), y = element_blank())) 
grid.arrange(gg1, gg2, ncol = 2)  

# test Observed OTUs (All-fed pigs together) by formula group and by NEC/healthy
#   contents
lapply(split.data.frame(rich.c, rich.c$site, drop = T),
       function(x) { summary(glht(glm(
         Observed ~ group, family = gaussian, data = x), linfct = mcp(group = 'Tukey'))) } )
lapply(split.data.frame(rich.c, rich.c$site, drop = T),
       function(x) { summary(glht(glm(
         Observed ~ hist.nec, family = gaussian, data = x), linfct = mcp(hist.nec = 'Tukey'))) } )
#   tissue
lapply(split.data.frame(rich.t, rich.t$site, drop = T),
       function(x) { summary(glht(glm(
         Observed ~ group, family = gaussian, data = x), linfct = mcp(group = 'Tukey'))) } )
lapply(split.data.frame(rich.t, rich.t$site, drop = T),
       function(x) { summary(glht(glm(
         Observed ~ hist.nec, family = gaussian, data = x), linfct = mcp(hist.nec = 'Tukey'))) } )

# get median values of observed OTUs for colon samples
with(rich.c[rich.c$site == 'Colon', ], aggregate(Observed ~ hist.nec:group, FUN=median)) 

rm(rich.c, rich.c.h, rich.c.n, rich.t, rich.t.h, rich.t.n, gg1, gg2, sample_sum_df, 
   sdata, biom_file, mapping_file)

```

## Overview - class level

```{r}
# subsample to even read depth
ps.t.r <- rarefy_even_depth(ps.t, rngseed = 2501, replace = FALSE)
ps.c.r <- rarefy_even_depth(ps.c, rngseed = 2501, replace = FALSE)

# subset by GI tract site
ps.list <- list('Ileum Tissue' = subset_samples(ps.t.r, site == 'Ileum'),
                'Colon Tissue' = subset_samples(ps.t.r, site == 'Colon'),
                'Stomach Contents' = subset_samples(ps.c.r, site == 'Stomach'),
                'Ileum Contents' = subset_samples(ps.c.r, site == 'Ileum'),
                'Colon Contents' = subset_samples(ps.c.r, site == 'Colon'))

# transform abundances from absolute to relative (proportions)
ps.list <- llply(ps.list, function(x) {
  transform_sample_counts(x, function(y) y / sum(y)) })
ps.t.r <- transform_sample_counts(ps.t.r, function(x) x / sum(x))
ps.c.r <- transform_sample_counts(ps.c.r, function(x) x / sum(x))

# agglomerate OTUs by class
ps.list.class <- llply(ps.list, function(x) { tax_glom(x, 'Class') })
otus <- llply(ps.list.class, function(x) { row.names(tax_table(x)) })
keep <- llply(names(ps.list.class), function(x) {
  row.names(tax_table(ps.list.class[[x]]))[which(tax_table(ps.list.class[[x]])[ , 'Class'] 
                                                 %in% c('Gammaproteobacteria', 'Clostridia', 'Bacilli'))] })

# combine small taxa into 'Other'
names(keep) <- names(ps.list.class)
ps.list.class.o <- llply(names(ps.list.class), function(x) { 
  merge_taxa(ps.list.class[[x]], setdiff(otus[[x]], keep[[x]])) })
names(ps.list.class.o) <- names(ps.list.class)
for(x in seq_along(ps.list.class.o)) {
  tax_table(ps.list.class.o[[x]])[is.na(tax_table(ps.list.class.o[[x]])[ , 'Class']), 2:3] <- c('Other', 'Other')
}

rm(keep, otus, x, ps.list.class.o)

```


## Figures S3 and S4. Formula groups (all fed) - class level

```{r}
# top N number of taxa to compare
topN <- 4

# prepare to plot top N "CLASS" in boxplots
psm.list.class <- lapply(ps.list.class, psmelt)

# get top N taxa ranked by decreasing mean abundance
means <- lapply(psm.list.class, function(x){ ddply(x, ~ Class,
                                                   function(y){ c(mean = mean(y$Abundance)) }) })
means <- lapply(means, function(x){ x[rev(order(x$mean)), ] })
topN.taxa <- lapply(means, function(x){ x[1:topN, 'Class'] })
topN.taxa <- lapply(topN.taxa, function(x) { topN.taxa[['Colon Contents']] }) # force same order
psm.list.class <- mapply(function(x, i){ x[x$Class %in% topN.taxa[[i]], ] }, psm.list.class, seq_along(psm.list.class),
                         SIMPLIFY = FALSE, USE.NAMES = TRUE)


# determine if any differences across groups
kw.pvals <- lapply(psm.list.class, function(x){ ddply(x, ~ Class, function(y) {
  c(prob = kruskal.test(data = y, Abundance ~ group)$p.value) }) })
for(i in seq_along(kw.pvals)) {
  kw.pvals[[i]]$prob <- p.adjust(kw.pvals[[i]]$prob, 'holm')
}
# get labels for taxa which are different
sigs <- llply(names(kw.pvals), function(x) {kw.pvals[[x]]$prob <= 0.05})
names(sigs) <- names(kw.pvals)
sigs <- llply(names(sigs), function(x) { if(any(sigs[[x]])) kw.pvals[[x]][sigs[[x]], 'Class'] else NA })
names(sigs) <- names(kw.pvals)

for(i in seq_along(psm.list.class)) {
  plot <- ggplot(data.frame(psm.list.class[[i]]), aes(x = Class, y = Abundance, color = group)) + 
    geom_boxplot(lwd = 1, position = position_dodge(width = 0.75), width = 0.7,
                 outlier.shape = NA) +
    geom_point(shape = 19, position = position_jitterdodge(jitter.width = 0.15,
                                                           dodge.width = 0.75)) +
    scale_x_discrete(limits = unlist(topN.taxa[i])) +
    scale_y_sqrt(breaks = c(1, 0.64, 0.36, 0.16, 0.04, 0.0), limits = c(0, 1.1), labels = percent) +
    scale_colour_manual(values = group_colors) + 
    annotate('text', x = unlist(sigs[i]), na.rm = TRUE, y = 1.05, label = '*', size = 12) +
    theme(axis.text.x = element_text(angle = -45, hjust = 0, vjust = 1)) +
    labs(list(title = names(psm.list.class)[i], x = element_blank(), y = element_text('Relative Abundance'))) +
    theme(legend.position = 'right', legend.title = element_blank(), plot.margin = margin(10, 10, 10, 25))
  print(plot)
}

# test for difference in Bacilli between GI contents sites
sc <- psm.list.class$'Stomach Contents'
ic <- psm.list.class$'Ileum Contents'
cc <- psm.list.class$'Colon Contents'
bacilli.list <- list(sc[sc$Class == 'Bacilli', 'Abundance'], ic[ic$Class == 'Bacilli', 'Abundance'],
                     cc[cc$Class == 'Bacilli', 'Abundance'])
lapply(bacilli.list, median)
kruskal.test(bacilli.list)

rm(bacilli.list, kw.pvals, means, plot, psm.list.class, sigs, topN, topN.taxa,
   sc, ic, cc, i)

```


## Figures S5 and S6. Healthy vs NEC (all fed) - class level

```{r}
# top N number of taxa to compare
topN <- 4

# prepare to plot top N "CLASS" in boxplots
psm.list.class <- lapply(ps.list.class, psmelt)

# get top N taxa ranked by decreasing mean abundance
means <- lapply(psm.list.class, function(x){ ddply(x, ~ Class,
                                                   function(y){ c(mean = mean(y$Abundance)) }) })
means <- lapply(means, function(x){ x[rev(order(x$mean)), ] })
topN.taxa <- lapply(means, function(x){ x[1:topN, 'Class'] })
topN.taxa <- lapply(topN.taxa, function(x) { topN.taxa[['Colon Contents']] }) # force same order
psm.list.class <- mapply(function(x, i){ x[x$Class %in% topN.taxa[[i]], ] }, psm.list.class, seq_along(psm.list.class),
                         SIMPLIFY = FALSE, USE.NAMES = TRUE)

# determine if any differences across groups
mwu.pvals <- lapply(psm.list.class, function(x){ ddply(x, ~ Class, function(y) {
  c(prob = wilcox.test(data = y, Abundance ~ hist.nec, exact = FALSE)$p.value) }) })
for(i in seq_along(mwu.pvals)) {
  mwu.pvals[[i]]$prob <- p.adjust(mwu.pvals[[i]]$prob, 'holm')
}
# get labels for taxa which are different
sigs <- llply(names(mwu.pvals), function(x) {mwu.pvals[[x]]$prob <= 0.05})
names(sigs) <- names(mwu.pvals)
sigs <- llply(names(sigs), function(x) { if(any(sigs[[x]])) mwu.pvals[[x]][sigs[[x]], 'Class'] else NA })
names(sigs) <- names(mwu.pvals)

for(i in seq_along(psm.list.class)) {
  plot <- ggplot(data.frame(psm.list.class[[i]]), aes(x = Class, y = Abundance, color = hist.nec)) + 
    geom_boxplot(lwd = 1, position = position_dodge(width = 0.75), width = 0.7,
                 outlier.shape = NA) +
    geom_point(shape = 19, position = position_jitterdodge(jitter.width = 0.15,
                                                           dodge.width = 0.75)) +
    scale_x_discrete(limits = unlist(topN.taxa[i])) +
    scale_y_sqrt(breaks = c(1, 0.64, 0.36, 0.16, 0.04, 0.0), limits = c(0, 1.1), labels = percent) +
    scale_colour_manual(values = hn_colors) + 
    annotate('text', x = sigs[[i]], na.rm = TRUE, y = 1.05, label = '*', size = 12) +
    theme(axis.text.x = element_text(angle = -45, hjust = 0, vjust = 1)) +
    labs(list(title = names(psm.list.class)[i], x = element_blank(), y = element_text('Relative Abundance'))) +
    theme(legend.position = 'right', legend.title = element_blank(), plot.margin = margin(10, 10, 10, 25))
  print(plot)
}

rm(means, mwu.pvals, plot, psm.list.class, sigs, topN, topN.taxa, i)

```


## Figures 3 and S7. Diet groups (all fed) - genus level

```{r}
# top N number of taxa to compare
topN <- 7

# agglomerate OTUs by genus
ps.list.genus <- llply(ps.list, function(x) { tax_glom(x, 'Genus') })

# melt data to long format
psm.list.genus <- llply(ps.list.genus, function(x) psmelt(x))

# get top N taxa ranked by decreasing median abundance
medians <- lapply(psm.list.genus, function(x){ ddply(x, ~ Genus,
                                                     function(y){ c(median = median(y$Abundance)) }) })
medians <- lapply(medians, function(x){ x[rev(order(x$median)), ] })
topN.taxa <- lapply(medians, function(x){ x[1:topN, 'Genus'] })
topN.taxa <- lapply(topN.taxa, function(x) { topN.taxa[['Colon Contents']] }) # force same order
psm.list.genus <- mapply(function(x, i){ x[x$Genus %in% topN.taxa[[i]], ] }, psm.list.genus, seq_along(psm.list.genus),
                         SIMPLIFY = FALSE, USE.NAMES = TRUE)

# determine if any differences across groups
kw.pvals <- lapply(psm.list.genus, function(x){ ddply(x, ~ Genus, function(y) {
  c(prob = kruskal.test(data = y, Abundance ~ group)$p.value) }) })
for(i in seq_along(kw.pvals)) {
  kw.pvals[[i]]$prob <- p.adjust(kw.pvals[[i]]$prob, 'holm')
}
# get labels for taxa which are different
sigs <- llply(names(kw.pvals), function(x) {kw.pvals[[x]]$prob <= 0.05})
names(sigs) <- names(kw.pvals)
sigs <- llply(names(sigs), function(x) { if(any(sigs[[x]])) kw.pvals[[x]][sigs[[x]], 'Genus'] else NA })
names(sigs) <- names(kw.pvals)

# make boxplots
for(i in seq_along(psm.list.genus)) {
  plot <- ggplot(data.frame(psm.list.genus[[i]]), aes(x = Genus, y = Abundance, color = group)) + 
    geom_boxplot(lwd = 1, position = position_dodge(width = 0.75), width = 0.7,
                 outlier.shape = NA) +
    geom_point(shape = 19, position = position_jitterdodge(jitter.width = 0.15,
                                                           dodge.width = 0.75)) +
    scale_x_discrete(limits = topN.taxa[[i]]) +
    scale_y_sqrt(breaks = c(1, 0.64, 0.36, 0.16, 0.04, 0.0), limits = c(0, 1.1), labels = percent) +
    scale_colour_manual(values = diet_colors) + 
    annotate('text', x = unlist(sigs[i]), na.rm = TRUE, y = 1.05, label = '*', size = 12) +
    theme(axis.text.x = element_text(angle = -45, hjust = 0, vjust = 1)) +
    labs(list(title = names(psm.list.genus)[i], x = element_blank(), y = element_text('Relative Abundance'))) +
    theme(legend.position = 'right', legend.title = element_blank(), plot.margin = margin(10, 10, 10, 25))
  print(plot)
}

# find median relative abundance of Enterobacteriaceae
ic <- psm.list.genus$'Ileum Contents'
cc <- psm.list.genus$'Colon Contents'
ent.list <- list(ic[ic$Genus == 'Enterobacteriaceae unclassified', 'Abundance'],
                 cc[cc$Genus == 'Enterobacteriaceae unclassified', 'Abundance'])
median(unlist(ent.list))

rm(ent.list, i, kw.pvals, medians, plot, psm.list.genus, sigs, topN, topN.taxa, ic, cc)

```

## Figures 4 and S8. Healthy vs NEC (all fed) - Genus level

```{r}
# top N number of taxa to compare
topN <- 7

# prepare to plot top N "GENUS" in boxplots
psm.list.genus <- lapply(ps.list.genus, psmelt)

# get top N taxa ranked by decreasing median abundance
medians <- lapply(psm.list.genus, function(x){ ddply(x, ~ Genus,
                                                     function(y){ c(median = median(y$Abundance)) }) })
medians <- lapply(medians, function(x){ x[rev(order(x$median)), ] })
topN.taxa <- lapply(medians, function(x){ x[1:topN, 'Genus'] })
topN.taxa <- lapply(topN.taxa, function(x) { topN.taxa[['Colon Contents']] }) # force same order
psm.list.genus <- mapply(function(x, i){ x[x$Genus %in% topN.taxa[[i]], ] }, psm.list.genus, seq_along(psm.list.genus),
                         SIMPLIFY = FALSE, USE.NAMES = TRUE)

# determine if any differences across groups
mwu.pvals <- lapply(psm.list.genus, function(x){ ddply(x, ~ Genus, function(y) {
  c(prob = wilcox.test(data = y, Abundance ~ hist.nec, exact = FALSE)$p.value) }) })
for(i in seq_along(mwu.pvals)) {
  mwu.pvals[[i]]$prob <- p.adjust(mwu.pvals[[i]]$prob, 'holm')
}
# get labels for taxa which are different
sigs <- llply(names(mwu.pvals), function(x) {mwu.pvals[[x]]$prob <= 0.05})
names(sigs) <- names(mwu.pvals)
sigs <- llply(names(sigs), function(x) { if(any(sigs[[x]])) mwu.pvals[[x]][sigs[[x]], 'Genus'] else NA })
names(sigs) <- names(mwu.pvals)

for(i in seq_along(psm.list.genus)) {
  plot <- ggplot(data.frame(psm.list.genus[[i]]), aes(x = Genus, y = Abundance, color = hist.nec)) + 
    geom_boxplot(lwd = 1, position = position_dodge(width = 0.75), width = 0.7,
                 outlier.shape = NA) +
    geom_point(shape = 19, position = position_jitterdodge(jitter.width = 0.15,
                                                           dodge.width = 0.75)) +
    scale_x_discrete(limits = unlist(topN.taxa[i])) +
    scale_y_sqrt(breaks = c(1, 0.64, 0.36, 0.16, 0.04, 0.0), limits = c(0, 1.1), labels = percent) +
    scale_colour_manual(values = hn_colors) + 
    annotate('text', x = sigs[[i]], na.rm = TRUE, y = 1.05, label = '*', size = 12) +
    theme(axis.text.x = element_text(angle = -45, hjust = 0, vjust = 1)) +
    labs(list(title = names(psm.list.genus)[i], x = element_blank(), y = element_text('Relative Abundance'))) +
    theme(legend.position = 'right', legend.title = element_blank(), plot.margin = margin(10, 10, 10, 25))
  print(plot)
}

# measure difference in Clostridium sensu stricto between healthy/NEC
ic <- psm.list.genus$'Ileum Contents'
with(ic[ic$Genus == 'Clostridium sensu stricto', c('Abundance', 'hist.nec')], 
     aggregate(Abundance ~ hist.nec, FUN=median))

# measure difference in Enterobacteriaceae between healthy/NEC
sc <- psm.list.genus$'Stomach Contents'
with(sc[sc$Genus == 'Enterobacteriaceae unclassified', c('Abundance', 'hist.nec')],
     aggregate(Abundance ~ hist.nec, FUN=median))
with(ic[ic$Genus == 'Enterobacteriaceae unclassified', c('Abundance', 'hist.nec')],
     aggregate(Abundance ~ hist.nec, FUN=median))

rm(i, medians, mwu.pvals, plot, psm.list.genus, sigs, topN, topN.taxa, ic)

```

## Metabolites overview (all fed)

```{r}
# load data
c.cmpds <- read.csv('cecal_compounds.csv', strip.white = T)
cecal <- read.csv('cecal.csv', strip.white = T)  # "COMP ID" uniquely identifies compounds
p.cmpds <- read.csv('plasma_compounds.csv', strip.white = T)
plasma <- read.csv('plasma.csv', strip.white = T)
pigs <- getMJNPigs(incl.new = F)
cecal <- merge(pigs, cecal)
plasma <- merge(pigs, plasma)

# get column names for compounds
c.compIDs <- names(cecal)[!(names(cecal) %in% c(names(pigs), 'mass.dry.g', 'bradford.protein'))]
p.compIDs <- names(plasma)[!(names(plasma) %in% names(pigs))]

# remove compounds that have no values (i.e. were only found in 'NEW' pigs)
#  cecal
c.compIDs.toFilter <- names(which(colSums(cecal[, c.compIDs], na.rm = T) == 0))
cecal <- cecal[!names(cecal) %in% c.compIDs.toFilter]
c.compIDs <- setdiff(c.compIDs, c.compIDs.toFilter)
#  plasma
p.compIDs.toFilter <- names(which(colSums(plasma[, p.compIDs], na.rm = T) == 0))
plasma <- plasma[!names(plasma) %in% p.compIDs.toFilter]
p.compIDs <- setdiff(p.compIDs, p.compIDs.toFilter)

# normalize concentration measurements for each cecal sample - divide by dry mass of sample
cecal[, c.compIDs] <- sweep(cecal[, c.compIDs], 1, cecal[, 'mass.dry.g'], '/')

# replace 0s and NA (missing values) w/ 1/2 column minimum
#  cecal
c.colmins <- apply(cecal[, c.compIDs], 2, function(x){ min(x, na.rm = T) })
c.nas <- which(is.na(cecal), arr.ind = T)
c.nas <- c.nas[which(c.nas[, 2] > ncol(cecal) - length(c.compIDs)), ]
cecal[c.nas] <- c.colmins[c.nas[, 2] - (ncol(cecal) - length(c.compIDs))] / 2
#  plasma
p.colmins <- apply(plasma[, p.compIDs], 2, function(x){ min(x, na.rm = T) })
p.nas <- which(is.na(plasma), arr.ind = T)
p.nas <- p.nas[which(p.nas[, 2] > ncol(plasma) - length(p.compIDs)), ]
plasma[p.nas] <- p.colmins[p.nas[, 2] - (ncol(plasma) - length(p.compIDs))] / 2

# save absolute values to use for calculating fold-change
c.abs <- cecal
p.abs <- plasma

# transform values by generalized log
cecal[, c.compIDs] <- apply(cecal[, c.compIDs], 2, function(x) { log2((x + sqrt(x^2 + 1)) / 2) })
plasma[, p.compIDs] <- apply(plasma[, p.compIDs], 2, function(x) { log2((x + sqrt(x^2 + 1)) / 2) })

# scale values by autoscaling (force each variable to have mean = 0 and sd = 1)
cecal[, c.compIDs] <- apply(cecal[, c.compIDs], 2, function(x) { (x - mean(x)) / sd(x) })
plasma[, p.compIDs] <- apply(plasma[, p.compIDs], 2, function(x) { (x - mean(x)) / sd(x) })

# change column names from 'c.#####' or 'p.#####' format to biochemical name
#  cecal
c.cmpds$colnamesID <- paste('c.', c.cmpds$comp.id, sep='')
c.comp.names <- as.character(c.cmpds$biochemical[na.omit(match(colnames(cecal), c.cmpds$colnamesID))])
colnames(cecal)[colnames(cecal) %in% c.compIDs] <- c.comp.names
colnames(c.abs)[colnames(c.abs) %in% c.compIDs] <- c.comp.names
# plasma
p.cmpds$colnamesID <- paste('p.', p.cmpds$comp.id, sep='')
p.comp.names <- as.character(p.cmpds$biochemical[na.omit(match(colnames(plasma), p.cmpds$colnamesID))])
colnames(plasma)[colnames(plasma) %in% p.compIDs] <- p.comp.names
colnames(p.abs)[colnames(p.abs) %in% p.compIDs] <- p.comp.names

c.fed <- droplevels(cecal[cecal$group %in% c('LAC', 'MIX', 'CSS'), ])
p.fed <- droplevels(plasma[plasma$group %in% c('LAC', 'MIX', 'CSS'), ])


# plasma
# build dataframe of from type II SS ANOVA for group and hist.nec

# this call to anova returns p-vals for group term
#   i.e. return the p-val for the group term after controlling for hist.nec
p.anova <- as.data.frame(apply(p.fed[, as.character(p.comp.names)], 2, 
                               function(x) anova(lm(x ~ p.fed$hist.nec * p.fed$group))$'Pr(>F)'[2]))

# this call to anova returns p-vals for hist.nec term and group:hist.nec interaction term
#   i.e. return the p-val for the hist.nec term and group:hist.nec interaction term 
#   after controlling for group
p.anova <- cbind(p.anova, t(apply(p.fed[, as.character(p.comp.names)], 2,
                                  function(x) anova(lm(x ~ p.fed$group * p.fed$hist.nec))$'Pr(>F)'[2:3])))
colnames(p.anova) <- c('group.p', 'hist.nec.p', 'itx.p')

# add median fold differences between Healthy and NEC
median.h <- apply(p.abs[p.abs$hist.nec == 'Healthy', row.names(p.anova)], 2, median, na.rm = T)
median.n <- apply(p.abs[p.abs$hist.nec == 'NEC', row.names(p.anova)], 2, median, na.rm = T)
p.anova$nec.fold.diff <- median.h / median.n

# add median fold differences between LAC and CSS
median.lac <- apply(p.abs[p.abs$group == 'LAC', row.names(p.anova)], 2, median, na.rm = T)
median.css <- apply(p.abs[p.abs$group == 'CSS', row.names(p.anova)], 2, median, na.rm = T)
p.anova$group.fold.diff <- median.lac / median.css

# control family-wise error rate for group and hist.nec using FDR
p.anova[ , c('group.p', 'hist.nec.p', 'itx.p')] <- apply(p.anova[ , c('group.p', 'hist.nec.p', 'itx.p')], 2, 
                                                         function(x) p.adjust(x, method = 'fdr'))

# count how many metabolites were found to be different at q < 0.05
#   count only metabolites significant for the main effect AND no interaction
count(p.anova$group.p < 0.01 & p.anova$itx.p > 0.01)
count(p.anova$hist.nec.p < 0.01 & p.anova$itx.p > 0.01)
count(p.anova$itx.p < 0.01)


# cecal
# build dataframe of from type II SS ANOVA for group and hist.nec

# this call to anova returns p-vals for group term
#   i.e. return the p-val for the group term after controlling for hist.nec
c.anova <- as.data.frame(apply(c.fed[, as.character(c.comp.names)], 2, 
                               function(x) anova(lm(x ~ c.fed$hist.nec * c.fed$group))$'Pr(>F)'[2]))

# this call to anova returns p-vals for hist.nec term and group:hist.nec interaction term
#   i.e. return the p-val for the hist.nec term and group:hist.nec interaction term 
#   after controlling for group
c.anova <- cbind(c.anova, t(apply(c.fed[, as.character(c.comp.names)], 2,
                                  function(x) anova(lm(x ~ c.fed$group * c.fed$hist.nec))$'Pr(>F)'[2:3])))
colnames(c.anova) <- c('group.p', 'hist.nec.p', 'itx.p')

# add median fold differences between Healthy and NEC
median.h <- apply(c.abs[c.abs$hist.nec == 'Healthy', row.names(c.anova)], 2, median, na.rm = T)
median.n <- apply(c.abs[c.abs$hist.nec == 'NEC', row.names(c.anova)], 2, median, na.rm = T)
c.anova$nec.fold.diff <- median.h / median.n

# add median fold differences between LAC and CSS
median.lac <- apply(c.abs[c.abs$group == 'LAC', row.names(c.anova)], 2, median, na.rm = T)
median.css <- apply(c.abs[c.abs$group == 'CSS', row.names(c.anova)], 2, median, na.rm = T)
c.anova$group.fold.diff <- median.lac / median.css

# control family-wise error rate for group and hist.nec using FDR
c.anova[ , c('group.p', 'hist.nec.p', 'itx.p')] <- apply(c.anova[ , c('group.p', 'hist.nec.p', 'itx.p')], 2, 
                                                         function(x) p.adjust(x, method = 'fdr'))

# count how many metabolites were found to be different at q < 0.05
#   count only metabolites significant for the main effect AND no interaction
count(c.anova$group.p < 0.01 & c.anova$itx.p > 0.01)
count(c.anova$hist.nec.p < 0.01 & c.anova$itx.p > 0.01)
count(c.anova$itx.p < 0.01)


rm(c.abs, p.abs, c.cmpds, p.cmpds, c.fed, p.fed, c.nas, p.nas, pigs, median.css,
   median.lac, median.h, median.n, p.colmins, c.colmins, c.comp.names, p.comp.names,
   c.compIDs, p.compIDs, c.compIDs.toFilter, p.compIDs.toFilter)

```


```{r}
# Figure 6.  Cecal metabolites heatmap

# get metabolites to use for heatmap - use p-val cutoff and rank those within
#   the cutoff by decreasing effect size, then take top 50 (or all if < 50)
tmp <- c.anova[which(c.anova$hist.nec.p < 0.05), ]
c.metabs.plot <- row.names(tmp[order(abs(log2(tmp$nec.fold.diff)), decreasing = T), ]) # by effect size
c.metabs.plot <- c.metabs.plot[1 : ifelse(length(c.metabs.plot) < 50, length(c.metabs.plot), 50)]
rm(tmp)

# plot heatmap
c.mat <- t(as.matrix.data.frame(cecal[order(cecal$hist.nec, cecal$group), c.metabs.plot]))
colnames(c.mat) <- cecal[order(cecal$hist.nec, cecal$group), 'pigID']
rownames(c.mat) <- c.metabs.plot
annot.df <- cecal[, c('hist.nec', 'group')]
annot.df[, 'hist.nec'] <- as.character(annot.df[, 'hist.nec'])
annot.df[, 'group'] <- as.character(annot.df[, 'group'])
rownames(annot.df) <- cecal$pigID
ann.colors <- list(hist.nec = c('Healthy' = hn_colors[1], 'NEC' = hn_colors[2]),
                   group = c('LAC' = diet_colors[1], 'MIX' = diet_colors[2], 'CSS' = diet_colors[3]))
pheatmap(c.mat,
         cluster_rows = T, 
         cluster_cols = T,
         color = rev(colorRampPalette(brewer.pal(8, "RdBu"))(256)),
         fontsize_row = 7,
         annotation = annot.df,
         annotation_colors = ann.colors,
         clustering_distance_rows = 'euclidean',
         clustering_method = 'ward.D2',
         border_color = 'gray',
         scale = 'none',
         gaps_col = length(which(annot.df[, 'hist.nec'] == 'Healthy')),
         show_colnames = F,
         #main = 'Cecal',
         legend = F, annotation_legend = F,
         annotation_names_col = F)

rm(annot.df, c.mat, ann.colors, c.metabs.plot)

```


```{r}
# Figure S9.  Plasma metabolites heatmap

# get metabolites to use for heatmap - use p-val cutoff and rank those within
#   the cutoff by decreasing effect size, then take top 50 (or all if < 50)
tmp <- p.anova[which(p.anova$hist.nec.p < 0.05), ]
p.metabs.plot <- row.names(tmp[order(abs(log2(tmp$nec.fold.diff)), decreasing = T), ]) # by effect size
p.metabs.plot <- p.metabs.plot[1 : ifelse(length(p.metabs.plot) < 50, length(p.metabs.plot), 50)]
rm(tmp)

# plot heatmap
p.mat <- t(as.matrix.data.frame(plasma[order(plasma$hist.nec, plasma$group), p.metabs.plot]))
colnames(p.mat) <- plasma[order(plasma$hist.nec, plasma$group), 'pigID']
rownames(p.mat) <- p.metabs.plot
annot.df <- plasma[, c('hist.nec', 'group')]
annot.df[, 'hist.nec'] <- as.character(annot.df[, 'hist.nec'])
annot.df[, 'group'] <- as.character(annot.df[, 'group'])
rownames(annot.df) <- plasma$pigID
ann.colors <- list(hist.nec = c('Healthy' = hn_colors[1], 'NEC' = hn_colors[2]),
                   group = c('LAC' = diet_colors[1], 'MIX' = diet_colors[2], 'CSS' = diet_colors[3]))
pheatmap(p.mat,
         cluster_rows = T, 
         cluster_cols = T,
         color = rev(colorRampPalette(brewer.pal(8, "RdBu"))(256)),
         fontsize_row = 7,
         annotation = annot.df,
         annotation_colors = ann.colors,
         clustering_distance_rows = 'euclidean',
         clustering_method = 'ward.D2',
         border_color = 'gray',
         scale = 'none',
         gaps_col = length(which(annot.df[, 'hist.nec'] == 'Healthy')),
         show_colnames = F,
         #main = 'plasma',
         legend = F, annotation_legend = F,
         annotation_names_col = F)

rm(annot.df, p.mat, ann.colors, p.metabs.plot)

```


## Figure 6. Selected plasma metabolites

```{r}

# create plotting function
plotMetabolites <- function(plot.df, metabs, plot_groups) {
  for (plot.cmpd in metabs) {
    if(plot_groups == 'hist.nec') {
      plot_colors <- hn_colors 
    } else if(plot_groups == 'group') {
      plot_colors <- group_colors
    } else {
      plot_colors <- group_NEC_colors
    }
    plot <- ggplot(plot.df, aes(x = plot.df[ , plot_groups], y = plot.df[, plot.cmpd],
                                color = plot.df[ , plot_groups])) +
      geom_boxplot(lwd = 1, position = position_dodge(width = 0.85), width = 0.7,
                   outlier.shape = NA) +
      geom_point(shape = 19, position = position_jitterdodge(jitter.width = 0.15,
                                                             dodge.width = 0.85)) +
      scale_colour_manual(values = plot_colors) + theme(legend.position = 'none') +
      labs(list(title = plot.cmpd, x = element_blank(), y = 'Relative Concentration')) +
      theme(axis.text.x = element_text(angle = -30, hjust = 0)) + ylim(-2.75, 2.75)
    print(plot)
  }
}

# add factor to allow plotting by group-NEC
plasma <- cbind(plasma, 'group-NEC' = paste(plasma[, 'group'], plasma[, 'hist.nec'], sep = '-'))
plasma$'group-NEC' <- factor(plasma$'group-NEC',
                             levels = c('LAC-Healthy', 'LAC-NEC', 'MIX-Healthy', 'MIX-NEC',
                                        'CSS-Healthy', 'CSS-NEC'))

plot.cmpds <- c('lactate', '2-palmitoylglycerophosphoethanolamine', 
                'acetylcarnitine', 'kynurenate')

# plots of metabolites which differ by NEC
plotMetabolites(plasma, plot.cmpds, 'hist.nec')

plot.cmpds <- c('2,3-butanediol', '3-indoxyl sulfate', 'hyodeoxycholate')

# plots of metabolites which differ by diet
plotMetabolites(plasma, plot.cmpds, 'group')

rm(plot.cmpds)

```

## Figure 6 (also). Selected cecal metabolites

```{r}

# add factor to allow plotting by group-NEC
cecal <- cbind(cecal, 'group-NEC' = paste(cecal[, 'group'], cecal[, 'hist.nec'], sep = '-'))
cecal$'group-NEC' <- factor(cecal$'group-NEC',
                            levels = c('LAC-Healthy', 'LAC-NEC', 'MIX-Healthy', 'MIX-NEC',
                                       'CSS-Healthy', 'CSS-NEC'))

plot.cmpds <- c('phenylacetate', 'serotonin (5HT)', 'dihomo-linoleate (20:2n6)',
                'kynurenine')

# plots of metabolites which differ by NEC
plotMetabolites(cecal, plot.cmpds, 'hist.nec')

plot.cmpds <- c('lactate', 'imidazole propionate', 'palmitoyl ethanolamide',
                'quinaldic acid', '2-myristoylglycerophosphocholine')

plotMetabolites(cecal, plot.cmpds, 'group')

rm(plot.cmpds)

```


## Figure S2. Cytokine expression

```{r}
pigs <- getMJNPigs(incl.new = F)
exp = read.csv('DI_cytokines.csv', strip.white=T)
exp <- merge(pigs[, c('pigID', 'group', 'hist.nec')], exp)

# x=gene, dodge by groups and/or NEC
exp$group.nec <- paste(exp$group, exp$hist.nec, sep='.')
exp$group.nec <- factor(exp$group.nec,
                        levels = c('LAC.Healthy', 'LAC.NEC','MIX.Healthy', 'MIX.NEC',
                                   'CSS.Healthy', 'CSS.NEC'), ordered = T)
sum_c <- summarySE(exp, measurevar = 'rel.exp', groupvars = c('group.nec', 'hist.nec', 'gene'), na.rm=T)
genes <- levels(sum_c$gene)
for (g in genes) {
  plot <- ggplot(sum_c[sum_c$gene == g, ], aes(x=gene, y=rel.exp, fill = group.nec)) +
    scale_fill_manual(values = group_NEC_colors) + 
    scale_colour_manual(values = group_NEC_colors) +
    geom_errorbar(aes(ymin = rel.exp - se, ymax = rel.exp + se), width = 0.2, 
                  position = position_dodge(width = 0.9)) +
    geom_bar(stat = 'identity', aes(colour = group.nec), position = position_dodge(width = 0.9)) +
    labs(list(title = element_blank(), x = element_blank(), y = 'Relative Expression')) +
    theme(panel.background = element_blank(), panel.grid.major = element_blank(),
          panel.grid.minor = element_blank(), axis.line = element_line(colour='black'),
          axis.title.x = element_text(vjust=-0.5), axis.title.y = element_text(vjust = 1.5),
          text = element_text(face = 'bold', size = 18),
          axis.text = element_text(color = 'black'),
          legend.title = element_blank(), legend.position = 'right') +
    guides(colour = guide_legend(nrow = 1, byrow = T))
  print(plot)
  print(with(exp[exp$gene == g, ], pairwise.wilcox.test(rel.exp, group.nec, p.adj = 'holm')))
}

rm(pigs, exp, sum_c, g, genes, plot)

```

## Clean up and print out session info

```{r}

rm(list=ls())

sessionInfo()

```
