# Supplementary material for: Metabolomic signatures distinguish the impact of formula carbohydrates on disease outcome in a preterm piglet model of NEC
Source: Microbiome. 2018 Jun 19;6:111. doi: 10.1186/s40168-018-0498-0 (PMC6009052; doi:10.1186/s40168-018-0498-0)
Supplement: Supplementary file 12 — Data, metadata files, and R scripts used to generate the figures. The Rmarkdown_data_metadata.zip is a compressed folder containing the Rmarkdown file, which details the analysis scripts (in both RMD and HTML format). The batch file used to process the sequence data in mothur is provided. Microbiome data is included here as a BIOM-formatted table. All other data (metabolomics and cytokine expression) along with metadata are CSV files. (ZIP 992 kb) [file 40168_2018_498_MOESM12_ESM.zip › DI_cytokines.csv]

pigID	gene	rel.exp
204C	IL.1b	163.7174967
204E	IL.1b	14.16599293
204M	IL.1b	10.80136733
204N	IL.1b	21.5039286
205H	IL.1b	30.93143704
205M	IL.1b	1.275134985
206D	IL.1b	6.284441021
214A	IL.1b	3.489256456
214G	IL.1b	19.20227084
214H	IL.1b	7.700374266
214K	IL.1b	8.460208973
215C	IL.1b	11.89698684
215H	IL.1b	75.05369153
215K	IL.1b	205.7633802
204G	IL.1b	2.309466673
204H	IL.1b	7.532848753
204I	IL.1b	4.779895218
204L	IL.1b	2.173094815
205C	IL.1b	0.815514924
205E	IL.1b	3.198700946
205G	IL.1b	4.675072487
205I	IL.1b	2.971767143
206C	IL.1b	3.274430502
214B	IL.1b	13.42041858
214E	IL.1b	51.37679197
214F	IL.1b	59.63085246
214I	IL.1b	3.583339328
214L	IL.1b	11.71395979
215B	IL.1b	5.147734913
215G	IL.1b	4.738211691
204B	IL.1b	21.91077141
204D	IL.1b	20.23471554
204K	IL.1b	7.824886482
204P	IL.1b	5.688212463
205D	IL.1b	4.170769706
205K	IL.1b	1.683560859
205L	IL.1b	2.075514152
206B	IL.1b	26.93483109
206M	IL.1b	5.775481932
204A	IL.1b	NA
204F	IL.1b	5.300719054
205A	IL.1b	0.636839046
205F	IL.1b	1.283598798
206I	IL.1b	NA
206L	IL.1b	1.072098592
212D	IL.1b	0.615018451
213D	IL.1b	2.497801303
213I	IL.1b	0.140128176
204C	IL.6	58.01543724
204E	IL.6	7.020543932
204M	IL.6	2.419437985
204N	IL.6	2.717968047
205H	IL.6	6.919818338
205M	IL.6	0.281504128
206D	IL.6	2.485766245
214A	IL.6	NA
214G	IL.6	2.998672757
214H	IL.6	2.363310799
214K	IL.6	2.964704238
215C	IL.6	0.689719278
215H	IL.6	15.1691277
215K	IL.6	12.34082279
204G	IL.6	0.310910239
204H	IL.6	0.552212251
204I	IL.6	0.497795696
204L	IL.6	0.386207141
205C	IL.6	0.393744683
205E	IL.6	2.526362235
205G	IL.6	2.156884275
205I	IL.6	0.836552637
206C	IL.6	1.59011498
214B	IL.6	2.750070488
214E	IL.6	1.251969002
214F	IL.6	7.30031742
214I	IL.6	0.489460333
214L	IL.6	2.400797523
215B	IL.6	4.396203441
215G	IL.6	3.040253346
204B	IL.6	3.714794878
204D	IL.6	3.931054201
204K	IL.6	0.423672072
204P	IL.6	4.567533882
205D	IL.6	0.795458912
205K	IL.6	1.561511438
205L	IL.6	0.274101521
206B	IL.6	3.117753008
206M	IL.6	0.405940876
204A	IL.6	0.340561591
204F	IL.6	4.256391473
205A	IL.6	0.557648026
205F	IL.6	1.778720614
206I	IL.6	2.223743501
206L	IL.6	2.782706824
212D	IL.6	NA
213D	IL.6	0.457978436
213I	IL.6	0.245413069
204C	IL.8	130.125759
204E	IL.8	24.54837544
204M	IL.8	8.21138189
204N	IL.8	10.86684736
205H	IL.8	56.4006579
205M	IL.8	NA
206D	IL.8	NA
214A	IL.8	NA
214G	IL.8	NA
214H	IL.8	5.48138695
214K	IL.8	39.32929185
215C	IL.8	5.581670256
215H	IL.8	88.37163389
215K	IL.8	70.72854795
204G	IL.8	1.474790842
204H	IL.8	NA
204I	IL.8	8.423799732
204L	IL.8	7.433979826
205C	IL.8	10.31455525
205E	IL.8	9.370331371
205G	IL.8	4.853163972
205I	IL.8	23.80311272
206C	IL.8	2.98164478
214B	IL.8	NA
214E	IL.8	NA
214F	IL.8	NA
214I	IL.8	1.693000651
214L	IL.8	2.230070676
215B	IL.8	2.109903927
215G	IL.8	2.189939883
204B	IL.8	21.11937174
204D	IL.8	69.08584744
204K	IL.8	6.250878921
204P	IL.8	8.911166133
205D	IL.8	8.382706017
205K	IL.8	NA
205L	IL.8	NA
206B	IL.8	55.59719829
206M	IL.8	32.78327851
204A	IL.8	0.999799034
204F	IL.8	1.384441778
205A	IL.8	1.48494653
205F	IL.8	1.743192905
206I	IL.8	0.360082816
206L	IL.8	0.76494702
212D	IL.8	0.977518636
213D	IL.8	1.968026038
213I	IL.8	0.526704084
204C	TLR4	0.518401306
204E	TLR4	0.176778749
204M	TLR4	0.394607319
204N	TLR4	0.144130007
205H	TLR4	2.976182045
205M	TLR4	0.067929056
206D	TLR4	0.073823893
214A	TLR4	0.766390252
214G	TLR4	0.857727833
214H	TLR4	2.318489787
214K	TLR4	3.776700601
215C	TLR4	1.677177105
215H	TLR4	9.652136255
215K	TLR4	8.558696307
204G	TLR4	0.054469224
204H	TLR4	0.067893319
204I	TLR4	0.167565852
204L	TLR4	0.171074189
205C	TLR4	0.251956366
205E	TLR4	4.372568261
205G	TLR4	1.501079382
205I	TLR4	0.343579905
206C	TLR4	0.103279542
214B	TLR4	2.991771326
214E	TLR4	1.686464697
214F	TLR4	2.429713477
214I	TLR4	1.347608195
214L	TLR4	3.104716615
215B	TLR4	6.428133367
215G	TLR4	5.73382294
204B	TLR4	0.317256307
204D	TLR4	0.352558093
204K	TLR4	0.042329753
204P	TLR4	0.577789955
205D	TLR4	1.685182913
205K	TLR4	0.078518495
205L	TLR4	0.060885574
206B	TLR4	0.238800957
206M	TLR4	2.588831095
204A	TLR4	0.112367119
204F	TLR4	0.304957668
205A	TLR4	0.111707956
205F	TLR4	2.856677754
206I	TLR4	0.664302434
206L	TLR4	9.636086056
212D	TLR4	3.852614175
213D	TLR4	3.610668821
213I	TLR4	1.02698985
204C	TNF	1.5331271
204E	TNF	0.414112975
204M	TNF	3.613475667
204N	TNF	2.662551387
205H	TNF	0.939288338
205M	TNF	0.803914927
206D	TNF	1.608194866
214A	TNF	1.407560345
214G	TNF	2.474485047
214H	TNF	1.609673999
214K	TNF	0.81520254
215C	TNF	1.389958717
215H	TNF	1.919197428
215K	TNF	5.416759281
204G	TNF	0.703006496
204H	TNF	0.773638252
204I	TNF	0.677658919
204L	TNF	0.584496382
205C	TNF	0.302276143
205E	TNF	2.865618139
205G	TNF	NA
205I	TNF	0.514945276
206C	TNF	1.524330929
214B	TNF	2.837369955
214E	TNF	1.221465047
214F	TNF	4.595911708
214I	TNF	0.414206004
214L	TNF	2.711956766
215B	TNF	2.694560005
215G	TNF	1.632092667
204B	TNF	0.723262017
204D	TNF	1.015659324
204K	TNF	0.584684378
204P	TNF	2.063174618
205D	TNF	0.800359068
205K	TNF	1.223224698
205L	TNF	0.357806965
206B	TNF	1.150163432
206M	TNF	0.173386241
204A	TNF	0.245608092
204F	TNF	3.025761951
205A	TNF	0.312759885
205F	TNF	2.050213056
206I	TNF	4.093153939
206L	TNF	2.936126765
212D	TNF	1.198425184
213D	TNF	0.448083473
213I	TNF	0.325169496
