# Supplementary material for: Metabolomic signatures distinguish the impact of formula carbohydrates on disease outcome in a preterm piglet model of NEC
Source: Microbiome. 2018 Jun 19;6:111. doi: 10.1186/s40168-018-0498-0 (PMC6009052; doi:10.1186/s40168-018-0498-0)
Supplement: Supplementary file 12 — Data, metadata files, and R scripts used to generate the figures. The Rmarkdown_data_metadata.zip is a compressed folder containing the Rmarkdown file, which details the analysis scripts (in both RMD and HTML format). The batch file used to process the sequence data in mothur is provided. Microbiome data is included here as a BIOM-formatted table. All other data (metabolomics and cytokine expression) along with metadata are CSV files. (ZIP 992 kb) [file 40168_2018_498_MOESM12_ESM.zip › mappingfile_phyloseq.csv]

tubeID	sampleID	pigID	site	type
200F.cecum	200F.Colon.Contents	200F	Colon	Contents
200I.DI.tissue	200F.Ileum.Tissue	200F	Ileum	Tissue
200P.cecum	200P.Colon.Contents	200P	Colon	Contents
200P.colon.tissue	200P.Colon.Tissue	200P	Colon	Tissue
200P.DI.tissue	200P.Ileum.Tissue	200P	Ileum	Tissue
204B.colon	204B.Colon.Contents	204B	Colon	Contents
204B.colon.tissue	204B.Colon.Tissue	204B	Colon	Tissue
204B.DI	204B.Ileum.Contents	204B	Ileum	Contents
204B.DI.tissue	204B.Ileum.Tissue	204B	Ileum	Tissue
204B.stom	204B.Stomach.Contents	204B	Stomach	Contents
204C.colon	204C.Colon.Contents	204C	Colon	Contents
204C.colon.tissue	204C.Colon.Tissue	204C	Colon	Tissue
204C.DI	204C.Ileum.Contents	204C	Ileum	Contents
204C.DI.tissue	204C.Ileum.Tissue	204C	Ileum	Tissue
204C.stom	204C.Stomach.Contents	204C	Stomach	Contents
204D.colon	204D.Colon.Contents	204D	Colon	Contents
204D.colon.tissue	204D.Colon.Tissue	204D	Colon	Tissue
204D.DI	204D.Ileum.Contents	204D	Ileum	Contents
204D.DI.tissue	204D.Ileum.Tissue	204D	Ileum	Tissue
204D.stom	204D.Stomach.Contents	204D	Stomach	Contents
204E.colon	204E.Colon.Contents	204E	Colon	Contents
204E.colon.tissue	204E.Colon.Tissue	204E	Colon	Tissue
204E.DI	204E.Ileum.Contents	204E	Ileum	Contents
204E.DI.tissue	204E.Ileum.Tissue	204E	Ileum	Tissue
204E.stom	204E.Stomach.Contents	204E	Stomach	Contents
204G.colon	204G.Colon.Contents	204G	Colon	Contents
204G.colon.tissue	204G.Colon.Tissue	204G	Colon	Tissue
204G.DI	204G.Ileum.Contents	204G	Ileum	Contents
204G.DI.tissue	204G.Ileum.Tissue	204G	Ileum	Tissue
204G.stom	204G.Stomach.Contents	204G	Stomach	Contents
204H.colon	204H.Colon.Contents	204H	Colon	Contents
204H.colon.tissue	204H.Colon.Tissue	204H	Colon	Tissue
204H.DI	204H.Ileum.Contents	204H	Ileum	Contents
204H.DI.tissue	204H.Ileum.Tissue	204H	Ileum	Tissue
204H.stom.1	204H.Stomach.Contents	204H	Stomach	Contents
204H.stom.2	204M.Stomach.Contents	204M	Stomach	Contents
204I.colon	204I.Colon.Contents	204I	Colon	Contents
204I.colon.tissue	204I.Colon.Tissue	204I	Colon	Tissue
204I.DI	204I.Ileum.Contents	204I	Ileum	Contents
204I.DI.tissue	204I.Ileum.Tissue	204I	Ileum	Tissue
204I.stom	204I.Stomach.Contents	204I	Stomach	Contents
204K.colon	204K.Colon.Contents	204K	Colon	Contents
204K.colon.tissue	204K.Colon.Tissue	204K	Colon	Tissue
204K.DI	204K.Ileum.Contents	204K	Ileum	Contents
204K.DI.tissue	204K.Ileum.Tissue	204K	Ileum	Tissue
204K.stom	204K.Stomach.Contents	204K	Stomach	Contents
204L.colon	204L.Colon.Contents	204L	Colon	Contents
204L.colon.tissue	204L.Colon.Tissue	204L	Colon	Tissue
204L.DI	204L.Ileum.Contents	204L	Ileum	Contents
204L.stom	204L.Stomach.Contents	204L	Stomach	Contents
204M.colon	204M.Colon.Contents	204M	Colon	Contents
204M.colon.tissue	204M.Colon.Tissue	204M	Colon	Tissue
204M.DI.tissue	204M.Ileum.Tissue	204M	Ileum	Tissue
204M.I	204M.Ileum.Contents	204M	Ileum	Contents
204N.colon	204N.Colon.Contents	204N	Colon	Contents
204N.colon.tissue	204N.Colon.Tissue	204N	Colon	Tissue
204N.DI.tissue	204N.Ileum.Tissue	204N	Ileum	Tissue
204N.Ile	204N.Ileum.Contents	204N	Ileum	Contents
204N.stom	204N.Stomach.Contents	204N	Stomach	Contents
204P.colon	204P.Colon.Contents	204P	Colon	Contents
204P.colon.tissue	204P.Colon.Tissue	204P	Colon	Tissue
204P.Ile	204P.Ileum.Contents	204P	Ileum	Contents
204P.Ile.tissue	204P.Ileum.Tissue	204P	Ileum	Tissue
204P.stom	204P.Stomach.Contents	204P	Stomach	Contents
205B.colon	205B.Colon.Contents	205B	Colon	Contents
205B.colon.tissue	205B.Colon.Tissue	205B	Colon	Tissue
205B.DI.tissue	205B.Ileum.Tissue	205B	Ileum	Tissue
205B.I	205B.Ileum.Contents	205B	Ileum	Contents
205B.stom	205B.Stomach.Contents	205B	Stomach	Contents
205C.colon	205C.Colon.Contents	205C	Colon	Contents
205C.colon.tissue	205C.Colon.Tissue	205C	Colon	Tissue
205C.DI.tissue	205C.Ileum.Tissue	205C	Ileum	Tissue
205C.I	205C.Ileum.Contents	205C	Ileum	Contents
205C.stom	205C.Stomach.Contents	205C	Stomach	Contents
205D.colon	205D.Colon.Contents	205D	Colon	Contents
205D.colon.tissue	205D.Colon.Tissue	205D	Colon	Tissue
205D.DI.tissue	205D.Ileum.Tissue	205D	Ileum	Tissue
205D.I	205D.Ileum.Contents	205D	Ileum	Contents
205D.stom	205D.Stomach.Contents	205D	Stomach	Contents
205E.colon	205E.Colon.Contents	205E	Colon	Contents
205E.colon.tissue	205E.Colon.Tissue	205E	Colon	Tissue
205E.DI.tissue	205E.Ileum.Tissue	205E	Ileum	Tissue
205E.I	205E.Ileum.Contents	205E	Ileum	Contents
205E.stom	205E.Stomach.Contents	205E	Stomach	Contents
205G.colon.1	205G.Colon.Contents	205G	Colon	Contents
205G.colon.2	205G.Colon.Contents2	205G	Colon	Contents
205G.colon.tissue	205G.Colon.Tissue	205G	Colon	Tissue
205G.DI.tissue	205G.Ileum.Tissue	205G	Ileum	Tissue
205G.I	205G.Ileum.Contents	205G	Ileum	Contents
205G.stom.1	205G.Stomach.Contents	205G	Stomach	Contents
205G.stom.2	205G.Stomach.Contents2	205G	Stomach	Contents
205H.colon	205H.Colon.Contents	205H	Colon	Contents
205H.ILE	205H.Ileum.Contents	205H	Ileum	Contents
205H.Stom	205H.Stomach.Contents	205H	Stomach	Contents
205I.colon	205I.Colon.Contents	205I	Colon	Contents
205I.colon.tissue	205I.Colon.Tissue	205I	Colon	Tissue
205I.DI.tissue	205I.Ileum.Tissue	205I	Ileum	Tissue
205I.I	205I.Ileum.Contents	205I	Ileum	Contents
205I.stom	205I.Stomach.Contents	205I	Stomach	Contents
205K.colon.tissue	205K.Colon.Tissue	205K	Colon	Tissue
205K.DI.tissue	205K.Ileum.Tissue	205K	Ileum	Tissue
205K.I	205K.Ileum.Contents	205K	Ileum	Contents
205K.stom	205K.Stomach.Contents	205K	Stomach	Contents
205L.colon.1	205L.Colon.Contents	205L	Colon	Contents
205L.colon.2	205K.Colon.Contents	205K	Colon	Contents
205L.colon.tissue	205L.Colon.Tissue	205L	Colon	Tissue
205L.DI.tissue	205L.Ileum.Tissue	205L	Ileum	Tissue
205L.I	205L.Ileum.Contents	205L	Ileum	Contents
205L.stom	205L.Stomach.Contents	205L	Stomach	Contents
205M.DI.tissue	205M.Ileum.Tissue	205M	Ileum	Tissue
206B.colon	206B.Colon.Contents	206B	Colon	Contents
206B.colon.tissue	206B.Colon.Tissue	206B	Colon	Tissue
206B.I	206B.Ileum.Contents	206B	Ileum	Contents
206B.stom	206B.Stomach.Contents	206B	Stomach	Contents
206C.colon	206C.Colon.Contents	206C	Colon	Contents
206C.colon.tissue	206C.Colon.Tissue	206C	Colon	Tissue
206C.DI.tissue	206C.Ileum.Tissue	206C	Ileum	Tissue
206C.Ile	206C.Ileum.Contents	206C	Ileum	Contents
206C.stom	206C.Stomach.Contents	206C	Stomach	Contents
206D.colon	206D.Colon.Contents	206D	Colon	Contents
206D.DI.tissue.1	206D.Ileum.Tissue	206D	Ileum	Tissue
206D.DI.tissue.2	206B.Ileum.Tissue	206B	Ileum	Tissue
206D.I	206D.Ileum.Contents	206D	Ileum	Contents
206D.stom	206D.Stomach.Contents	206D	Stomach	Contents
206H.colon	206H.Colon.Contents	206H	Colon	Contents
206H.colon.tissue	206H.Colon.Tissue	206H	Colon	Tissue
206H.DI.tissue	206H.Ileum.Tissue	206H	Ileum	Tissue
206H.I	206H.Ileum.Contents	206H	Ileum	Contents
206H.Stom	206H.Stomach.Contents	206H	Stomach	Contents
206M.colon	206M.Colon.Contents	206M	Colon	Contents
206M.colon.tissue	206M.Colon.Tissue	206M	Colon	Tissue
206M.DI.tissue	206M.Ileum.Tissue	206M	Ileum	Tissue
206M.I	206M.Ileum.Contents	206M	Ileum	Contents
206M.stom	206M.Stomach.Contents	206M	Stomach	Contents
212E.colon	212E.Colon.Contents	212E	Colon	Contents
212E.colon.tissue	212E.Colon.Tissue	212E	Colon	Tissue
212E.DI	212E.Ileum.Contents	212E	Ileum	Contents
212E.DI.tissue	212E.Ileum.Tissue	212E	Ileum	Tissue
212E.stom	212E.Stomach.Contents	212E	Stomach	Contents
213G.colon	213G.Colon.Contents	213G	Colon	Contents
213G.colon.tissue	213G.Colon.Tissue	213G	Colon	Tissue
213G.DI	213G.Ileum.Contents	213G	Ileum	Contents
213G.DI.tissue	213G.Ileum.Tissue	213G	Ileum	Tissue
213G.stom	213G.Stomach.Contents	213G	Stomach	Contents
213K.colon	213K.Colon.Contents	213K	Colon	Contents
213K.colon.tissue	213K.Colon.Tissue	213K	Colon	Tissue
213K.DI	213K.Ileum.Contents	213K	Ileum	Contents
213K.DI.tissue	213K.Ileum.Tissue	213K	Ileum	Tissue
213K.stom	213K.Stomach.Contents	213K	Stomach	Contents
213N.colon	213N.Colon.Contents	213N	Colon	Contents
213N.colon.tissue	213N.Colon.Tissue	213N	Colon	Tissue
213N.DI	213N.Ileum.Contents	213N	Ileum	Contents
213N.DI.tissue	213N.Ileum.Tissue	213N	Ileum	Tissue
213N.stom	213N.Stomach.Contents	213N	Stomach	Contents
214A.colon	214A.Colon.Contents	214A	Colon	Contents
214A.colon.tissue	214A.Colon.Tissue	214A	Colon	Tissue
214A.DI	214A.Ileum.Contents	214A	Ileum	Contents
214A.DI.tissue	214A.Ileum.Tissue	214A	Ileum	Tissue
214A.stom	214A.Stomach.Contents	214A	Stomach	Contents
214B.colon	214B.Colon.Contents	214B	Colon	Contents
214B.colon.tissue	214B.Colon.Tissue	214B	Colon	Tissue
214B.DI	214B.Ileum.Contents	214B	Ileum	Contents
214B.DI.tissue	214B.Ileum.Tissue	214B	Ileum	Tissue
214B.stom	214B.Stomach.Contents	214B	Stomach	Contents
214E.colon	214E.Colon.Contents	214E	Colon	Contents
214E.colon.tissue	214E.Colon.Tissue	214E	Colon	Tissue
214E.DI	214E.Ileum.Contents	214E	Ileum	Contents
214E.DI.tissue	214E.Ileum.Tissue	214E	Ileum	Tissue
214E.stom	214E.Stomach.Contents	214E	Stomach	Contents
214F.colon	214F.Colon.Contents	214F	Colon	Contents
214F.colon.tissue	214F.Colon.Tissue	214F	Colon	Tissue
214F.DI	214F.Ileum.Contents	214F	Ileum	Contents
214F.DI.tissue	214F.Ileum.Tissue	214F	Ileum	Tissue
214F.stom	214F.Stomach.Contents	214F	Stomach	Contents
214G.colon	214G.Colon.Contents	214G	Colon	Contents
214G.colon.tissue	214G.Colon.Tissue	214G	Colon	Tissue
214G.DI	214G.Ileum.Contents	214G	Ileum	Contents
214G.DI.tissue	214G.Ileum.Tissue	214G	Ileum	Tissue
214G.stom	214G.Stomach.Contents	214G	Stomach	Contents
214H.colon	214H.Colon.Contents	214H	Colon	Contents
214H.colon.tissue	214H.Colon.Tissue	214H	Colon	Tissue
214H.DI	214H.Ileum.Contents	214H	Ileum	Contents
214H.DI.tissue	214H.Ileum.Tissue	214H	Ileum	Tissue
214H.stom	214H.Stomach.Contents	214H	Stomach	Contents
214I.colon	214I.Colon.Contents	214I	Colon	Contents
214I.colon.tissue	214I.Colon.Tissue	214I	Colon	Tissue
214I.DI	214I.Ileum.Contents	214I	Ileum	Contents
214I.stom	214I.Stomach.Contents	214I	Stomach	Contents
214K.colon	214K.Colon.Contents	214K	Colon	Contents
214K.colon.tissue	214K.Colon.Tissue	214K	Colon	Tissue
214K.DI	214K.Ileum.Contents	214K	Ileum	Contents
214K.DI.tissue	214K.Ileum.Tissue	214K	Ileum	Tissue
214K.stom	214K.Stomach.Contents	214K	Stomach	Contents
214L.colon	214L.Colon.Contents	214L	Colon	Contents
214L.colon.tissue.1	214L.Colon.Tissue	214L	Colon	Tissue
214L.colon.tissue.2	214L.Colon.Tissue2	214L	Colon	Tissue
214L.DI	214L.Ileum.Contents	214L	Ileum	Contents
214L.DI.tissue	214L.Ileum.Tissue	214L	Ileum	Tissue
214L.stom	214L.Stomach.Contents	214L	Stomach	Contents
215B.colon	215B.Colon.Contents	215B	Colon	Contents
215B.colon.tissue	215B.Colon.Tissue	215B	Colon	Tissue
215B.DI	215B.Ileum.Contents	215B	Ileum	Contents
215B.DI.tissue	215B.Ileum.Tissue	215B	Ileum	Tissue
215B.stom	215B.Stomach.Contents	215B	Stomach	Contents
215C.colon	215C.Colon.Contents	215C	Colon	Contents
215C.colon.tissue	215C.Colon.Tissue	215C	Colon	Tissue
215C.DI	215C.Ileum.Contents	215C	Ileum	Contents
215C.DI.tissue	215C.Ileum.Tissue	215C	Ileum	Tissue
215C.stom	215C.Stomach.Contents	215C	Stomach	Contents
215D.DI.tissue	215G.Ileum.Tissue	215G	Ileum	Tissue
215G.colon	215G.Colon.Contents	215G	Colon	Contents
215G.colon.tissue	215G.Colon.Tissue	215G	Colon	Tissue
215G.DI	215G.Ileum.Contents	215G	Ileum	Contents
215G.stom	215G.Stomach.Contents	215G	Stomach	Contents
215H.colon	215H.Colon.Contents	215H	Colon	Contents
215H.colon.tissue	215H.Colon.Tissue	215H	Colon	Tissue
215H.DI	215H.Ileum.Contents	215H	Ileum	Contents
215H.DI.tissue	215H.Ileum.Tissue	215H	Ileum	Tissue
215H.stom	215H.Stomach.Contents	215H	Stomach	Contents
215K.colon	215K.Colon.Contents	215K	Colon	Contents
215K.colon.tissue	215K.Colon.Tissue	215K	Colon	Tissue
215K.DI	215K.Ileum.Contents	215K	Ileum	Contents
215K.DI.tissue	215K.Ileum.Tissue	215K	Ileum	Tissue
215K.Stom	215K.Stomach.Contents	215K	Stomach	Contents
Burrin.0003725	233A.Stomach.Contents	233A	Stomach	Contents
Burrin.0003726	233C.Stomach.Contents	233C	Stomach	Contents
Burrin.0003727	233E.Stomach.Contents	233E	Stomach	Contents
Burrin.0003728	233G.Stomach.Contents	233G	Stomach	Contents
Burrin.0003729	233H.Stomach.Contents	233H	Stomach	Contents
Burrin.0003730	233I.Stomach.Contents	233I	Stomach	Contents
Burrin.0003731	233K.Stomach.Contents	233K	Stomach	Contents
Burrin.0003732	233L.Stomach.Contents	233L	Stomach	Contents
Burrin.0003733	233M.Stomach.Contents	233M	Stomach	Contents
Burrin.0003734	233N.Stomach.Contents	233N	Stomach	Contents
Burrin.0003735	233P.Stomach.Contents	233P	Stomach	Contents
Burrin.0003748	233A.Ileum.Contents	233A	Ileum	Contents
Burrin.0003749	233C.Ileum.Contents	233C	Ileum	Contents
Burrin.0003750	233E.Ileum.Contents	233E	Ileum	Contents
Burrin.0003751	233G.Ileum.Contents	233G	Ileum	Contents
Burrin.0003752	233H.Ileum.Contents	233H	Ileum	Contents
Burrin.0003753	233I.Ileum.Contents	233I	Ileum	Contents
Burrin.0003754	233K.Ileum.Contents	233K	Ileum	Contents
Burrin.0003755	233L.Ileum.Contents	233L	Ileum	Contents
Burrin.0003756	233M.Ileum.Contents	233M	Ileum	Contents
Burrin.0003757	233N.Ileum.Contents	233N	Ileum	Contents
Burrin.0003758	233P.Ileum.Contents	233P	Ileum	Contents
Burrin.0003799	233A.Colon.Contents	233A	Colon	Contents
Burrin.0003800	233C.Colon.Contents	233C	Colon	Contents
Burrin.0003801	233E.Colon.Contents	233E	Colon	Contents
Burrin.0003802	233G.Colon.Contents	233G	Colon	Contents
Burrin.0003803	233H.Colon.Contents	233H	Colon	Contents
Burrin.0003804	233I.Colon.Contents	233I	Colon	Contents
Burrin.0003805	233K.Colon.Contents	233K	Colon	Contents
Burrin.0003806	233L.Colon.Contents	233L	Colon	Contents
Burrin.0003807	233M.Colon.Contents	233M	Colon	Contents
Burrin.0003808	233N.Colon.Contents	233N	Colon	Contents
Burrin.0003809	233P.Colon.Contents	233P	Colon	Contents
Burrin.0003856	233A.Ileum.Tissue	233A	Ileum	Tissue
Burrin.0003857	233C.Ileum.Tissue	233C	Ileum	Tissue
Burrin.0003858	233E.Ileum.Tissue	233E	Ileum	Tissue
Burrin.0003859	233G.Ileum.Tissue	233G	Ileum	Tissue
Burrin.0003860	233H.Ileum.Tissue	233H	Ileum	Tissue
Burrin.0003861	233I.Ileum.Tissue	233I	Ileum	Tissue
Burrin.0003862	233K.Ileum.Tissue	233K	Ileum	Tissue
Burrin.0003863	233L.Ileum.Tissue	233L	Ileum	Tissue
Burrin.0003864	233M.Ileum.Tissue	233M	Ileum	Tissue
Burrin.0003865	233N.Ileum.Tissue	233N	Ileum	Tissue
Burrin.0003866	233P.Ileum.Tissue	233P	Ileum	Tissue
Burrin.0003907	233A.Colon.Tissue	233A	Colon	Tissue
Burrin.0003908	233C.Colon.Tissue	233C	Colon	Tissue
Burrin.0003909	233E.Colon.Tissue	233E	Colon	Tissue
Burrin.0003910	233G.Colon.Tissue	233G	Colon	Tissue
Burrin.0003911	233H.Colon.Tissue	233H	Colon	Tissue
Burrin.0003912	233I.Colon.Tissue	233I	Colon	Tissue
Burrin.0003913	233K.Colon.Tissue	233K	Colon	Tissue
Burrin.0003914	233L.Colon.Tissue	233L	Colon	Tissue
Burrin.0003915	233M.Colon.Tissue	233M	Colon	Tissue
Burrin.0003916	233N.Colon.Tissue	233N	Colon	Tissue
Burrin.0003917	233P.Colon.Tissue	233P	Colon	Tissue
