# Supplementary material for: Metabolomic signatures distinguish the impact of formula carbohydrates on disease outcome in a preterm piglet model of NEC
Source: Microbiome. 2018 Jun 19;6:111. doi: 10.1186/s40168-018-0498-0 (PMC6009052; doi:10.1186/s40168-018-0498-0)
Supplement: Supplementary file 12 — Data, metadata files, and R scripts used to generate the figures. The Rmarkdown_data_metadata.zip is a compressed folder containing the Rmarkdown file, which details the analysis scripts (in both RMD and HTML format). The batch file used to process the sequence data in mothur is provided. Microbiome data is included here as a BIOM-formatted table. All other data (metabolomics and cytokine expression) along with metadata are CSV files. (ZIP 992 kb) [file 40168_2018_498_MOESM12_ESM.zip › mothur_final.biom]

{
      "id":"singletons_removed.pick.opti_mcc.shared-0.03",
      "format": "Biological Observation Matrix 0.9.1",
      "format_url": "http://biom-format.org",
      "type": "OTU table",
      "generated_by": "mothur1.39.0",
      "date": "Mon Mar 05 11:36:33 2018",
      "rows":[
            {"id":"Otu0001", "metadata":{"taxonomy":["Bacteria", "Proteobacteria", "Gammaproteobacteria", "Enterobacteriales", "Enterobacteriaceae", "Enterobacteriaceae_unclassified"], "bootstrap":[100, 100, 100, 100, 100, 100]}},
            {"id":"Otu0002", "metadata":{"taxonomy":["Bacteria", "Proteobacteria", "Gammaproteobacteria", "Enterobacteriales", "Enterobacteriaceae", "Enterobacteriaceae_unclassified"], "bootstrap":[100, 100, 100, 100, 100, 100]}},
            {"id":"Otu0003", "metadata":{"taxonomy":["Bacteria", "Firmicutes", "Clostridia", "Clostridiales", "Clostridiaceae_1", "Clostridium_sensu_stricto"], "bootstrap":[100, 100, 100, 100, 100, 100]}},
            {"id":"Otu0004", "metadata":{"taxonomy":["Bacteria", "Firmicutes", "Bacilli", "Lactobacillales", "Enterococcaceae", "Enterococcus"], "bootstrap":[100, 100, 100, 100, 100, 100]}},
            {"id":"Otu0005", "metadata":{"taxonomy":["Bacteria", "Firmicutes", "Bacilli", "Lactobacillales", "Lactobacillaceae", "Lactobacillus"], "bootstrap":[100, 100, 100, 100, 100, 100]}},
            {"id":"Otu0006", "metadata":{"taxonomy":["Bacteria", "Firmicutes", "Clostridia", "Clostridiales", "Clostridiaceae_1", "Clostridium_sensu_stricto"], "bootstrap":[100, 100, 100, 100, 100, 100]}},
            {"id":"Otu0007", "metadata":{"taxonomy":["Bacteria", "Firmicutes", "Clostridia", "Clostridiales", "Clostridiaceae_1", "Clostridium_sensu_stricto"], "bootstrap":[100, 100, 100, 100, 100, 100]}},
            {"id":"Otu0008", "metadata":{"taxonomy":["Bacteria", "Firmicutes", "Bacilli", "Lactobacillales", "Lactobacillaceae", "Lactobacillus"], "bootstrap":[100, 100, 100, 100, 100, 100]}},
            {"id":"Otu0009", "metadata":{"taxonomy":["Bacteria", "Firmicutes", "Erysipelotrichia", "Erysipelotrichales", "Erysipelotrichaceae", "Turicibacter"], "bootstrap":[100, 100, 100, 100, 100, 100]}},
            {"id":"Otu0010", "metadata":{"taxonomy":["Bacteria", "Firmicutes", "Bacilli", "Lactobacillales", "Streptococcaceae", "Lactococcus"], "bootstrap":[100, 100, 100, 100, 100, 100]}},
            {"id":"Otu0011", "metadata":{"taxonomy":["Bacteria", "Fusobacteria", "Fusobacteriia", "Fusobacteriales", "Fusobacteriaceae", "Fusobacterium"], "bootstrap":[100, 100, 100, 100, 100, 100]}},
            {"id":"Otu0012", "metadata":{"taxonomy":["Bacteria", "Firmicutes", "Bacilli", "Lactobacillales", "Lactobacillaceae", "Lactobacillus"], "bootstrap":[100, 100, 100, 100, 100, 100]}},
            {"id":"Otu0013", "metadata":{"taxonomy":["Bacteria", "Bacteroidetes", "Bacteroidia", "Bacteroidales", "Bacteroidaceae", "Bacteroides"], "bootstrap":[100, 100, 100, 100, 100, 100]}},
            {"id":"Otu0014", "metadata":{"taxonomy":["Bacteria", "Firmicutes", "Bacilli", "Lactobacillales", "Streptococcaceae", "Lactococcus"], "bootstrap":[100, 100, 100, 100, 100, 100]}},
            {"id":"Otu0015", "metadata":{"taxonomy":["Bacteria", "Firmicutes", "Bacilli", "Lactobacillales", "Lactobacillaceae", "Lactobacillus"], "bootstrap":[100, 100, 100, 100, 100, 100]}},
            {"id":"Otu0016", "metadata":{"taxonomy":["Bacteria", "Firmicutes", "Bacilli", "Lactobacillales", "Lactobacillaceae", "Lactobacillus"], "bootstrap":[100, 100, 100, 100, 100, 100]}},
            {"id":"Otu0017", "metadata":{"taxonomy":["Bacteria", "Firmicutes", "Clostridia", "Clostridiales", "Peptostreptococcaceae", "Clostridium_XI"], "bootstrap":[100, 100, 100, 100, 100, 100]}},
            {"id":"Otu0018", "metadata":{"taxonomy":["Bacteria", "Firmicutes", "Bacilli", "Bacillales", "Staphylococcaceae", "Staphylococcus"], "bootstrap":[100, 100, 100, 100, 100, 100]}},
            {"id":"Otu0019", "metadata":{"taxonomy":["Bacteria", "Proteobacteria", "Gammaproteobacteria", "Pseudomonadales", "Moraxellaceae", "Acinetobacter"], "bootstrap":[100, 100, 100, 100, 100, 100]}},
            {"id":"Otu0020", "metadata":{"taxonomy":["Bacteria", "Proteobacteria", "Gammaproteobacteria", "Pseudomonadales", "Moraxellaceae", "Moraxella"], "bootstrap":[100, 100, 100, 100, 100, 100]}},
            {"id":"Otu0021", "metadata":{"taxonomy":["Bacteria", "Firmicutes", "Bacilli", "Bacillales", "Staphylococcaceae", "Staphylococcus"], "bootstrap":[100, 100, 100, 100, 100, 100]}},
            {"id":"Otu0022", "metadata":{"taxonomy":["Bacteria", "Proteobacteria", "Gammaproteobacteria", "Pasteurellales", "Pasteurellaceae", "Pasteurellaceae_unclassified"], "bootstrap":[100, 100, 100, 100, 100, 100]}},
            {"id":"Otu0023", "metadata":{"taxonomy":["Bacteria", "Firmicutes", "Bacilli", "Lactobacillales", "Streptococcaceae", "Streptococcus"], "bootstrap":[100, 100, 100, 100, 100, 100]}},
            {"id":"Otu0024", "metadata":{"taxonomy":["Bacteria", "Firmicutes", "Clostridia", "Clostridiales", "Lachnospiraceae", "Clostridium_XlVa"], "bootstrap":[100, 100, 100, 100, 100, 100]}},
            {"id":"Otu0025", "metadata":{"taxonomy":["Bacteria", "Firmicutes", "Clostridia", "Clostridiales", "Lachnospiraceae", "Lachnospiraceae_unclassified"], "bootstrap":[100, 100, 100, 100, 100, 100]}},
            {"id":"Otu0026", "metadata":{"taxonomy":["Bacteria", "Firmicutes", "Clostridia", "Clostridiales", "Lachnospiraceae", "Clostridium_XlVa"], "bootstrap":[100, 100, 100, 100, 100, 100]}},
            {"id":"Otu0027", "metadata":{"taxonomy":["Bacteria", "Bacteroidetes", "Flavobacteriia", "Flavobacteriales", "Flavobacteriaceae", "Flavobacteriaceae_unclassified"], "bootstrap":[100, 100, 100, 100, 100, 100]}},
            {"id":"Otu0028", "metadata":{"taxonomy":["Bacteria", "Firmicutes", "Clostridia", "Clostridiales", "Lachnospiraceae", "Blautia"], "bootstrap":[100, 100, 100, 100, 100, 100]}},
            {"id":"Otu0029", "metadata":{"taxonomy":["Bacteria", "Firmicutes", "Clostridia", "Clostridiales", "Ruminococcaceae", "Flavonifractor"], "bootstrap":[100, 100, 100, 100, 100, 100]}},
            {"id":"Otu0030", "metadata":{"taxonomy":["Bacteria", "Firmicutes", "Clostridia", "Clostridiales", "Clostridiaceae_1", "Clostridium_sensu_stricto"], "bootstrap":[100, 100, 100, 100, 100, 100]}},
            {"id":"Otu0031", "metadata":{"taxonomy":["Bacteria", "Firmicutes", "Clostridia", "Clostridiales", "Ruminococcaceae", "Ruminococcaceae_unclassified"], "bootstrap":[100, 100, 100, 100, 100, 100]}},
            {"id":"Otu0032", "metadata":{"taxonomy":["Bacteria", "Firmicutes", "Bacilli", "Bacillales", "Staphylococcaceae", "Macrococcus"], "bootstrap":[100, 100, 100, 100, 100, 99]}},
            {"id":"Otu0033", "metadata":{"taxonomy":["Bacteria", "Firmicutes", "Clostridia", "Clostridiales", "Lachnospiraceae", "Clostridium_XlVa"], "bootstrap":[100, 100, 100, 100, 100, 100]}},
            {"id":"Otu0034", "metadata":{"taxonomy":["Bacteria", "Firmicutes", "Bacilli", "Lactobacillales", "Streptococcaceae", "Streptococcus"], "bootstrap":[100, 100, 100, 100, 100, 100]}},
            {"id":"Otu0035", "metadata":{"taxonomy":["Bacteria", "Firmicutes", "Clostridia", "Clostridiales", "Clostridiaceae_1", "Clostridium_sensu_stricto"], "bootstrap":[100, 100, 100, 100, 100, 100]}},
            {"id":"Otu0036", "metadata":{"taxonomy":["Bacteria", "Bacteria_unclassified", "Bacteria_unclassified", "Bacteria_unclassified", "Bacteria_unclassified", "Bacteria_unclassified"], "bootstrap":[100, 100, 100, 100, 100, 100]}},
            {"id":"Otu0037", "metadata":{"taxonomy":["Bacteria", "Firmicutes", "Clostridia", "Clostridiales", "Clostridiales_unclassified", "Clostridiales_unclassified"], "bootstrap":[100, 100, 100, 100, 100, 100]}},
            {"id":"Otu0038", "metadata":{"taxonomy":["Bacteria", "Firmicutes", "Bacilli", "Lactobacillales", "Lactobacillaceae", "Lactobacillus"], "bootstrap":[100, 100, 100, 100, 100, 100]}},
            {"id":"Otu0039", "metadata":{"taxonomy":["Bacteria", "Firmicutes", "Bacilli", "Bacillales", "Bacillales_unclassified", "Bacillales_unclassified"], "bootstrap":[100, 100, 100, 100, 100, 100]}},
            {"id":"Otu0040", "metadata":{"taxonomy":["Bacteria", "Actinobacteria", "Actinobacteria", "Actinomycetales", "Micrococcaceae", "Rothia"], "bootstrap":[100, 100, 100, 100, 100, 100]}},
            {"id":"Otu0041", "metadata":{"taxonomy":["Bacteria", "Firmicutes", "Clostridia", "Clostridiales", "Lachnospiraceae", "Clostridium_XlVa"], "bootstrap":[100, 100, 100, 100, 100, 99]}},
            {"id":"Otu0042", "metadata":{"taxonomy":["Bacteria", "Firmicutes", "Bacilli", "Lactobacillales", "Streptococcaceae", "Streptococcus"], "bootstrap":[100, 100, 100, 100, 100, 100]}},
            {"id":"Otu0043", "metadata":{"taxonomy":["Bacteria", "Firmicutes", "Bacilli", "Lactobacillales", "Lactobacillaceae", "Lactobacillus"], "bootstrap":[100, 100, 100, 100, 100, 100]}},
            {"id":"Otu0044", "metadata":{"taxonomy":["Bacteria", "Firmicutes", "Clostridia", "Clostridiales", "Ruminococcaceae", "Ruminococcaceae_unclassified"], "bootstrap":[100, 100, 100, 100, 100, 100]}},
            {"id":"Otu0045", "metadata":{"taxonomy":["Bacteria", "Firmicutes", "Clostridia", "Clostridiales", "Lachnospiraceae", "Clostridium_XlVa"], "bootstrap":[100, 100, 100, 100, 100, 100]}},
            {"id":"Otu0046", "metadata":{"taxonomy":["Bacteria", "Proteobacteria", "Gammaproteobacteria", "Pseudomonadales", "Moraxellaceae", "Acinetobacter"], "bootstrap":[100, 100, 100, 100, 100, 100]}},
            {"id":"Otu0047", "metadata":{"taxonomy":["Bacteria", "Firmicutes", "Clostridia", "Clostridiales", "Ruminococcaceae", "Ruminococcaceae_unclassified"], "bootstrap":[100, 100, 100, 100, 99, 99]}},
            {"id":"Otu0048", "metadata":{"taxonomy":["Bacteria", "Firmicutes", "Negativicutes", "Selenomonadales", "Veillonellaceae", "Veillonella"], "bootstrap":[100, 100, 100, 100, 100, 100]}},
            {"id":"Otu0049", "metadata":{"taxonomy":["Bacteria", "Firmicutes", "Bacilli", "Lactobacillales", "Streptococcaceae", "Streptococcus"], "bootstrap":[100, 100, 100, 100, 100, 100]}},
            {"id":"Otu0050", "metadata":{"taxonomy":["Bacteria", "Proteobacteria", "Gammaproteobacteria", "Enterobacteriales", "Enterobacteriaceae", "Enterobacteriaceae_unclassified"], "bootstrap":[100, 100, 100, 100, 100, 100]}},
            {"id":"Otu0051", "metadata":{"taxonomy":["Bacteria", "Firmicutes", "Clostridia", "Clostridiales", "Lachnospiraceae", "Clostridium_XlVa"], "bootstrap":[100, 100, 100, 100, 100, 99]}},
            {"id":"Otu0052", "metadata":{"taxonomy":["Bacteria", "Firmicutes", "Clostridia", "Clostridiales", "Clostridiaceae_1", "Clostridium_sensu_stricto"], "bootstrap":[100, 100, 100, 100, 100, 100]}},
            {"id":"Otu0053", "metadata":{"taxonomy":["Bacteria", "Firmicutes", "Clostridia", "Clostridiales", "Lachnospiraceae", "Blautia"], "bootstrap":[100, 100, 100, 100, 100, 100]}},
            {"id":"Otu0054", "metadata":{"taxonomy":["Bacteria", "Firmicutes", "Clostridia", "Clostridiales", "Lachnospiraceae", "Dorea"], "bootstrap":[100, 100, 100, 100, 100, 71]}},
            {"id":"Otu0055", "metadata":{"taxonomy":["Bacteria", "Firmicutes", "Clostridia", "Clostridiales", "Peptostreptococcaceae", "Clostridium_XI"], "bootstrap":[100, 100, 100, 100, 100, 100]}},
            {"id":"Otu0056", "metadata":{"taxonomy":["Bacteria", "Firmicutes", "Clostridia", "Clostridiales", "Ruminococcaceae", "Ruminococcaceae_unclassified"], "bootstrap":[100, 100, 100, 100, 99, 99]}},
            {"id":"Otu0057", "metadata":{"taxonomy":["Bacteria", "Actinobacteria", "Actinobacteria", "Bifidobacteriales", "Bifidobacteriaceae", "Bifidobacterium"], "bootstrap":[100, 100, 100, 100, 100, 100]}},
            {"id":"Otu0058", "metadata":{"taxonomy":["Bacteria", "Firmicutes", "Clostridia", "Clostridiales", "Ruminococcaceae", "Oscillibacter"], "bootstrap":[100, 100, 100, 100, 100, 100]}},
            {"id":"Otu0059", "metadata":{"taxonomy":["Bacteria", "Firmicutes", "Clostridia", "Clostridiales", "Lachnospiraceae", "Clostridium_XlVa"], "bootstrap":[100, 100, 100, 100, 100, 100]}},
            {"id":"Otu0060", "metadata":{"taxonomy":["Bacteria", "Fusobacteria", "Fusobacteriia", "Fusobacteriales", "Fusobacteriaceae", "Fusobacterium"], "bootstrap":[100, 100, 100, 100, 100, 100]}},
            {"id":"Otu0061", "metadata":{"taxonomy":["Bacteria", "Firmicutes", "Clostridia", "Clostridiales", "Clostridiaceae_1", "Sarcina"], "bootstrap":[100, 100, 100, 100, 100, 100]}},
            {"id":"Otu0062", "metadata":{"taxonomy":["Bacteria", "Firmicutes", "Clostridia", "Clostridiales", "Clostridiaceae_1", "Clostridium_sensu_stricto"], "bootstrap":[100, 100, 100, 100, 100, 99]}},
            {"id":"Otu0063", "metadata":{"taxonomy":["Bacteria", "Firmicutes", "Bacilli", "Bacillales", "Bacillales_Incertae_Sedis_XII", "Exiguobacterium"], "bootstrap":[100, 100, 100, 100, 100, 100]}},
            {"id":"Otu0064", "metadata":{"taxonomy":["Bacteria", "Firmicutes", "Bacilli", "Lactobacillales", "Enterococcaceae", "Enterococcus"], "bootstrap":[100, 100, 100, 100, 95, 91]}},
            {"id":"Otu0065", "metadata":{"taxonomy":["Bacteria", "Firmicutes", "Clostridia", "Clostridiales", "Clostridiaceae_1", "Clostridium_sensu_stricto"], "bootstrap":[100, 100, 100, 100, 100, 100]}},
            {"id":"Otu0066", "metadata":{"taxonomy":["Bacteria", "Firmicutes", "Clostridia", "Clostridiales", "Ruminococcaceae", "Ruminococcaceae_unclassified"], "bootstrap":[100, 100, 100, 100, 100, 100]}},
            {"id":"Otu0067", "metadata":{"taxonomy":["Bacteria", "Firmicutes", "Clostridia", "Clostridiales", "Ruminococcaceae", "Ruminococcaceae_unclassified"], "bootstrap":[100, 100, 100, 100, 100, 100]}},
            {"id":"Otu0068", "metadata":{"taxonomy":["Bacteria", "Firmicutes", "Clostridia", "Clostridiales", "Lachnospiraceae", "Clostridium_XlVa"], "bootstrap":[100, 100, 100, 100, 100, 99]}},
            {"id":"Otu0069", "metadata":{"taxonomy":["Bacteria", "Firmicutes", "Clostridia", "Clostridiales", "Ruminococcaceae", "Ruminococcaceae_unclassified"], "bootstrap":[100, 100, 100, 100, 100, 100]}},
            {"id":"Otu0070", "metadata":{"taxonomy":["Bacteria", "Firmicutes", "Clostridia", "Clostridiales", "Lachnospiraceae", "Lachnospiraceae_unclassified"], "bootstrap":[100, 100, 100, 100, 100, 100]}},
            {"id":"Otu0071", "metadata":{"taxonomy":["Bacteria", "Firmicutes", "Clostridia", "Clostridiales", "Ruminococcaceae", "Ruminococcaceae_unclassified"], "bootstrap":[100, 100, 100, 100, 100, 100]}},
            {"id":"Otu0072", "metadata":{"taxonomy":["Bacteria", "Firmicutes", "Clostridia", "Clostridiales", "Ruminococcaceae", "Ruminococcaceae_unclassified"], "bootstrap":[100, 100, 100, 100, 100, 100]}},
            {"id":"Otu0073", "metadata":{"taxonomy":["Bacteria", "Proteobacteria", "Gammaproteobacteria", "Enterobacteriales", "Enterobacteriaceae", "Enterobacteriaceae_unclassified"], "bootstrap":[100, 100, 100, 100, 100, 93]}},
            {"id":"Otu0074", "metadata":{"taxonomy":["Bacteria", "Firmicutes", "Clostridia", "Clostridiales", "Peptostreptococcaceae", "Clostridium_XI"], "bootstrap":[100, 100, 100, 100, 100, 100]}},
            {"id":"Otu0075", "metadata":{"taxonomy":["Bacteria", "Firmicutes", "Clostridia", "Clostridiales", "Lachnospiraceae", "Coprococcus"], "bootstrap":[100, 100, 100, 100, 100, 100]}},
            {"id":"Otu0076", "metadata":{"taxonomy":["Bacteria", "Firmicutes", "Clostridia", "Clostridiales", "Clostridiaceae_1", "Clostridium_sensu_stricto"], "bootstrap":[100, 100, 100, 100, 100, 98]}},
            {"id":"Otu0077", "metadata":{"taxonomy":["Bacteria", "Proteobacteria", "Gammaproteobacteria", "Pseudomonadales", "Pseudomonadaceae", "Pseudomonas"], "bootstrap":[100, 100, 100, 100, 100, 100]}},
            {"id":"Otu0078", "metadata":{"taxonomy":["Bacteria", "Bacteroidetes", "Bacteroidia", "Bacteroidales", "Porphyromonadaceae", "Butyricimonas"], "bootstrap":[100, 100, 100, 100, 100, 100]}},
            {"id":"Otu0079", "metadata":{"taxonomy":["Bacteria", "Firmicutes", "Clostridia", "Clostridiales", "Lachnospiraceae", "Lachnospiraceae_unclassified"], "bootstrap":[100, 100, 100, 100, 100, 100]}},
            {"id":"Otu0080", "metadata":{"taxonomy":["Bacteria", "Firmicutes", "Erysipelotrichia", "Erysipelotrichales", "Erysipelotrichaceae", "Clostridium_XVIII"], "bootstrap":[100, 100, 100, 100, 100, 100]}},
            {"id":"Otu0081", "metadata":{"taxonomy":["Bacteria", "Firmicutes", "Clostridia", "Clostridiales", "Ruminococcaceae", "Ruminococcaceae_unclassified"], "bootstrap":[100, 100, 100, 100, 100, 100]}},
            {"id":"Otu0082", "metadata":{"taxonomy":["Bacteria", "Proteobacteria", "Betaproteobacteria", "Burkholderiales", "Sutterellaceae", "Sutterella"], "bootstrap":[100, 100, 100, 100, 100, 100]}},
            {"id":"Otu0083", "metadata":{"taxonomy":["Bacteria", "Firmicutes", "Clostridia", "Clostridiales", "Lachnospiraceae", "Clostridium_XlVb"], "bootstrap":[100, 100, 100, 100, 100, 100]}},
            {"id":"Otu0084", "metadata":{"taxonomy":["Bacteria", "Proteobacteria", "Gammaproteobacteria", "Pseudomonadales", "Moraxellaceae", "Acinetobacter"], "bootstrap":[100, 100, 100, 100, 100, 100]}},
            {"id":"Otu0085", "metadata":{"taxonomy":["Bacteria", "Bacteroidetes", "Bacteroidia", "Bacteroidales", "Bacteroidaceae", "Bacteroides"], "bootstrap":[100, 100, 100, 100, 100, 100]}},
            {"id":"Otu0086", "metadata":{"taxonomy":["Bacteria", "Bacteroidetes", "Bacteroidia", "Bacteroidales", "Porphyromonadaceae", "Butyricimonas"], "bootstrap":[100, 100, 100, 100, 100, 100]}},
            {"id":"Otu0087", "metadata":{"taxonomy":["Bacteria", "Firmicutes", "Clostridia", "Clostridiales", "Ruminococcaceae", "Subdoligranulum"], "bootstrap":[100, 100, 100, 100, 100, 100]}},
            {"id":"Otu0088", "metadata":{"taxonomy":["Bacteria", "Firmicutes", "Firmicutes_unclassified", "Firmicutes_unclassified", "Firmicutes_unclassified", "Firmicutes_unclassified"], "bootstrap":[100, 100, 100, 100, 100, 100]}},
            {"id":"Otu0089", "metadata":{"taxonomy":["Bacteria", "Firmicutes", "Clostridia", "Clostridiales", "Lachnospiraceae", "Clostridium_XlVb"], "bootstrap":[100, 100, 100, 100, 100, 99]}},
            {"id":"Otu0090", "metadata":{"taxonomy":["Bacteria", "Firmicutes", "Bacilli", "Lactobacillales", "Lactobacillaceae", "Lactobacillus"], "bootstrap":[100, 100, 100, 100, 100, 100]}},
            {"id":"Otu0091", "metadata":{"taxonomy":["Bacteria", "Firmicutes", "Clostridia", "Clostridiales", "Lachnospiraceae", "Clostridium_XlVa"], "bootstrap":[100, 100, 100, 100, 100, 98]}},
            {"id":"Otu0092", "metadata":{"taxonomy":["Bacteria", "Bacteroidetes", "Bacteroidia", "Bacteroidales", "Bacteroidaceae", "Bacteroides"], "bootstrap":[100, 100, 100, 100, 100, 100]}},
            {"id":"Otu0093", "metadata":{"taxonomy":["Bacteria", "Proteobacteria", "Gammaproteobacteria", "Pseudomonadales", "Moraxellaceae", "Acinetobacter"], "bootstrap":[100, 100, 100, 100, 100, 100]}},
            {"id":"Otu0094", "metadata":{"taxonomy":["Bacteria", "Firmicutes", "Clostridia", "Clostridiales", "Ruminococcaceae", "Butyricicoccus"], "bootstrap":[100, 100, 100, 100, 100, 98]}},
            {"id":"Otu0095", "metadata":{"taxonomy":["Bacteria", "Verrucomicrobia", "Verrucomicrobiae", "Verrucomicrobiales", "Verrucomicrobiaceae", "Akkermansia"], "bootstrap":[100, 100, 100, 100, 100, 100]}},
            {"id":"Otu0096", "metadata":{"taxonomy":["Bacteria", "Firmicutes", "Bacilli", "Bacilli_unclassified", "Bacilli_unclassified", "Bacilli_unclassified"], "bootstrap":[100, 100, 100, 96, 96, 96]}},
            {"id":"Otu0097", "metadata":{"taxonomy":["Bacteria", "Proteobacteria", "Gammaproteobacteria", "Enterobacteriales", "Enterobacteriaceae", "Escherichia/Shigella"], "bootstrap":[100, 100, 100, 100, 100, 97]}},
            {"id":"Otu0098", "metadata":{"taxonomy":["Bacteria", "Firmicutes", "Clostridia", "Clostridiales", "Ruminococcaceae", "Pseudoflavonifractor"], "bootstrap":[100, 100, 100, 100, 100, 100]}},
            {"id":"Otu0099", "metadata":{"taxonomy":["Bacteria", "Firmicutes", "Bacilli", "Bacilli_unclassified", "Bacilli_unclassified", "Bacilli_unclassified"], "bootstrap":[100, 100, 100, 93, 93, 93]}},
            {"id":"Otu0100", "metadata":{"taxonomy":["Bacteria", "Bacteria_unclassified", "Bacteria_unclassified", "Bacteria_unclassified", "Bacteria_unclassified", "Bacteria_unclassified"], "bootstrap":[100, 100, 100, 100, 100, 100]}},
            {"id":"Otu0101", "metadata":{"taxonomy":["Bacteria", "Proteobacteria", "Betaproteobacteria", "Burkholderiales", "Comamonadaceae", "Comamonas"], "bootstrap":[100, 100, 100, 100, 100, 100]}},
            {"id":"Otu0102", "metadata":{"taxonomy":["Bacteria", "Firmicutes", "Clostridia", "Clostridiales", "Ruminococcaceae", "Ruminococcaceae_unclassified"], "bootstrap":[100, 100, 100, 100, 100, 100]}},
            {"id":"Otu0103", "metadata":{"taxonomy":["Bacteria", "Firmicutes", "Clostridia", "Clostridiales", "Ruminococcaceae", "Ruminococcaceae_unclassified"], "bootstrap":[100, 100, 100, 100, 100, 100]}},
            {"id":"Otu0104", "metadata":{"taxonomy":["Bacteria", "Proteobacteria", "Gammaproteobacteria", "Enterobacteriales", "Enterobacteriaceae", "Enterobacteriaceae_unclassified"], "bootstrap":[100, 100, 100, 100, 100, 100]}},
            {"id":"Otu0105", "metadata":{"taxonomy":["Bacteria", "Proteobacteria", "Alphaproteobacteria", "Rhizobiales", "Phyllobacteriaceae", "Phyllobacterium"], "bootstrap":[100, 100, 100, 100, 100, 100]}},
            {"id":"Otu0106", "metadata":{"taxonomy":["Bacteria", "Firmicutes", "Bacilli", "Bacillales", "Planococcaceae", "Lysinibacillus"], "bootstrap":[100, 100, 100, 100, 100, 100]}},
            {"id":"Otu0107", "metadata":{"taxonomy":["Bacteria", "Firmicutes", "Clostridia", "Clostridiales", "Ruminococcaceae", "Clostridium_IV"], "bootstrap":[100, 100, 100, 100, 100, 99]}},
            {"id":"Otu0108", "metadata":{"taxonomy":["Bacteria", "Firmicutes", "Clostridia", "Clostridiales", "Lachnospiraceae", "Clostridium_XlVa"], "bootstrap":[100, 100, 100, 100, 100, 100]}},
            {"id":"Otu0109", "metadata":{"taxonomy":["Bacteria", "Actinobacteria", "Actinobacteria", "Coriobacteriales", "Coriobacteriaceae", "Eggerthella"], "bootstrap":[100, 100, 100, 100, 100, 100]}},
            {"id":"Otu0110", "metadata":{"taxonomy":["Bacteria", "Firmicutes", "Bacilli", "Lactobacillales", "Streptococcaceae", "Streptococcus"], "bootstrap":[100, 100, 100, 100, 100, 100]}},
            {"id":"Otu0111", "metadata":{"taxonomy":["Bacteria", "Bacteroidetes", "Bacteroidia", "Bacteroidales", "Bacteroidaceae", "Bacteroides"], "bootstrap":[100, 100, 100, 100, 100, 100]}},
            {"id":"Otu0112", "metadata":{"taxonomy":["Bacteria", "Proteobacteria", "Alphaproteobacteria", "Caulobacterales", "Caulobacteraceae", "Brevundimonas"], "bootstrap":[100, 100, 100, 100, 100, 100]}},
            {"id":"Otu0113", "metadata":{"taxonomy":["Bacteria", "Proteobacteria", "Epsilonproteobacteria", "Campylobacterales", "Campylobacteraceae", "Campylobacter"], "bootstrap":[100, 100, 100, 100, 100, 100]}},
            {"id":"Otu0114", "metadata":{"taxonomy":["Bacteria", "Firmicutes", "Clostridia", "Clostridiales", "Clostridiales_Incertae_Sedis_XI", "Helcococcus"], "bootstrap":[100, 100, 100, 100, 100, 100]}},
            {"id":"Otu0115", "metadata":{"taxonomy":["Bacteria", "Firmicutes", "Bacilli", "Lactobacillales", "Lactobacillaceae", "Lactobacillus"], "bootstrap":[100, 100, 100, 100, 100, 100]}},
            {"id":"Otu0116", "metadata":{"taxonomy":["Bacteria", "Firmicutes", "Clostridia", "Clostridiales", "Lachnospiraceae", "Clostridium_XlVa"], "bootstrap":[100, 100, 100, 100, 100, 100]}},
            {"id":"Otu0117", "metadata":{"taxonomy":["Bacteria", "Proteobacteria", "Gammaproteobacteria", "Enterobacteriales", "Enterobacteriaceae", "Proteus"], "bootstrap":[100, 100, 100, 100, 100, 100]}},
            {"id":"Otu0118", "metadata":{"taxonomy":["Bacteria", "Firmicutes", "Clostridia", "Clostridiales", "Lachnospiraceae", "Roseburia"], "bootstrap":[100, 100, 100, 100, 100, 100]}},
            {"id":"Otu0119", "metadata":{"taxonomy":["Bacteria", "Firmicutes", "Clostridia", "Clostridiales", "Lachnospiraceae", "Lachnospiraceae_unclassified"], "bootstrap":[100, 100, 100, 100, 100, 85]}},
            {"id":"Otu0120", "metadata":{"taxonomy":["Bacteria", "Firmicutes", "Clostridia", "Clostridiales", "Ruminococcaceae", "Subdoligranulum"], "bootstrap":[100, 100, 100, 100, 100, 100]}},
            {"id":"Otu0121", "metadata":{"taxonomy":["Bacteria", "Proteobacteria", "Gammaproteobacteria", "Enterobacteriales", "Enterobacteriaceae", "Enterobacteriaceae_unclassified"], "bootstrap":[100, 100, 100, 100, 100, 76]}},
            {"id":"Otu0122", "metadata":{"taxonomy":["Bacteria", "Firmicutes", "Clostridia", "Clostridiales", "Clostridiaceae_1", "Clostridiaceae_1_unclassified"], "bootstrap":[100, 100, 100, 100, 100, 97]}},
            {"id":"Otu0123", "metadata":{"taxonomy":["Bacteria", "Proteobacteria", "Alphaproteobacteria", "Caulobacterales", "Caulobacteraceae", "Brevundimonas"], "bootstrap":[100, 100, 100, 100, 100, 100]}},
            {"id":"Otu0124", "metadata":{"taxonomy":["Bacteria", "Firmicutes", "Clostridia", "Clostridiales", "Lachnospiraceae", "Lachnospiraceae_unclassified"], "bootstrap":[100, 100, 100, 100, 100, 100]}},
            {"id":"Otu0125", "metadata":{"taxonomy":["Bacteria", "Firmicutes", "Clostridia", "Clostridiales", "Ruminococcaceae", "Ruminococcaceae_unclassified"], "bootstrap":[100, 100, 100, 100, 100, 100]}},
            {"id":"Otu0126", "metadata":{"taxonomy":["Bacteria", "Firmicutes", "Clostridia", "Clostridiales", "Clostridiaceae_1", "Clostridium_sensu_stricto"], "bootstrap":[100, 100, 100, 100, 100, 52]}},
            {"id":"Otu0127", "metadata":{"taxonomy":["Bacteria", "Proteobacteria", "Gammaproteobacteria", "Pseudomonadales", "Pseudomonadaceae", "Pseudomonas"], "bootstrap":[100, 100, 100, 100, 100, 100]}},
            {"id":"Otu0128", "metadata":{"taxonomy":["Bacteria", "Proteobacteria", "Alphaproteobacteria", "Rhizobiales", "Brucellaceae", "Pseudochrobactrum"], "bootstrap":[100, 100, 100, 100, 100, 100]}},
            {"id":"Otu0129", "metadata":{"taxonomy":["Bacteria", "Firmicutes", "Clostridia", "Clostridiales", "Lachnospiraceae", "Lachnospiraceae_unclassified"], "bootstrap":[100, 100, 100, 100, 100, 98]}},
            {"id":"Otu0130", "metadata":{"taxonomy":["Bacteria", "Firmicutes", "Clostridia", "Clostridiales", "Clostridiaceae_1", "Clostridium_sensu_stricto"], "bootstrap":[100, 100, 100, 100, 100, 99]}},
            {"id":"Otu0131", "metadata":{"taxonomy":["Bacteria", "Proteobacteria", "Gammaproteobacteria", "Enterobacteriales", "Enterobacteriaceae", "Escherichia/Shigella"], "bootstrap":[100, 100, 100, 100, 100, 92]}},
            {"id":"Otu0132", "metadata":{"taxonomy":["Bacteria", "Bacteroidetes", "Flavobacteriia", "Flavobacteriales", "Flavobacteriaceae", "Epilithonimonas"], "bootstrap":[100, 100, 100, 100, 100, 100]}},
            {"id":"Otu0133", "metadata":{"taxonomy":["Bacteria", "Proteobacteria", "Gammaproteobacteria", "Enterobacteriales", "Enterobacteriaceae", "Escherichia/Shigella"], "bootstrap":[100, 100, 100, 100, 100, 97]}},
            {"id":"Otu0134", "metadata":{"taxonomy":["Bacteria", "Firmicutes", "Clostridia", "Clostridiales", "Lachnospiraceae", "Clostridium_XlVa"], "bootstrap":[100, 100, 100, 100, 100, 100]}},
            {"id":"Otu0135", "metadata":{"taxonomy":["Bacteria", "Firmicutes", "Clostridia", "Clostridiales", "Ruminococcaceae", "Ruminococcaceae_unclassified"], "bootstrap":[100, 100, 100, 100, 100, 100]}},
            {"id":"Otu0136", "metadata":{"taxonomy":["Bacteria", "Firmicutes", "Bacilli", "Lactobacillales", "Lactobacillales_unclassified", "Lactobacillales_unclassified"], "bootstrap":[100, 100, 100, 92, 80, 80]}},
            {"id":"Otu0137", "metadata":{"taxonomy":["Bacteria", "Firmicutes", "Clostridia", "Clostridiales", "Lachnospiraceae", "Clostridium_XlVa"], "bootstrap":[100, 100, 100, 100, 100, 99]}},
            {"id":"Otu0138", "metadata":{"taxonomy":["Bacteria", "Firmicutes", "Clostridia", "Clostridiales", "Ruminococcaceae", "Ruminococcaceae_unclassified"], "bootstrap":[100, 100, 100, 100, 100, 100]}},
            {"id":"Otu0139", "metadata":{"taxonomy":["Bacteria", "Proteobacteria", "Gammaproteobacteria", "Enterobacteriales", "Enterobacteriaceae", "Escherichia/Shigella"], "bootstrap":[100, 100, 100, 100, 100, 99]}},
            {"id":"Otu0140", "metadata":{"taxonomy":["Bacteria", "Proteobacteria", "Gammaproteobacteria", "Pseudomonadales", "Moraxellaceae", "Acinetobacter"], "bootstrap":[100, 100, 100, 100, 100, 100]}},
            {"id":"Otu0141", "metadata":{"taxonomy":["Bacteria", "Firmicutes", "Clostridia", "Clostridiales", "Clostridiales_unclassified", "Clostridiales_unclassified"], "bootstrap":[100, 100, 100, 100, 100, 100]}},
            {"id":"Otu0142", "metadata":{"taxonomy":["Bacteria", "Proteobacteria", "Gammaproteobacteria", "Pseudomonadales", "Moraxellaceae", "Moraxella"], "bootstrap":[100, 100, 100, 100, 100, 100]}},
            {"id":"Otu0143", "metadata":{"taxonomy":["Bacteria", "Proteobacteria", "Gammaproteobacteria", "Pseudomonadales", "Moraxellaceae", "Enhydrobacter"], "bootstrap":[100, 100, 100, 100, 100, 99]}},
            {"id":"Otu0144", "metadata":{"taxonomy":["Bacteria", "Firmicutes", "Clostridia", "Clostridiales", "Clostridiaceae_1", "Clostridium_sensu_stricto"], "bootstrap":[100, 100, 100, 100, 100, 52]}},
            {"id":"Otu0145", "metadata":{"taxonomy":["Bacteria", "Bacteroidetes", "Bacteroidia", "Bacteroidales", "Porphyromonadaceae", "Porphyromonadaceae_unclassified"], "bootstrap":[100, 100, 92, 92, 68, 68]}},
            {"id":"Otu0146", "metadata":{"taxonomy":["Bacteria", "Bacteroidetes", "Bacteroidia", "Bacteroidales", "Rikenellaceae", "Alistipes"], "bootstrap":[100, 100, 100, 100, 100, 100]}},
            {"id":"Otu0147", "metadata":{"taxonomy":["Bacteria", "Firmicutes", "Erysipelotrichia", "Erysipelotrichales", "Erysipelotrichaceae", "Holdemania"], "bootstrap":[100, 100, 100, 100, 100, 100]}},
            {"id":"Otu0148", "metadata":{"taxonomy":["Bacteria", "Firmicutes", "Clostridia", "Clostridiales", "Lachnospiraceae", "Anaerostipes"], "bootstrap":[100, 100, 100, 100, 100, 100]}},
            {"id":"Otu0149", "metadata":{"taxonomy":["Bacteria", "Bacteroidetes", "Bacteroidetes_unclassified", "Bacteroidetes_unclassified", "Bacteroidetes_unclassified", "Bacteroidetes_unclassified"], "bootstrap":[100, 100, 100, 100, 100, 100]}},
            {"id":"Otu0150", "metadata":{"taxonomy":["Bacteria", "Proteobacteria", "Alphaproteobacteria", "Sphingomonadales", "Sphingomonadaceae", "Sphingomonadaceae_unclassified"], "bootstrap":[100, 100, 100, 100, 100, 100]}},
            {"id":"Otu0151", "metadata":{"taxonomy":["Bacteria", "Bacteroidetes", "Flavobacteriia", "Flavobacteriales", "Flavobacteriaceae", "Flavobacteriaceae_unclassified"], "bootstrap":[100, 100, 100, 100, 100, 100]}},
            {"id":"Otu0152", "metadata":{"taxonomy":["Bacteria", "Firmicutes", "Clostridia", "Clostridiales", "Lachnospiraceae", "Clostridium_XlVa"], "bootstrap":[100, 100, 100, 100, 100, 97]}},
            {"id":"Otu0153", "metadata":{"taxonomy":["Bacteria", "Firmicutes", "Clostridia", "Clostridiales", "Clostridiaceae_1", "Clostridium_sensu_stricto"], "bootstrap":[100, 100, 100, 100, 100, 100]}},
            {"id":"Otu0154", "metadata":{"taxonomy":["Bacteria", "Proteobacteria", "Gammaproteobacteria", "Xanthomonadales", "Xanthomonadaceae", "Ignatzschineria"], "bootstrap":[100, 100, 100, 100, 100, 100]}},
            {"id":"Otu0155", "metadata":{"taxonomy":["Bacteria", "Proteobacteria", "Deltaproteobacteria", "Desulfovibrionales", "Desulfovibrionaceae", "Desulfovibrionaceae_unclassified"], "bootstrap":[100, 100, 100, 100, 100, 100]}},
            {"id":"Otu0156", "metadata":{"taxonomy":["Bacteria", "Firmicutes", "Clostridia", "Clostridiales", "Clostridiales_unclassified", "Clostridiales_unclassified"], "bootstrap":[100, 100, 100, 100, 100, 100]}},
            {"id":"Otu0157", "metadata":{"taxonomy":["Bacteria", "Proteobacteria", "Gammaproteobacteria", "Enterobacteriales", "Enterobacteriaceae", "Enterobacteriaceae_unclassified"], "bootstrap":[100, 100, 100, 100, 100, 60]}},
            {"id":"Otu0158", "metadata":{"taxonomy":["Bacteria", "Firmicutes", "Clostridia", "Clostridiales", "Clostridiaceae_1", "Clostridiaceae_1_unclassified"], "bootstrap":[100, 100, 100, 100, 100, 89]}},
            {"id":"Otu0159", "metadata":{"taxonomy":["Bacteria", "Firmicutes", "Clostridia", "Clostridiales", "Lachnospiraceae", "Blautia"], "bootstrap":[100, 100, 100, 100, 100, 100]}},
            {"id":"Otu0160", "metadata":{"taxonomy":["Bacteria", "Firmicutes", "Bacilli", "Lactobacillales", "Lactobacillales_unclassified", "Lactobacillales_unclassified"], "bootstrap":[100, 100, 100, 100, 100, 100]}},
            {"id":"Otu0161", "metadata":{"taxonomy":["Bacteria", "Firmicutes", "Clostridia", "Clostridiales", "Clostridiaceae_1", "Clostridium_sensu_stricto"], "bootstrap":[100, 100, 100, 100, 100, 100]}},
            {"id":"Otu0162", "metadata":{"taxonomy":["Bacteria", "Firmicutes", "Bacilli", "Lactobacillales", "Lactobacillaceae", "Lactobacillus"], "bootstrap":[100, 100, 100, 100, 100, 77]}},
            {"id":"Otu0163", "metadata":{"taxonomy":["Bacteria", "Bacteroidetes", "Bacteroidia", "Bacteroidales", "Bacteroidaceae", "Bacteroides"], "bootstrap":[100, 100, 100, 100, 100, 100]}},
            {"id":"Otu0164", "metadata":{"taxonomy":["Bacteria", "Proteobacteria", "Betaproteobacteria", "Burkholderiales", "Sutterellaceae", "Parasutterella"], "bootstrap":[100, 100, 100, 100, 100, 100]}},
            {"id":"Otu0165", "metadata":{"taxonomy":["Bacteria", "Firmicutes", "Clostridia", "Clostridiales", "Clostridiaceae_1", "Clostridium_sensu_stricto"], "bootstrap":[100, 100, 100, 100, 100, 100]}},
            {"id":"Otu0166", "metadata":{"taxonomy":["Bacteria", "Firmicutes", "Clostridia", "Clostridiales", "Ruminococcaceae", "Faecalibacterium"], "bootstrap":[100, 100, 100, 100, 100, 100]}},
            {"id":"Otu0167", "metadata":{"taxonomy":["Bacteria", "Bacteroidetes", "Flavobacteriia", "Flavobacteriales", "Flavobacteriaceae", "Cloacibacterium"], "bootstrap":[100, 100, 100, 100, 100, 100]}},
            {"id":"Otu0168", "metadata":{"taxonomy":["Bacteria", "Firmicutes", "Clostridia", "Clostridiales", "Lachnospiraceae", "Clostridium_XlVa"], "bootstrap":[100, 100, 100, 100, 100, 94]}},
            {"id":"Otu0169", "metadata":{"taxonomy":["Bacteria", "Firmicutes", "Clostridia", "Clostridiales", "Lachnospiraceae", "Lachnospiraceae_unclassified"], "bootstrap":[100, 100, 100, 100, 100, 100]}},
            {"id":"Otu0170", "metadata":{"taxonomy":["Bacteria", "Firmicutes", "Bacilli", "Lactobacillales", "Lactobacillaceae", "Lactobacillus"], "bootstrap":[100, 100, 100, 100, 100, 100]}},
            {"id":"Otu0171", "metadata":{"taxonomy":["Bacteria", "Proteobacteria", "Betaproteobacteria", "Burkholderiales", "Burkholderiales_unclassified", "Burkholderiales_unclassified"], "bootstrap":[100, 100, 100, 100, 100, 100]}},
            {"id":"Otu0172", "metadata":{"taxonomy":["Bacteria", "Firmicutes", "Clostridia", "Clostridiales", "Lachnospiraceae", "Clostridium_XlVb"], "bootstrap":[100, 100, 100, 100, 98, 98]}},
            {"id":"Otu0173", "metadata":{"taxonomy":["Bacteria", "Firmicutes", "Bacilli", "Lactobacillales", "Lactobacillales_unclassified", "Lactobacillales_unclassified"], "bootstrap":[100, 100, 100, 85, 82, 82]}},
            {"id":"Otu0174", "metadata":{"taxonomy":["Bacteria", "Firmicutes", "Clostridia", "Clostridiales", "Clostridiaceae_1", "Clostridium_sensu_stricto"], "bootstrap":[100, 100, 100, 100, 100, 59]}},
            {"id":"Otu0175", "metadata":{"taxonomy":["Bacteria", "Firmicutes", "Clostridia", "Clostridiales", "Clostridiaceae_1", "Clostridiaceae_1_unclassified"], "bootstrap":[100, 100, 100, 100, 100, 61]}},
            {"id":"Otu0176", "metadata":{"taxonomy":["Bacteria", "Firmicutes", "Clostridia", "Clostridiales", "Clostridiales_unclassified", "Clostridiales_unclassified"], "bootstrap":[100, 100, 100, 100, 99, 99]}},
            {"id":"Otu0177", "metadata":{"taxonomy":["Bacteria", "Firmicutes", "Clostridia", "Clostridiales", "Lachnospiraceae", "Lachnospiraceae_unclassified"], "bootstrap":[100, 100, 100, 100, 100, 100]}},
            {"id":"Otu0178", "metadata":{"taxonomy":["Bacteria", "Firmicutes", "Clostridia", "Clostridiales", "Lachnospiraceae", "Lachnospiraceae_unclassified"], "bootstrap":[100, 100, 100, 100, 100, 100]}},
            {"id":"Otu0179", "metadata":{"taxonomy":["Bacteria", "Proteobacteria", "Gammaproteobacteria", "Gammaproteobacteria_unclassified", "Gammaproteobacteria_unclassified", "Gammaproteobacteria_unclassified"], "bootstrap":[100, 100, 100, 96, 96, 96]}},
            {"id":"Otu0180", "metadata":{"taxonomy":["Bacteria", "Proteobacteria", "Gammaproteobacteria", "Xanthomonadales", "Xanthomonadaceae", "Stenotrophomonas"], "bootstrap":[100, 100, 100, 100, 100, 100]}},
            {"id":"Otu0181", "metadata":{"taxonomy":["Bacteria", "Bacteroidetes", "Flavobacteriia", "Flavobacteriales", "Flavobacteriaceae", "Flavobacterium"], "bootstrap":[100, 100, 100, 100, 100, 100]}},
            {"id":"Otu0182", "metadata":{"taxonomy":["Bacteria", "Bacteroidetes", "Bacteroidia", "Bacteroidales", "Bacteroidaceae", "Bacteroides"], "bootstrap":[100, 100, 100, 100, 100, 100]}},
            {"id":"Otu0183", "metadata":{"taxonomy":["Bacteria", "Firmicutes", "Clostridia", "Clostridiales", "Lachnospiraceae", "Lachnospiraceae_unclassified"], "bootstrap":[100, 100, 100, 100, 100, 100]}},
            {"id":"Otu0184", "metadata":{"taxonomy":["Bacteria", "Proteobacteria", "Gammaproteobacteria", "Enterobacteriales", "Enterobacteriaceae", "Escherichia/Shigella"], "bootstrap":[100, 100, 100, 100, 100, 99]}},
            {"id":"Otu0185", "metadata":{"taxonomy":["Bacteria", "Firmicutes", "Bacilli", "Lactobacillales", "Streptococcaceae", "Lactococcus"], "bootstrap":[100, 100, 100, 100, 100, 100]}},
            {"id":"Otu0186", "metadata":{"taxonomy":["Bacteria", "Fusobacteria", "Fusobacteriia", "Fusobacteriales", "Fusobacteriaceae", "Fusobacterium"], "bootstrap":[100, 100, 100, 100, 100, 85]}},
            {"id":"Otu0187", "metadata":{"taxonomy":["Bacteria", "Actinobacteria", "Actinobacteria", "Actinomycetales", "Corynebacteriaceae", "Corynebacterium"], "bootstrap":[100, 100, 100, 100, 100, 100]}},
            {"id":"Otu0188", "metadata":{"taxonomy":["Bacteria", "Firmicutes", "Bacilli", "Lactobacillales", "Aerococcaceae", "Aerococcaceae_unclassified"], "bootstrap":[100, 100, 100, 100, 98, 98]}},
            {"id":"Otu0189", "metadata":{"taxonomy":["Bacteria", "Firmicutes", "Clostridia", "Clostridiales", "Clostridiaceae_1", "Clostridiaceae_1_unclassified"], "bootstrap":[100, 100, 100, 100, 100, 100]}},
            {"id":"Otu0190", "metadata":{"taxonomy":["Bacteria", "Firmicutes", "Clostridia", "Clostridiales", "Clostridiales_unclassified", "Clostridiales_unclassified"], "bootstrap":[100, 100, 100, 100, 100, 100]}},
            {"id":"Otu0191", "metadata":{"taxonomy":["Bacteria", "Bacteroidetes", "Bacteroidia", "Bacteroidales", "Porphyromonadaceae", "Dysgonomonas"], "bootstrap":[100, 100, 100, 100, 100, 100]}},
            {"id":"Otu0192", "metadata":{"taxonomy":["Bacteria", "Proteobacteria", "Gammaproteobacteria", "Enterobacteriales", "Enterobacteriaceae", "Enterobacteriaceae_unclassified"], "bootstrap":[100, 100, 100, 100, 100, 100]}},
            {"id":"Otu0193", "metadata":{"taxonomy":["Bacteria", "Proteobacteria", "Gammaproteobacteria", "Enterobacteriales", "Enterobacteriaceae", "Enterobacteriaceae_unclassified"], "bootstrap":[100, 100, 100, 100, 100, 100]}},
            {"id":"Otu0194", "metadata":{"taxonomy":["Bacteria", "Proteobacteria", "Gammaproteobacteria", "Pseudomonadales", "Moraxellaceae", "Acinetobacter"], "bootstrap":[100, 100, 100, 100, 100, 100]}},
            {"id":"Otu0195", "metadata":{"taxonomy":["Bacteria", "Firmicutes", "Clostridia", "Clostridiales", "Clostridiaceae_1", "Clostridium_sensu_stricto"], "bootstrap":[100, 100, 100, 100, 100, 93]}},
            {"id":"Otu0196", "metadata":{"taxonomy":["Bacteria", "Actinobacteria", "Actinobacteria", "Actinomycetales", "Micrococcaceae", "Rothia"], "bootstrap":[100, 100, 100, 100, 100, 100]}},
            {"id":"Otu0197", "metadata":{"taxonomy":["Bacteria", "Firmicutes", "Clostridia", "Clostridiales", "Clostridiaceae_1", "Clostridium_sensu_stricto"], "bootstrap":[100, 100, 100, 100, 100, 91]}},
            {"id":"Otu0198", "metadata":{"taxonomy":["Bacteria", "Actinobacteria", "Actinobacteria", "Actinomycetales", "Actinomycetaceae", "Arcanobacterium"], "bootstrap":[100, 100, 100, 100, 100, 100]}},
            {"id":"Otu0199", "metadata":{"taxonomy":["Bacteria", "Firmicutes", "Clostridia", "Clostridiales", "Lachnospiraceae", "Lachnospiraceae_unclassified"], "bootstrap":[100, 100, 100, 100, 100, 100]}},
            {"id":"Otu0200", "metadata":{"taxonomy":["Bacteria", "Firmicutes", "Bacilli", "Lactobacillales", "Lactobacillales_unclassified", "Lactobacillales_unclassified"], "bootstrap":[100, 100, 100, 84, 84, 84]}},
            {"id":"Otu0201", "metadata":{"taxonomy":["Bacteria", "Firmicutes", "Bacilli", "Lactobacillales", "Lactobacillaceae", "Lactobacillus"], "bootstrap":[100, 100, 100, 100, 100, 100]}},
            {"id":"Otu0202", "metadata":{"taxonomy":["Bacteria", "Fusobacteria", "Fusobacteriia", "Fusobacteriales", "Fusobacteriaceae", "Fusobacterium"], "bootstrap":[100, 100, 100, 100, 100, 100]}},
            {"id":"Otu0203", "metadata":{"taxonomy":["Bacteria", "Firmicutes", "Clostridia", "Clostridiales", "Peptostreptococcaceae", "Clostridium_XI"], "bootstrap":[100, 100, 100, 100, 100, 99]}},
            {"id":"Otu0204", "metadata":{"taxonomy":["Bacteria", "Firmicutes", "Clostridia", "Clostridiales", "Clostridiales_Incertae_Sedis_XI", "Peptoniphilus"], "bootstrap":[100, 100, 100, 100, 100, 100]}},
            {"id":"Otu0205", "metadata":{"taxonomy":["Bacteria", "Firmicutes", "Clostridia", "Clostridiales", "Ruminococcaceae", "Faecalibacterium"], "bootstrap":[100, 100, 100, 100, 100, 100]}},
            {"id":"Otu0206", "metadata":{"taxonomy":["Bacteria", "Firmicutes", "Clostridia", "Clostridiales", "Clostridiaceae_1", "Clostridium_sensu_stricto"], "bootstrap":[100, 100, 100, 100, 100, 99]}},
            {"id":"Otu0207", "metadata":{"taxonomy":["Bacteria", "Firmicutes", "Clostridia", "Clostridiales", "Lachnospiraceae", "Lachnospiraceae_unclassified"], "bootstrap":[100, 100, 100, 100, 100, 96]}},
            {"id":"Otu0208", "metadata":{"taxonomy":["Bacteria", "Firmicutes", "Clostridia", "Clostridiales", "Ruminococcaceae", "Ruminococcaceae_unclassified"], "bootstrap":[100, 100, 100, 100, 100, 99]}},
            {"id":"Otu0209", "metadata":{"taxonomy":["Bacteria", "Bacteroidetes", "Bacteroidia", "Bacteroidales", "Porphyromonadaceae", "Porphyromonadaceae_unclassified"], "bootstrap":[100, 100, 100, 100, 100, 100]}},
            {"id":"Otu0210", "metadata":{"taxonomy":["Bacteria", "Proteobacteria", "Betaproteobacteria", "Burkholderiales", "Comamonadaceae", "Comamonadaceae_unclassified"], "bootstrap":[100, 100, 100, 100, 100, 97]}},
            {"id":"Otu0211", "metadata":{"taxonomy":["Bacteria", "Firmicutes", "Bacilli", "Lactobacillales", "Lactobacillaceae", "Lactobacillus"], "bootstrap":[100, 100, 100, 100, 82, 82]}},
            {"id":"Otu0212", "metadata":{"taxonomy":["Bacteria", "Bacteroidetes", "Sphingobacteriia", "Sphingobacteriales", "Sphingobacteriaceae", "Sphingobacterium"], "bootstrap":[100, 100, 100, 100, 100, 100]}},
            {"id":"Otu0213", "metadata":{"taxonomy":["Bacteria", "Firmicutes", "Clostridia", "Clostridiales", "Lachnospiraceae", "Clostridium_XlVb"], "bootstrap":[100, 100, 100, 100, 100, 100]}},
            {"id":"Otu0214", "metadata":{"taxonomy":["Bacteria", "Firmicutes", "Clostridia", "Clostridiales", "Clostridiaceae_1", "Clostridium_sensu_stricto"], "bootstrap":[100, 100, 100, 100, 100, 100]}},
            {"id":"Otu0215", "metadata":{"taxonomy":["Bacteria", "Firmicutes", "Clostridia", "Clostridiales", "Clostridiaceae_1", "Clostridium_sensu_stricto"], "bootstrap":[100, 100, 100, 100, 100, 61]}},
            {"id":"Otu0216", "metadata":{"taxonomy":["Bacteria", "Firmicutes", "Clostridia", "Clostridiales", "Clostridiaceae_1", "Clostridium_sensu_stricto"], "bootstrap":[100, 100, 100, 100, 100, 58]}},
            {"id":"Otu0217", "metadata":{"taxonomy":["Bacteria", "Proteobacteria", "Betaproteobacteria", "Burkholderiales", "Alcaligenaceae", "Alcaligenaceae_unclassified"], "bootstrap":[100, 100, 100, 100, 100, 100]}},
            {"id":"Otu0218", "metadata":{"taxonomy":["Bacteria", "Firmicutes", "Bacilli", "Lactobacillales", "Lactobacillaceae", "Lactobacillus"], "bootstrap":[100, 100, 100, 100, 100, 90]}},
            {"id":"Otu0219", "metadata":{"taxonomy":["Bacteria", "Firmicutes", "Clostridia", "Clostridiales", "Ruminococcaceae", "Oscillibacter"], "bootstrap":[100, 100, 100, 100, 100, 100]}},
            {"id":"Otu0220", "metadata":{"taxonomy":["Bacteria", "Firmicutes", "Clostridia", "Clostridiales", "Clostridiaceae_1", "Clostridium_sensu_stricto"], "bootstrap":[100, 100, 100, 100, 100, 98]}},
            {"id":"Otu0221", "metadata":{"taxonomy":["Bacteria", "Firmicutes", "Bacilli", "Lactobacillales", "Streptococcaceae", "Lactococcus"], "bootstrap":[100, 100, 100, 100, 96, 81]}},
            {"id":"Otu0222", "metadata":{"taxonomy":["Bacteria", "Firmicutes", "Clostridia", "Clostridiales", "Lachnospiraceae", "Lachnospiraceae_unclassified"], "bootstrap":[100, 100, 100, 100, 100, 100]}},
            {"id":"Otu0223", "metadata":{"taxonomy":["Bacteria", "Proteobacteria", "Gammaproteobacteria", "Enterobacteriales", "Enterobacteriaceae", "Providencia"], "bootstrap":[100, 100, 100, 100, 100, 100]}},
            {"id":"Otu0224", "metadata":{"taxonomy":["Bacteria", "Firmicutes", "Clostridia", "Clostridiales", "Clostridiaceae_1", "Clostridium_sensu_stricto"], "bootstrap":[100, 100, 100, 100, 100, 100]}},
            {"id":"Otu0225", "metadata":{"taxonomy":["Bacteria", "Bacteroidetes", "Bacteroidia", "Bacteroidales", "Prevotellaceae", "Prevotella"], "bootstrap":[100, 100, 100, 100, 100, 100]}},
            {"id":"Otu0226", "metadata":{"taxonomy":["Bacteria", "Firmicutes", "Bacilli", "Lactobacillales", "Lactobacillales_unclassified", "Lactobacillales_unclassified"], "bootstrap":[100, 100, 100, 100, 86, 86]}},
            {"id":"Otu0227", "metadata":{"taxonomy":["Bacteria", "Firmicutes", "Clostridia", "Clostridiales", "Ruminococcaceae", "Ruminococcaceae_unclassified"], "bootstrap":[100, 100, 100, 100, 100, 100]}},
            {"id":"Otu0228", "metadata":{"taxonomy":["Bacteria", "Firmicutes", "Clostridia", "Clostridiales", "Ruminococcaceae", "Oscillibacter"], "bootstrap":[100, 100, 100, 100, 100, 100]}},
            {"id":"Otu0229", "metadata":{"taxonomy":["Bacteria", "Bacteroidetes", "Bacteroidia", "Bacteroidales", "Porphyromonadaceae", "Parabacteroides"], "bootstrap":[100, 100, 100, 100, 100, 100]}},
            {"id":"Otu0230", "metadata":{"taxonomy":["Bacteria", "Firmicutes", "Clostridia", "Clostridiales", "Ruminococcaceae", "Anaerotruncus"], "bootstrap":[100, 100, 100, 100, 100, 100]}},
            {"id":"Otu0231", "metadata":{"taxonomy":["Bacteria", "Firmicutes", "Clostridia", "Clostridiales", "Lachnospiraceae", "Lachnospiraceae_unclassified"], "bootstrap":[100, 100, 100, 100, 100, 86]}},
            {"id":"Otu0232", "metadata":{"taxonomy":["Bacteria", "Proteobacteria", "Gammaproteobacteria", "Enterobacteriales", "Enterobacteriaceae", "Escherichia/Shigella"], "bootstrap":[100, 100, 100, 100, 100, 97]}},
            {"id":"Otu0233", "metadata":{"taxonomy":["Bacteria", "Firmicutes", "Clostridia", "Clostridiales", "Clostridiaceae_1", "Clostridium_sensu_stricto"], "bootstrap":[100, 100, 100, 100, 100, 83]}},
            {"id":"Otu0234", "metadata":{"taxonomy":["Bacteria", "Firmicutes", "Clostridia", "Clostridiales", "Lachnospiraceae", "Dorea"], "bootstrap":[100, 100, 100, 100, 100, 100]}},
            {"id":"Otu0235", "metadata":{"taxonomy":["Bacteria", "Proteobacteria", "Gammaproteobacteria", "Enterobacteriales", "Enterobacteriaceae", "Enterobacteriaceae_unclassified"], "bootstrap":[100, 100, 100, 100, 100, 100]}},
            {"id":"Otu0236", "metadata":{"taxonomy":["Bacteria", "Firmicutes", "Erysipelotrichia", "Erysipelotrichales", "Erysipelotrichaceae", "Turicibacter"], "bootstrap":[100, 100, 100, 100, 100, 100]}},
            {"id":"Otu0237", "metadata":{"taxonomy":["Bacteria", "Bacteroidetes", "Bacteroidia", "Bacteroidales", "Prevotellaceae", "Alloprevotella"], "bootstrap":[100, 100, 100, 100, 100, 100]}},
            {"id":"Otu0238", "metadata":{"taxonomy":["Bacteria", "Proteobacteria", "Alphaproteobacteria", "Sphingomonadales", "Sphingomonadaceae", "Sphingomonadaceae_unclassified"], "bootstrap":[100, 100, 100, 100, 100, 100]}},
            {"id":"Otu0239", "metadata":{"taxonomy":["Bacteria", "Firmicutes", "Clostridia", "Clostridiales", "Lachnospiraceae", "Clostridium_XlVb"], "bootstrap":[100, 100, 100, 100, 100, 98]}},
            {"id":"Otu0240", "metadata":{"taxonomy":["Bacteria", "Firmicutes", "Clostridia", "Clostridiales", "Clostridiales_unclassified", "Clostridiales_unclassified"], "bootstrap":[100, 100, 100, 100, 100, 100]}},
            {"id":"Otu0241", "metadata":{"taxonomy":["Bacteria", "Bacteria_unclassified", "Bacteria_unclassified", "Bacteria_unclassified", "Bacteria_unclassified", "Bacteria_unclassified"], "bootstrap":[100, 70, 70, 70, 70, 70]}},
            {"id":"Otu0242", "metadata":{"taxonomy":["Bacteria", "Bacteroidetes", "Bacteroidia", "Bacteroidales", "Porphyromonadaceae", "Porphyromonadaceae_unclassified"], "bootstrap":[100, 100, 100, 100, 100, 100]}},
            {"id":"Otu0243", "metadata":{"taxonomy":["Bacteria", "Proteobacteria", "Gammaproteobacteria", "Enterobacteriales", "Enterobacteriaceae", "Enterobacteriaceae_unclassified"], "bootstrap":[100, 100, 100, 93, 93, 93]}},
            {"id":"Otu0244", "metadata":{"taxonomy":["Bacteria", "Proteobacteria", "Gammaproteobacteria", "Enterobacteriales", "Enterobacteriaceae", "Enterobacteriaceae_unclassified"], "bootstrap":[100, 100, 100, 70, 70, 56]}},
            {"id":"Otu0245", "metadata":{"taxonomy":["Bacteria", "Bacteroidetes", "Bacteroidia", "Bacteroidales", "Bacteroidaceae", "Bacteroides"], "bootstrap":[100, 100, 100, 100, 100, 100]}},
            {"id":"Otu0246", "metadata":{"taxonomy":["Bacteria", "Firmicutes", "Clostridia", "Clostridiales", "Lachnospiraceae", "Lachnospiraceae_unclassified"], "bootstrap":[100, 100, 100, 100, 100, 100]}},
            {"id":"Otu0247", "metadata":{"taxonomy":["Bacteria", "Firmicutes", "Bacilli", "Lactobacillales", "Lactobacillaceae", "Lactobacillus"], "bootstrap":[100, 100, 100, 100, 100, 100]}},
            {"id":"Otu0248", "metadata":{"taxonomy":["Bacteria", "Firmicutes", "Clostridia", "Clostridiales", "Lachnospiraceae", "Lachnospiraceae_unclassified"], "bootstrap":[100, 100, 100, 100, 100, 100]}},
            {"id":"Otu0249", "metadata":{"taxonomy":["Bacteria", "Firmicutes", "Clostridia", "Clostridiales", "Lachnospiraceae", "Clostridium_XlVa"], "bootstrap":[100, 100, 100, 100, 100, 100]}},
            {"id":"Otu0250", "metadata":{"taxonomy":["Bacteria", "Proteobacteria", "Gammaproteobacteria", "Pseudomonadales", "Moraxellaceae", "Acinetobacter"], "bootstrap":[100, 100, 100, 100, 100, 100]}},
            {"id":"Otu0251", "metadata":{"taxonomy":["Bacteria", "Bacteroidetes", "Bacteroidia", "Bacteroidales", "Bacteroidaceae", "Bacteroides"], "bootstrap":[100, 100, 100, 100, 100, 100]}},
            {"id":"Otu0252", "metadata":{"taxonomy":["Bacteria", "Firmicutes", "Clostridia", "Clostridiales", "Lachnospiraceae", "Blautia"], "bootstrap":[100, 100, 100, 100, 100, 98]}},
            {"id":"Otu0253", "metadata":{"taxonomy":["Bacteria", "Firmicutes", "Clostridia", "Clostridiales", "Clostridiales_unclassified", "Clostridiales_unclassified"], "bootstrap":[100, 100, 100, 100, 100, 100]}},
            {"id":"Otu0254", "metadata":{"taxonomy":["Bacteria", "Firmicutes", "Clostridia", "Clostridiales", "Eubacteriaceae", "Eubacterium"], "bootstrap":[100, 100, 100, 100, 100, 100]}},
            {"id":"Otu0255", "metadata":{"taxonomy":["Bacteria", "Proteobacteria", "Gammaproteobacteria", "Enterobacteriales", "Enterobacteriaceae", "Enterobacteriaceae_unclassified"], "bootstrap":[100, 100, 100, 100, 100, 100]}},
            {"id":"Otu0256", "metadata":{"taxonomy":["Bacteria", "Firmicutes", "Bacilli", "Lactobacillales", "Enterococcaceae", "Enterococcaceae_unclassified"], "bootstrap":[100, 100, 100, 98, 56, 56]}},
            {"id":"Otu0257", "metadata":{"taxonomy":["Bacteria", "Bacteria_unclassified", "Bacteria_unclassified", "Bacteria_unclassified", "Bacteria_unclassified", "Bacteria_unclassified"], "bootstrap":[100, 100, 100, 100, 100, 100]}},
            {"id":"Otu0258", "metadata":{"taxonomy":["Bacteria", "Firmicutes", "Bacilli", "Lactobacillales", "Streptococcaceae", "Streptococcus"], "bootstrap":[100, 100, 100, 100, 100, 100]}},
            {"id":"Otu0259", "metadata":{"taxonomy":["Bacteria", "Actinobacteria", "Actinobacteria", "Actinomycetales", "Actinomycetaceae", "Actinomyces"], "bootstrap":[100, 100, 100, 100, 100, 100]}},
            {"id":"Otu0260", "metadata":{"taxonomy":["Bacteria", "Proteobacteria", "Gammaproteobacteria", "Enterobacteriales", "Enterobacteriaceae", "Enterobacteriaceae_unclassified"], "bootstrap":[100, 100, 100, 100, 100, 100]}},
            {"id":"Otu0261", "metadata":{"taxonomy":["Bacteria", "Firmicutes", "Clostridia", "Clostridiales", "Lachnospiraceae", "Lachnospiraceae_unclassified"], "bootstrap":[100, 100, 100, 100, 100, 100]}},
            {"id":"Otu0262", "metadata":{"taxonomy":["Bacteria", "Proteobacteria", "Gammaproteobacteria", "Gammaproteobacteria_unclassified", "Gammaproteobacteria_unclassified", "Gammaproteobacteria_unclassified"], "bootstrap":[100, 100, 100, 91, 91, 91]}},
            {"id":"Otu0263", "metadata":{"taxonomy":["Bacteria", "Firmicutes", "Clostridia", "Clostridiales", "Peptostreptococcaceae", "Clostridium_XI"], "bootstrap":[100, 100, 100, 100, 100, 100]}},
            {"id":"Otu0264", "metadata":{"taxonomy":["Bacteria", "Firmicutes", "Bacilli", "Lactobacillales", "Lactobacillaceae", "Lactobacillus"], "bootstrap":[100, 100, 100, 100, 100, 98]}},
            {"id":"Otu0265", "metadata":{"taxonomy":["Bacteria", "Firmicutes", "Clostridia", "Clostridiales", "Ruminococcaceae", "Ruminococcaceae_unclassified"], "bootstrap":[100, 100, 100, 100, 100, 100]}},
            {"id":"Otu0266", "metadata":{"taxonomy":["Bacteria", "Firmicutes", "Bacilli", "Lactobacillales", "Lactobacillaceae", "Lactobacillus"], "bootstrap":[100, 100, 100, 100, 95, 81]}},
            {"id":"Otu0267", "metadata":{"taxonomy":["Bacteria", "Bacteria_unclassified", "Bacteria_unclassified", "Bacteria_unclassified", "Bacteria_unclassified", "Bacteria_unclassified"], "bootstrap":[100, 70, 70, 70, 70, 70]}},
            {"id":"Otu0268", "metadata":{"taxonomy":["Bacteria", "Firmicutes", "Clostridia", "Clostridiales", "Lachnospiraceae", "Clostridium_XlVa"], "bootstrap":[100, 100, 100, 100, 100, 100]}},
            {"id":"Otu0269", "metadata":{"taxonomy":["Bacteria", "Firmicutes", "Bacilli", "Bacilli_unclassified", "Bacilli_unclassified", "Bacilli_unclassified"], "bootstrap":[100, 100, 100, 62, 62, 62]}},
            {"id":"Otu0270", "metadata":{"taxonomy":["Bacteria", "Proteobacteria", "Gammaproteobacteria", "Enterobacteriales", "Enterobacteriaceae", "Enterobacteriaceae_unclassified"], "bootstrap":[100, 88, 88, 88, 88, 88]}},
            {"id":"Otu0271", "metadata":{"taxonomy":["Bacteria", "Firmicutes", "Clostridia", "Clostridiales", "Lachnospiraceae", "Clostridium_XlVa"], "bootstrap":[100, 100, 100, 100, 100, 68]}},
            {"id":"Otu0272", "metadata":{"taxonomy":["Bacteria", "Firmicutes", "Clostridia", "Clostridiales", "Peptostreptococcaceae", "Clostridium_XI"], "bootstrap":[100, 100, 100, 100, 100, 89]}},
            {"id":"Otu0273", "metadata":{"taxonomy":["Bacteria", "Proteobacteria", "Betaproteobacteria", "Burkholderiales", "Burkholderiaceae", "Ralstonia"], "bootstrap":[100, 100, 100, 100, 100, 100]}},
            {"id":"Otu0274", "metadata":{"taxonomy":["Bacteria", "Bacteroidetes", "Sphingobacteriia", "Sphingobacteriales", "Sphingobacteriaceae", "Sphingobacterium"], "bootstrap":[100, 100, 100, 100, 100, 100]}},
            {"id":"Otu0275", "metadata":{"taxonomy":["Bacteria", "Proteobacteria", "Gammaproteobacteria", "Pseudomonadales", "Moraxellaceae", "Psychrobacter"], "bootstrap":[100, 100, 100, 100, 100, 100]}},
            {"id":"Otu0276", "metadata":{"taxonomy":["Bacteria", "Firmicutes", "Clostridia", "Clostridiales", "Clostridiaceae_1", "Clostridium_sensu_stricto"], "bootstrap":[100, 100, 100, 100, 100, 79]}},
            {"id":"Otu0277", "metadata":{"taxonomy":["Bacteria", "Firmicutes", "Clostridia", "Clostridiales", "Ruminococcaceae", "Oscillibacter"], "bootstrap":[100, 100, 100, 100, 100, 100]}},
            {"id":"Otu0278", "metadata":{"taxonomy":["Bacteria", "Firmicutes", "Bacilli", "Lactobacillales", "Lactobacillales_unclassified", "Lactobacillales_unclassified"], "bootstrap":[100, 100, 100, 82, 79, 79]}},
            {"id":"Otu0279", "metadata":{"taxonomy":["Bacteria", "Bacteroidetes", "Bacteroidia", "Bacteroidales", "Bacteroidaceae", "Bacteroides"], "bootstrap":[100, 100, 100, 100, 100, 100]}},
            {"id":"Otu0280", "metadata":{"taxonomy":["Bacteria", "Firmicutes", "Erysipelotrichia", "Erysipelotrichales", "Erysipelotrichaceae", "Turicibacter"], "bootstrap":[100, 100, 100, 100, 100, 100]}},
            {"id":"Otu0281", "metadata":{"taxonomy":["Bacteria", "Proteobacteria", "Gammaproteobacteria", "Pseudomonadales", "Moraxellaceae", "Psychrobacter"], "bootstrap":[100, 100, 100, 100, 100, 100]}},
            {"id":"Otu0282", "metadata":{"taxonomy":["Bacteria", "Firmicutes", "Bacilli", "Bacilli_unclassified", "Bacilli_unclassified", "Bacilli_unclassified"], "bootstrap":[100, 100, 100, 64, 64, 64]}},
            {"id":"Otu0283", "metadata":{"taxonomy":["Bacteria", "Firmicutes", "Bacilli", "Lactobacillales", "Lactobacillales_unclassified", "Lactobacillales_unclassified"], "bootstrap":[100, 100, 100, 96, 96, 96]}},
            {"id":"Otu0284", "metadata":{"taxonomy":["Bacteria", "Firmicutes", "Bacilli", "Lactobacillales", "Streptococcaceae", "Streptococcus"], "bootstrap":[100, 100, 100, 100, 100, 100]}},
            {"id":"Otu0285", "metadata":{"taxonomy":["Bacteria", "Proteobacteria", "Gammaproteobacteria", "Enterobacteriales", "Enterobacteriaceae", "Enterobacteriaceae_unclassified"], "bootstrap":[100, 100, 100, 100, 100, 100]}},
            {"id":"Otu0286", "metadata":{"taxonomy":["Bacteria", "Firmicutes", "Bacilli", "Lactobacillales", "Lactobacillaceae", "Lactobacillus"], "bootstrap":[100, 100, 100, 100, 97, 97]}},
            {"id":"Otu0287", "metadata":{"taxonomy":["Bacteria", "Firmicutes", "Bacilli", "Lactobacillales", "Streptococcaceae", "Lactococcus"], "bootstrap":[100, 100, 100, 100, 92, 92]}},
            {"id":"Otu0288", "metadata":{"taxonomy":["Bacteria", "Firmicutes", "Clostridia", "Clostridiales", "Clostridiaceae_1", "Clostridium_sensu_stricto"], "bootstrap":[100, 100, 100, 100, 100, 100]}},
            {"id":"Otu0289", "metadata":{"taxonomy":["Bacteria", "Firmicutes", "Clostridia", "Clostridiales", "Clostridiaceae_1", "Clostridium_sensu_stricto"], "bootstrap":[100, 100, 100, 100, 100, 97]}},
            {"id":"Otu0290", "metadata":{"taxonomy":["Bacteria", "Firmicutes", "Clostridia", "Clostridiales", "Lachnospiraceae", "Lachnospiraceae_unclassified"], "bootstrap":[100, 100, 100, 100, 100, 62]}},
            {"id":"Otu0291", "metadata":{"taxonomy":["Bacteria", "Firmicutes", "Firmicutes_unclassified", "Firmicutes_unclassified", "Firmicutes_unclassified", "Firmicutes_unclassified"], "bootstrap":[100, 100, 100, 100, 100, 100]}},
            {"id":"Otu0292", "metadata":{"taxonomy":["Bacteria", "Firmicutes", "Clostridia", "Clostridiales", "Clostridiaceae_1", "Clostridium_sensu_stricto"], "bootstrap":[100, 100, 100, 100, 100, 100]}},
            {"id":"Otu0293", "metadata":{"taxonomy":["Bacteria", "Firmicutes", "Clostridia", "Clostridiales", "Clostridiaceae_1", "Clostridium_sensu_stricto"], "bootstrap":[100, 100, 100, 100, 100, 57]}},
            {"id":"Otu0294", "metadata":{"taxonomy":["Bacteria", "Proteobacteria", "Epsilonproteobacteria", "Campylobacterales", "Helicobacteraceae", "Helicobacter"], "bootstrap":[100, 100, 100, 100, 100, 100]}},
            {"id":"Otu0295", "metadata":{"taxonomy":["Bacteria", "Proteobacteria", "Alphaproteobacteria", "Sphingomonadales", "Sphingomonadaceae", "Sphingomonas"], "bootstrap":[100, 100, 100, 100, 100, 100]}},
            {"id":"Otu0296", "metadata":{"taxonomy":["Bacteria", "Firmicutes", "Bacilli", "Bacillales", "Alicyclobacillaceae", "Tumebacillus"], "bootstrap":[100, 100, 100, 100, 100, 100]}},
            {"id":"Otu0297", "metadata":{"taxonomy":["Bacteria", "Firmicutes", "Bacilli", "Lactobacillales", "Lactobacillaceae", "Lactobacillus"], "bootstrap":[100, 100, 100, 100, 100, 100]}},
            {"id":"Otu0298", "metadata":{"taxonomy":["Bacteria", "Fusobacteria", "Fusobacteriia", "Fusobacteriales", "Fusobacteriaceae", "Fusobacterium"], "bootstrap":[100, 100, 100, 100, 100, 100]}},
            {"id":"Otu0299", "metadata":{"taxonomy":["Bacteria", "Firmicutes", "Clostridia", "Clostridiales", "Clostridiaceae_1", "Clostridium_sensu_stricto"], "bootstrap":[100, 100, 100, 100, 100, 100]}},
            {"id":"Otu0300", "metadata":{"taxonomy":["Bacteria", "Firmicutes", "Bacilli", "Lactobacillales", "Lactobacillaceae", "Lactobacillus"], "bootstrap":[100, 100, 100, 100, 100, 100]}},
            {"id":"Otu0301", "metadata":{"taxonomy":["Bacteria", "Firmicutes", "Bacilli", "Lactobacillales", "Streptococcaceae", "Lactococcus"], "bootstrap":[100, 100, 100, 100, 95, 95]}},
            {"id":"Otu0302", "metadata":{"taxonomy":["Bacteria", "Proteobacteria", "Gammaproteobacteria", "Enterobacteriales", "Enterobacteriaceae", "Enterobacteriaceae_unclassified"], "bootstrap":[100, 100, 100, 100, 100, 100]}},
            {"id":"Otu0303", "metadata":{"taxonomy":["Bacteria", "Bacteria_unclassified", "Bacteria_unclassified", "Bacteria_unclassified", "Bacteria_unclassified", "Bacteria_unclassified"], "bootstrap":[100, 78, 78, 78, 78, 78]}},
            {"id":"Otu0304", "metadata":{"taxonomy":["Bacteria", "Firmicutes", "Bacilli", "Bacillales", "Staphylococcaceae", "Staphylococcus"], "bootstrap":[100, 100, 100, 100, 95, 68]}},
            {"id":"Otu0305", "metadata":{"taxonomy":["Bacteria", "Bacteria_unclassified", "Bacteria_unclassified", "Bacteria_unclassified", "Bacteria_unclassified", "Bacteria_unclassified"], "bootstrap":[100, 100, 100, 100, 100, 100]}},
            {"id":"Otu0306", "metadata":{"taxonomy":["Bacteria", "Firmicutes", "Bacilli", "Lactobacillales", "Enterococcaceae", "Enterococcaceae_unclassified"], "bootstrap":[100, 100, 100, 100, 67, 58]}},
            {"id":"Otu0307", "metadata":{"taxonomy":["Bacteria", "Firmicutes", "Erysipelotrichia", "Erysipelotrichales", "Erysipelotrichaceae", "Allobaculum"], "bootstrap":[100, 100, 100, 100, 100, 91]}},
            {"id":"Otu0308", "metadata":{"taxonomy":["Bacteria", "Firmicutes", "Clostridia", "Clostridiales", "Lachnospiraceae", "Lachnospiraceae_unclassified"], "bootstrap":[100, 100, 100, 100, 100, 100]}},
            {"id":"Otu0309", "metadata":{"taxonomy":["Bacteria", "Bacteroidetes", "Sphingobacteriia", "Sphingobacteriales", "Chitinophagaceae", "Hydrotalea"], "bootstrap":[100, 100, 100, 100, 100, 100]}},
            {"id":"Otu0310", "metadata":{"taxonomy":["Bacteria", "Firmicutes", "Clostridia", "Clostridiales", "Lachnospiraceae", "Clostridium_XlVa"], "bootstrap":[100, 100, 100, 100, 100, 97]}},
            {"id":"Otu0311", "metadata":{"taxonomy":["Bacteria", "Firmicutes", "Clostridia", "Clostridiales", "Ruminococcaceae", "Ruminococcaceae_unclassified"], "bootstrap":[100, 100, 100, 100, 97, 97]}},
            {"id":"Otu0312", "metadata":{"taxonomy":["Bacteria", "Firmicutes", "Clostridia", "Clostridiales", "Clostridiaceae_1", "Clostridiaceae_1_unclassified"], "bootstrap":[100, 100, 100, 100, 100, 97]}},
            {"id":"Otu0313", "metadata":{"taxonomy":["Bacteria", "Proteobacteria", "Betaproteobacteria", "Burkholderiales", "Comamonadaceae", "Comamonadaceae_unclassified"], "bootstrap":[100, 100, 100, 100, 100, 84]}},
            {"id":"Otu0314", "metadata":{"taxonomy":["Bacteria", "Firmicutes", "Bacilli", "Bacillales", "Bacillales_unclassified", "Bacillales_unclassified"], "bootstrap":[100, 100, 100, 100, 93, 93]}},
            {"id":"Otu0315", "metadata":{"taxonomy":["Bacteria", "Firmicutes", "Clostridia", "Clostridiales", "Lachnospiraceae", "Ruminococcus2"], "bootstrap":[100, 100, 100, 100, 100, 74]}},
            {"id":"Otu0316", "metadata":{"taxonomy":["Bacteria", "Proteobacteria", "Gammaproteobacteria", "Xanthomonadales", "Xanthomonadaceae", "Xanthomonadaceae_unclassified"], "bootstrap":[100, 100, 100, 100, 100, 93]}},
            {"id":"Otu0317", "metadata":{"taxonomy":["Bacteria", "Proteobacteria", "Gammaproteobacteria", "Enterobacteriales", "Enterobacteriaceae", "Enterobacteriaceae_unclassified"], "bootstrap":[100, 100, 100, 100, 100, 100]}},
            {"id":"Otu0318", "metadata":{"taxonomy":["Bacteria", "Firmicutes", "Bacilli", "Lactobacillales", "Lactobacillales_unclassified", "Lactobacillales_unclassified"], "bootstrap":[100, 100, 100, 100, 100, 100]}},
            {"id":"Otu0319", "metadata":{"taxonomy":["Bacteria", "Firmicutes", "Clostridia", "Clostridiales", "Ruminococcaceae", "Ruminococcaceae_unclassified"], "bootstrap":[100, 100, 100, 100, 100, 100]}},
            {"id":"Otu0320", "metadata":{"taxonomy":["Bacteria", "Firmicutes", "Clostridia", "Clostridiales", "Lachnospiraceae", "Lachnospiraceae_unclassified"], "bootstrap":[100, 100, 100, 100, 100, 100]}},
            {"id":"Otu0321", "metadata":{"taxonomy":["Bacteria", "Firmicutes", "Clostridia", "Clostridiales", "Lachnospiraceae", "Lachnospiraceae_unclassified"], "bootstrap":[100, 100, 100, 100, 100, 100]}},
            {"id":"Otu0322", "metadata":{"taxonomy":["Bacteria", "Firmicutes", "Clostridia", "Clostridiales", "Clostridiales_Incertae_Sedis_XI", "Parvimonas"], "bootstrap":[100, 100, 100, 100, 100, 100]}},
            {"id":"Otu0323", "metadata":{"taxonomy":["Bacteria", "Firmicutes", "Clostridia", "Clostridiales", "Clostridiaceae_1", "Clostridiaceae_1_unclassified"], "bootstrap":[100, 100, 100, 100, 100, 100]}},
            {"id":"Otu0324", "metadata":{"taxonomy":["Bacteria", "Firmicutes", "Bacilli", "Bacilli_unclassified", "Bacilli_unclassified", "Bacilli_unclassified"], "bootstrap":[100, 100, 100, 61, 61, 61]}},
            {"id":"Otu0325", "metadata":{"taxonomy":["Bacteria", "Firmicutes", "Clostridia", "Clostridiales", "Clostridiaceae_1", "Clostridium_sensu_stricto"], "bootstrap":[100, 100, 100, 100, 100, 94]}},
            {"id":"Otu0326", "metadata":{"taxonomy":["Bacteria", "Firmicutes", "Bacilli", "Lactobacillales", "Lactobacillaceae", "Lactobacillaceae_unclassified"], "bootstrap":[100, 100, 100, 100, 92, 92]}},
            {"id":"Otu0327", "metadata":{"taxonomy":["Bacteria", "Firmicutes", "Negativicutes", "Selenomonadales", "Veillonellaceae", "Veillonella"], "bootstrap":[100, 100, 100, 100, 100, 100]}},
            {"id":"Otu0328", "metadata":{"taxonomy":["Bacteria", "Proteobacteria", "Gammaproteobacteria", "Pseudomonadales", "Pseudomonadaceae", "Pseudomonas"], "bootstrap":[100, 100, 100, 100, 100, 100]}},
            {"id":"Otu0329", "metadata":{"taxonomy":["Bacteria", "Fusobacteria", "Fusobacteriia", "Fusobacteriales", "Leptotrichiaceae", "Streptobacillus"], "bootstrap":[100, 100, 100, 100, 100, 100]}},
            {"id":"Otu0330", "metadata":{"taxonomy":["Bacteria", "Firmicutes", "Bacilli", "Lactobacillales", "Lactobacillales_unclassified", "Lactobacillales_unclassified"], "bootstrap":[100, 100, 100, 53, 53, 53]}},
            {"id":"Otu0331", "metadata":{"taxonomy":["Bacteria", "Firmicutes", "Bacilli", "Lactobacillales", "Streptococcaceae", "Streptococcus"], "bootstrap":[100, 100, 100, 100, 81, 77]}},
            {"id":"Otu0332", "metadata":{"taxonomy":["Bacteria", "Firmicutes", "Bacilli", "Bacilli_unclassified", "Bacilli_unclassified", "Bacilli_unclassified"], "bootstrap":[100, 100, 100, 100, 100, 100]}},
            {"id":"Otu0333", "metadata":{"taxonomy":["Bacteria", "Bacteria_unclassified", "Bacteria_unclassified", "Bacteria_unclassified", "Bacteria_unclassified", "Bacteria_unclassified"], "bootstrap":[100, 60, 60, 60, 60, 60]}},
            {"id":"Otu0334", "metadata":{"taxonomy":["Bacteria", "Firmicutes", "Clostridia", "Clostridiales", "Lachnospiraceae", "Lachnospiraceae_unclassified"], "bootstrap":[100, 100, 100, 100, 100, 100]}},
            {"id":"Otu0335", "metadata":{"taxonomy":["Bacteria", "Firmicutes", "Firmicutes_unclassified", "Firmicutes_unclassified", "Firmicutes_unclassified", "Firmicutes_unclassified"], "bootstrap":[100, 100, 100, 100, 100, 100]}},
            {"id":"Otu0336", "metadata":{"taxonomy":["Bacteria", "Firmicutes", "Clostridia", "Clostridiales", "Lachnospiraceae", "Lachnospiraceae_unclassified"], "bootstrap":[100, 100, 100, 100, 100, 100]}},
            {"id":"Otu0337", "metadata":{"taxonomy":["Bacteria", "Actinobacteria", "Actinobacteria", "Actinomycetales", "Corynebacteriaceae", "Corynebacterium"], "bootstrap":[100, 100, 100, 100, 100, 100]}},
            {"id":"Otu0338", "metadata":{"taxonomy":["Bacteria", "Bacteroidetes", "Bacteroidia", "Bacteroidales", "Porphyromonadaceae", "Porphyromonas"], "bootstrap":[100, 100, 100, 100, 100, 100]}},
            {"id":"Otu0339", "metadata":{"taxonomy":["Bacteria", "Firmicutes", "Clostridia", "Clostridiales", "Lachnospiraceae", "Lachnospiraceae_unclassified"], "bootstrap":[100, 100, 100, 100, 100, 100]}},
            {"id":"Otu0340", "metadata":{"taxonomy":["Bacteria", "Fusobacteria", "Fusobacteriia", "Fusobacteriales", "Fusobacteriaceae", "Fusobacterium"], "bootstrap":[100, 100, 100, 100, 100, 54]}},
            {"id":"Otu0341", "metadata":{"taxonomy":["Bacteria", "Firmicutes", "Clostridia", "Clostridiales", "Clostridiales_unclassified", "Clostridiales_unclassified"], "bootstrap":[100, 100, 100, 100, 100, 100]}},
            {"id":"Otu0342", "metadata":{"taxonomy":["Bacteria", "Firmicutes", "Firmicutes_unclassified", "Firmicutes_unclassified", "Firmicutes_unclassified", "Firmicutes_unclassified"], "bootstrap":[100, 100, 69, 69, 69, 69]}},
            {"id":"Otu0343", "metadata":{"taxonomy":["Bacteria", "Firmicutes", "Bacilli", "Lactobacillales", "Lactobacillales_unclassified", "Lactobacillales_unclassified"], "bootstrap":[100, 100, 100, 100, 58, 58]}},
            {"id":"Otu0344", "metadata":{"taxonomy":["Bacteria", "Firmicutes", "Bacilli", "Bacilli_unclassified", "Bacilli_unclassified", "Bacilli_unclassified"], "bootstrap":[100, 100, 100, 100, 100, 100]}},
            {"id":"Otu0345", "metadata":{"taxonomy":["Bacteria", "Firmicutes", "Clostridia", "Clostridiales", "Clostridiaceae_1", "Clostridium_sensu_stricto"], "bootstrap":[100, 100, 100, 100, 100, 100]}},
            {"id":"Otu0346", "metadata":{"taxonomy":["Bacteria", "Firmicutes", "Clostridia", "Clostridiales", "Lachnospiraceae", "Clostridium_XlVa"], "bootstrap":[100, 100, 100, 100, 100, 66]}},
            {"id":"Otu0347", "metadata":{"taxonomy":["Bacteria", "Firmicutes", "Clostridia", "Clostridiales", "Clostridiaceae_1", "Clostridiaceae_1_unclassified"], "bootstrap":[100, 100, 100, 100, 100, 69]}},
            {"id":"Otu0348", "metadata":{"taxonomy":["Bacteria", "Proteobacteria", "Gammaproteobacteria", "Enterobacteriales", "Enterobacteriaceae", "Enterobacteriaceae_unclassified"], "bootstrap":[100, 100, 100, 100, 100, 64]}},
            {"id":"Otu0349", "metadata":{"taxonomy":["Bacteria", "Firmicutes", "Bacilli", "Lactobacillales", "Lactobacillaceae", "Lactobacillus"], "bootstrap":[100, 100, 100, 100, 100, 96]}},
            {"id":"Otu0350", "metadata":{"taxonomy":["Bacteria", "Firmicutes", "Bacilli", "Bacilli_unclassified", "Bacilli_unclassified", "Bacilli_unclassified"], "bootstrap":[100, 100, 100, 68, 68, 68]}},
            {"id":"Otu0351", "metadata":{"taxonomy":["Bacteria", "Firmicutes", "Clostridia", "Clostridiales", "Lachnospiraceae", "Ruminococcus2"], "bootstrap":[100, 100, 100, 100, 100, 100]}},
            {"id":"Otu0352", "metadata":{"taxonomy":["Bacteria", "Firmicutes", "Clostridia", "Clostridiales", "Lachnospiraceae", "Clostridium_XlVa"], "bootstrap":[100, 100, 100, 100, 100, 96]}},
            {"id":"Otu0353", "metadata":{"taxonomy":["Bacteria", "Firmicutes", "Bacilli", "Lactobacillales", "Streptococcaceae", "Lactococcus"], "bootstrap":[100, 100, 100, 100, 100, 100]}},
            {"id":"Otu0354", "metadata":{"taxonomy":["Bacteria", "Firmicutes", "Clostridia", "Clostridiales", "Clostridiales_unclassified", "Clostridiales_unclassified"], "bootstrap":[100, 100, 100, 100, 100, 100]}},
            {"id":"Otu0355", "metadata":{"taxonomy":["Bacteria", "Proteobacteria", "Gammaproteobacteria", "Pseudomonadales", "Moraxellaceae", "Acinetobacter"], "bootstrap":[100, 100, 100, 100, 100, 100]}},
            {"id":"Otu0356", "metadata":{"taxonomy":["Bacteria", "Firmicutes", "Bacilli", "Lactobacillales", "Lactobacillales_unclassified", "Lactobacillales_unclassified"], "bootstrap":[100, 100, 100, 100, 53, 53]}},
            {"id":"Otu0357", "metadata":{"taxonomy":["Bacteria", "Firmicutes", "Clostridia", "Clostridiales", "Clostridiales_unclassified", "Clostridiales_unclassified"], "bootstrap":[100, 100, 100, 100, 100, 100]}},
            {"id":"Otu0358", "metadata":{"taxonomy":["Bacteria", "Proteobacteria", "Gammaproteobacteria", "Enterobacteriales", "Enterobacteriaceae", "Escherichia/Shigella"], "bootstrap":[100, 100, 100, 100, 100, 100]}},
            {"id":"Otu0359", "metadata":{"taxonomy":["Bacteria", "Firmicutes", "Bacilli", "Lactobacillales", "Enterococcaceae", "Enterococcus"], "bootstrap":[100, 100, 100, 100, 100, 100]}},
            {"id":"Otu0360", "metadata":{"taxonomy":["Bacteria", "Firmicutes", "Clostridia", "Clostridiales", "Lachnospiraceae", "Lachnospira"], "bootstrap":[100, 100, 100, 100, 100, 93]}},
            {"id":"Otu0361", "metadata":{"taxonomy":["Bacteria", "Firmicutes", "Bacilli", "Lactobacillales", "Lactobacillaceae", "Lactobacillus"], "bootstrap":[100, 100, 100, 100, 100, 74]}},
            {"id":"Otu0362", "metadata":{"taxonomy":["Bacteria", "Proteobacteria", "Gammaproteobacteria", "Enterobacteriales", "Enterobacteriaceae", "Enterobacteriaceae_unclassified"], "bootstrap":[100, 100, 100, 100, 100, 100]}},
            {"id":"Otu0363", "metadata":{"taxonomy":["Bacteria", "Firmicutes", "Clostridia", "Clostridiales", "Lachnospiraceae", "Clostridium_XlVa"], "bootstrap":[100, 100, 100, 100, 100, 100]}},
            {"id":"Otu0364", "metadata":{"taxonomy":["Bacteria", "Firmicutes", "Clostridia", "Clostridiales", "Ruminococcaceae", "Ruminococcaceae_unclassified"], "bootstrap":[100, 100, 100, 100, 100, 100]}},
            {"id":"Otu0365", "metadata":{"taxonomy":["Bacteria", "Firmicutes", "Clostridia", "Clostridiales", "Lachnospiraceae", "Roseburia"], "bootstrap":[100, 100, 100, 100, 100, 100]}},
            {"id":"Otu0366", "metadata":{"taxonomy":["Bacteria", "Firmicutes", "Negativicutes", "Selenomonadales", "Veillonellaceae", "Dialister"], "bootstrap":[100, 100, 100, 100, 100, 100]}},
            {"id":"Otu0367", "metadata":{"taxonomy":["Bacteria", "Firmicutes", "Clostridia", "Clostridiales", "Ruminococcaceae", "Clostridium_IV"], "bootstrap":[100, 100, 100, 100, 100, 100]}},
            {"id":"Otu0368", "metadata":{"taxonomy":["Bacteria", "Firmicutes", "Clostridia", "Clostridiales", "Ruminococcaceae", "Ruminococcus"], "bootstrap":[100, 100, 100, 100, 100, 100]}},
            {"id":"Otu0369", "metadata":{"taxonomy":["Bacteria", "Bacteroidetes", "Bacteroidia", "Bacteroidales", "Prevotellaceae", "Prevotella"], "bootstrap":[100, 100, 100, 100, 100, 100]}},
            {"id":"Otu0370", "metadata":{"taxonomy":["Bacteria", "Firmicutes", "Erysipelotrichia", "Erysipelotrichales", "Erysipelotrichaceae", "Turicibacter"], "bootstrap":[100, 100, 100, 100, 100, 100]}},
            {"id":"Otu0371", "metadata":{"taxonomy":["Bacteria", "Proteobacteria", "Gammaproteobacteria", "Enterobacteriales", "Enterobacteriaceae", "Enterobacteriaceae_unclassified"], "bootstrap":[100, 100, 100, 100, 100, 88]}},
            {"id":"Otu0372", "metadata":{"taxonomy":["Bacteria", "Firmicutes", "Clostridia", "Clostridiales", "Clostridiales_Incertae_Sedis_XI", "Helcococcus"], "bootstrap":[100, 100, 100, 100, 100, 100]}},
            {"id":"Otu0373", "metadata":{"taxonomy":["Bacteria", "Firmicutes", "Clostridia", "Clostridiales", "Clostridiales_unclassified", "Clostridiales_unclassified"], "bootstrap":[100, 100, 100, 100, 100, 100]}},
            {"id":"Otu0374", "metadata":{"taxonomy":["Bacteria", "Firmicutes", "Clostridia", "Clostridiales", "Clostridiales_unclassified", "Clostridiales_unclassified"], "bootstrap":[100, 100, 100, 100, 100, 100]}},
            {"id":"Otu0375", "metadata":{"taxonomy":["Bacteria", "Firmicutes", "Firmicutes_unclassified", "Firmicutes_unclassified", "Firmicutes_unclassified", "Firmicutes_unclassified"], "bootstrap":[100, 100, 61, 61, 61, 61]}},
            {"id":"Otu0376", "metadata":{"taxonomy":["Bacteria", "Firmicutes", "Bacilli", "Lactobacillales", "Carnobacteriaceae", "Dolosigranulum"], "bootstrap":[100, 100, 100, 100, 100, 100]}},
            {"id":"Otu0377", "metadata":{"taxonomy":["Bacteria", "Proteobacteria", "Gammaproteobacteria", "Enterobacteriales", "Enterobacteriaceae", "Escherichia/Shigella"], "bootstrap":[100, 100, 100, 100, 100, 95]}},
            {"id":"Otu0378", "metadata":{"taxonomy":["Bacteria", "Proteobacteria", "Gammaproteobacteria", "Enterobacteriales", "Enterobacteriaceae", "Yersinia"], "bootstrap":[100, 100, 100, 100, 100, 73]}},
            {"id":"Otu0379", "metadata":{"taxonomy":["Bacteria", "Actinobacteria", "Actinobacteria", "Coriobacteriales", "Coriobacteriaceae", "Coriobacteriaceae_unclassified"], "bootstrap":[100, 100, 100, 100, 100, 100]}},
            {"id":"Otu0380", "metadata":{"taxonomy":["Bacteria", "Firmicutes", "Bacilli", "Lactobacillales", "Lactobacillales_unclassified", "Lactobacillales_unclassified"], "bootstrap":[100, 100, 100, 52, 52, 52]}},
            {"id":"Otu0381", "metadata":{"taxonomy":["Bacteria", "Firmicutes", "Bacilli", "Lactobacillales", "Streptococcaceae", "Streptococcus"], "bootstrap":[100, 100, 100, 100, 95, 95]}},
            {"id":"Otu0382", "metadata":{"taxonomy":["Bacteria", "Firmicutes", "Clostridia", "Clostridiales", "Ruminococcaceae", "Ruminococcaceae_unclassified"], "bootstrap":[100, 100, 100, 100, 100, 100]}},
            {"id":"Otu0383", "metadata":{"taxonomy":["Bacteria", "Firmicutes", "Clostridia", "Clostridiales", "Ruminococcaceae", "Ruminococcaceae_unclassified"], "bootstrap":[100, 100, 100, 100, 100, 100]}},
            {"id":"Otu0384", "metadata":{"taxonomy":["Bacteria", "Firmicutes", "Erysipelotrichia", "Erysipelotrichales", "Erysipelotrichaceae", "Turicibacter"], "bootstrap":[100, 100, 100, 100, 100, 100]}},
            {"id":"Otu0385", "metadata":{"taxonomy":["Bacteria", "Actinobacteria", "Actinobacteria", "Actinomycetales", "Micrococcaceae", "Rothia"], "bootstrap":[100, 100, 100, 100, 100, 100]}},
            {"id":"Otu0386", "metadata":{"taxonomy":["Bacteria", "Firmicutes", "Clostridia", "Clostridiales", "Lachnospiraceae", "Lachnospiraceae_unclassified"], "bootstrap":[100, 100, 100, 100, 100, 100]}},
            {"id":"Otu0387", "metadata":{"taxonomy":["Bacteria", "Firmicutes", "Clostridia", "Clostridiales", "Ruminococcaceae", "Ruminococcaceae_unclassified"], "bootstrap":[100, 100, 100, 100, 100, 100]}},
            {"id":"Otu0388", "metadata":{"taxonomy":["Bacteria", "Bacteria_unclassified", "Bacteria_unclassified", "Bacteria_unclassified", "Bacteria_unclassified", "Bacteria_unclassified"], "bootstrap":[100, 100, 100, 100, 100, 100]}},
            {"id":"Otu0389", "metadata":{"taxonomy":["Bacteria", "Firmicutes", "Bacilli", "Bacillales", "Bacillales_unclassified", "Bacillales_unclassified"], "bootstrap":[100, 100, 86, 75, 75, 75]}},
            {"id":"Otu0390", "metadata":{"taxonomy":["Bacteria", "Firmicutes", "Clostridia", "Clostridiales", "Lachnospiraceae", "Lachnospiraceae_unclassified"], "bootstrap":[100, 100, 100, 100, 100, 100]}},
            {"id":"Otu0391", "metadata":{"taxonomy":["Bacteria", "Firmicutes", "Clostridia", "Clostridiales", "Clostridiales_Incertae_Sedis_XI", "Clostridiales_Incertae_Sedis_XI_unclassified"], "bootstrap":[100, 100, 100, 100, 100, 100]}},
            {"id":"Otu0392", "metadata":{"taxonomy":["Bacteria", "Firmicutes", "Bacilli", "Lactobacillales", "Lactobacillales_unclassified", "Lactobacillales_unclassified"], "bootstrap":[100, 100, 100, 95, 89, 89]}},
            {"id":"Otu0393", "metadata":{"taxonomy":["Bacteria", "Firmicutes", "Bacilli", "Lactobacillales", "Lactobacillaceae", "Lactobacillus"], "bootstrap":[100, 100, 100, 100, 100, 100]}},
            {"id":"Otu0394", "metadata":{"taxonomy":["Bacteria", "Proteobacteria", "Alphaproteobacteria", "Caulobacterales", "Caulobacteraceae", "Brevundimonas"], "bootstrap":[100, 100, 100, 100, 100, 100]}},
            {"id":"Otu0395", "metadata":{"taxonomy":["Bacteria", "Firmicutes", "Clostridia", "Clostridiales", "Lachnospiraceae", "Lachnospiraceae_unclassified"], "bootstrap":[100, 100, 100, 100, 100, 100]}},
            {"id":"Otu0396", "metadata":{"taxonomy":["Bacteria", "Firmicutes", "Bacilli", "Lactobacillales", "Streptococcaceae", "Streptococcus"], "bootstrap":[100, 100, 100, 100, 100, 100]}},
            {"id":"Otu0397", "metadata":{"taxonomy":["Bacteria", "Firmicutes", "Clostridia", "Clostridiales", "Clostridiaceae_1", "Clostridium_sensu_stricto"], "bootstrap":[100, 100, 100, 100, 100, 100]}},
            {"id":"Otu0398", "metadata":{"taxonomy":["Bacteria", "Proteobacteria", "Gammaproteobacteria", "Pseudomonadales", "Moraxellaceae", "Psychrobacter"], "bootstrap":[100, 100, 100, 100, 100, 100]}},
            {"id":"Otu0399", "metadata":{"taxonomy":["Bacteria", "Bacteroidetes", "Sphingobacteriia", "Sphingobacteriales", "Sphingobacteriaceae", "Pedobacter"], "bootstrap":[100, 100, 100, 100, 100, 100]}},
            {"id":"Otu0400", "metadata":{"taxonomy":["Bacteria", "Firmicutes", "Erysipelotrichia", "Erysipelotrichales", "Erysipelotrichaceae", "Turicibacter"], "bootstrap":[100, 100, 89, 89, 89, 89]}},
            {"id":"Otu0401", "metadata":{"taxonomy":["Bacteria", "Firmicutes", "Clostridia", "Clostridiales", "Clostridiaceae_1", "Clostridium_sensu_stricto"], "bootstrap":[100, 100, 100, 100, 100, 100]}},
            {"id":"Otu0402", "metadata":{"taxonomy":["Bacteria", "Firmicutes", "Clostridia", "Clostridiales", "Lachnospiraceae", "Lachnospiraceae_unclassified"], "bootstrap":[100, 100, 100, 100, 100, 100]}},
            {"id":"Otu0403", "metadata":{"taxonomy":["Bacteria", "Firmicutes", "Clostridia", "Clostridiales", "Lachnospiraceae", "Clostridium_XlVa"], "bootstrap":[100, 100, 100, 100, 100, 100]}},
            {"id":"Otu0404", "metadata":{"taxonomy":["Bacteria", "Proteobacteria", "Alphaproteobacteria", "Sphingomonadales", "Sphingomonadaceae", "Novosphingobium"], "bootstrap":[100, 100, 100, 100, 100, 100]}},
            {"id":"Otu0405", "metadata":{"taxonomy":["Bacteria", "Firmicutes", "Bacilli", "Lactobacillales", "Enterococcaceae", "Vagococcus"], "bootstrap":[100, 100, 100, 100, 100, 100]}},
            {"id":"Otu0406", "metadata":{"taxonomy":["Bacteria", "Proteobacteria", "Gammaproteobacteria", "Enterobacteriales", "Enterobacteriaceae", "Enterobacteriaceae_unclassified"], "bootstrap":[100, 91, 91, 91, 91, 91]}},
            {"id":"Otu0407", "metadata":{"taxonomy":["Bacteria", "Firmicutes", "Clostridia", "Clostridiales", "Clostridiales_unclassified", "Clostridiales_unclassified"], "bootstrap":[100, 100, 91, 91, 70, 70]}},
            {"id":"Otu0408", "metadata":{"taxonomy":["Bacteria", "Firmicutes", "Clostridia", "Clostridiales", "Lachnospiraceae", "Lachnospiraceae_unclassified"], "bootstrap":[100, 100, 100, 100, 100, 100]}},
            {"id":"Otu0409", "metadata":{"taxonomy":["Bacteria", "Firmicutes", "Clostridia", "Clostridiales", "Lachnospiraceae", "Lachnospiraceae_unclassified"], "bootstrap":[100, 100, 100, 100, 100, 100]}},
            {"id":"Otu0410", "metadata":{"taxonomy":["Bacteria", "Firmicutes", "Bacilli", "Lactobacillales", "Streptococcaceae", "Streptococcus"], "bootstrap":[100, 100, 100, 100, 100, 100]}},
            {"id":"Otu0411", "metadata":{"taxonomy":["Bacteria", "Firmicutes", "Clostridia", "Clostridiales", "Clostridiaceae_1", "Clostridium_sensu_stricto"], "bootstrap":[100, 100, 100, 100, 100, 82]}},
            {"id":"Otu0412", "metadata":{"taxonomy":["Bacteria", "Bacteroidetes", "Bacteroidia", "Bacteroidales", "Porphyromonadaceae", "Porphyromonadaceae_unclassified"], "bootstrap":[100, 100, 100, 100, 100, 100]}},
            {"id":"Otu0413", "metadata":{"taxonomy":["Bacteria", "Proteobacteria", "Betaproteobacteria", "Betaproteobacteria_unclassified", "Betaproteobacteria_unclassified", "Betaproteobacteria_unclassified"], "bootstrap":[100, 100, 100, 100, 100, 100]}},
            {"id":"Otu0414", "metadata":{"taxonomy":["Bacteria", "Firmicutes", "Bacilli", "Lactobacillales", "Streptococcaceae", "Streptococcus"], "bootstrap":[100, 100, 100, 100, 100, 100]}},
            {"id":"Otu0415", "metadata":{"taxonomy":["Bacteria", "Firmicutes", "Clostridia", "Clostridiales", "Lachnospiraceae", "Clostridium_XlVa"], "bootstrap":[100, 100, 100, 100, 100, 94]}},
            {"id":"Otu0416", "metadata":{"taxonomy":["Bacteria", "Proteobacteria", "Gammaproteobacteria", "Enterobacteriales", "Enterobacteriaceae", "Enterobacteriaceae_unclassified"], "bootstrap":[100, 100, 100, 100, 100, 100]}},
            {"id":"Otu0417", "metadata":{"taxonomy":["Bacteria", "Actinobacteria", "Actinobacteria", "Coriobacteriales", "Coriobacteriaceae", "Collinsella"], "bootstrap":[100, 100, 100, 100, 100, 100]}},
            {"id":"Otu0418", "metadata":{"taxonomy":["Bacteria", "Firmicutes", "Bacilli", "Bacilli_unclassified", "Bacilli_unclassified", "Bacilli_unclassified"], "bootstrap":[100, 100, 100, 100, 100, 100]}},
            {"id":"Otu0419", "metadata":{"taxonomy":["Bacteria", "Firmicutes", "Bacilli", "Lactobacillales", "Streptococcaceae", "Lactococcus"], "bootstrap":[100, 100, 100, 100, 100, 100]}},
            {"id":"Otu0420", "metadata":{"taxonomy":["Bacteria", "Firmicutes", "Clostridia", "Clostridiales", "Ruminococcaceae", "Ruminococcaceae_unclassified"], "bootstrap":[100, 100, 100, 100, 100, 100]}},
            {"id":"Otu0421", "metadata":{"taxonomy":["Bacteria", "Bacteroidetes", "Bacteroidia", "Bacteroidales", "Porphyromonadaceae", "Porphyromonadaceae_unclassified"], "bootstrap":[100, 100, 100, 100, 100, 100]}},
            {"id":"Otu0422", "metadata":{"taxonomy":["Bacteria", "Actinobacteria", "Actinobacteria", "Actinomycetales", "Corynebacteriaceae", "Corynebacterium"], "bootstrap":[100, 100, 100, 100, 100, 100]}},
            {"id":"Otu0423", "metadata":{"taxonomy":["Bacteria", "Firmicutes", "Clostridia", "Clostridiales", "Clostridiales_unclassified", "Clostridiales_unclassified"], "bootstrap":[100, 87, 87, 87, 57, 57]}},
            {"id":"Otu0424", "metadata":{"taxonomy":["Bacteria", "Firmicutes", "Clostridia", "Clostridiales", "Ruminococcaceae", "Ruminococcaceae_unclassified"], "bootstrap":[100, 100, 100, 100, 100, 100]}},
            {"id":"Otu0425", "metadata":{"taxonomy":["Bacteria", "Firmicutes", "Erysipelotrichia", "Erysipelotrichales", "Erysipelotrichaceae", "Turicibacter"], "bootstrap":[100, 100, 100, 100, 100, 100]}},
            {"id":"Otu0426", "metadata":{"taxonomy":["Bacteria", "Firmicutes", "Clostridia", "Clostridiales", "Lachnospiraceae", "Lachnospiraceae_unclassified"], "bootstrap":[100, 100, 100, 100, 100, 100]}},
            {"id":"Otu0427", "metadata":{"taxonomy":["Bacteria", "Firmicutes", "Clostridia", "Clostridiales", "Lachnospiraceae", "Lachnospiraceae_unclassified"], "bootstrap":[100, 100, 100, 100, 100, 100]}},
            {"id":"Otu0428", "metadata":{"taxonomy":["Bacteria", "Firmicutes", "Bacilli", "Lactobacillales", "Streptococcaceae", "Streptococcaceae_unclassified"], "bootstrap":[100, 100, 100, 100, 100, 94]}},
            {"id":"Otu0429", "metadata":{"taxonomy":["Bacteria", "Actinobacteria", "Actinobacteria", "Actinomycetales", "Dermabacteraceae", "Brachybacterium"], "bootstrap":[100, 100, 100, 100, 100, 100]}},
            {"id":"Otu0430", "metadata":{"taxonomy":["Bacteria", "Firmicutes", "Bacilli", "Bacillales", "Staphylococcaceae", "Macrococcus"], "bootstrap":[100, 100, 100, 83, 69, 69]}},
            {"id":"Otu0431", "metadata":{"taxonomy":["Bacteria", "Firmicutes", "Bacilli", "Lactobacillales", "Streptococcaceae", "Streptococcus"], "bootstrap":[100, 100, 100, 100, 100, 93]}},
            {"id":"Otu0432", "metadata":{"taxonomy":["Bacteria", "Firmicutes", "Clostridia", "Clostridiales", "Lachnospiraceae", "Lachnospiraceae_unclassified"], "bootstrap":[100, 100, 100, 100, 100, 100]}},
            {"id":"Otu0433", "metadata":{"taxonomy":["Bacteria", "Firmicutes", "Erysipelotrichia", "Erysipelotrichales", "Erysipelotrichaceae", "Catenibacterium"], "bootstrap":[100, 100, 100, 100, 100, 100]}},
            {"id":"Otu0434", "metadata":{"taxonomy":["Bacteria", "Firmicutes", "Negativicutes", "Selenomonadales", "Acidaminococcaceae", "Acidaminococcus"], "bootstrap":[100, 100, 100, 100, 100, 100]}},
            {"id":"Otu0435", "metadata":{"taxonomy":["Bacteria", "Firmicutes", "Firmicutes_unclassified", "Firmicutes_unclassified", "Firmicutes_unclassified", "Firmicutes_unclassified"], "bootstrap":[100, 100, 54, 54, 54, 54]}},
            {"id":"Otu0436", "metadata":{"taxonomy":["Bacteria", "Firmicutes", "Clostridia", "Clostridiales", "Lachnospiraceae", "Lachnospiraceae_unclassified"], "bootstrap":[100, 100, 100, 100, 100, 100]}},
            {"id":"Otu0437", "metadata":{"taxonomy":["Bacteria", "Firmicutes", "Bacilli", "Bacilli_unclassified", "Bacilli_unclassified", "Bacilli_unclassified"], "bootstrap":[100, 100, 65, 54, 54, 54]}},
            {"id":"Otu0438", "metadata":{"taxonomy":["Bacteria", "Bacteria_unclassified", "Bacteria_unclassified", "Bacteria_unclassified", "Bacteria_unclassified", "Bacteria_unclassified"], "bootstrap":[100, 100, 100, 100, 100, 100]}},
            {"id":"Otu0439", "metadata":{"taxonomy":["Bacteria", "Firmicutes", "Clostridia", "Clostridiales", "Clostridiaceae_1", "Clostridium_sensu_stricto"], "bootstrap":[100, 100, 100, 100, 100, 67]}},
            {"id":"Otu0440", "metadata":{"taxonomy":["Bacteria", "Firmicutes", "Clostridia", "Clostridiales", "Lachnospiraceae", "Lachnospiraceae_unclassified"], "bootstrap":[100, 100, 100, 100, 100, 100]}},
            {"id":"Otu0441", "metadata":{"taxonomy":["Bacteria", "Firmicutes", "Clostridia", "Clostridiales", "Lachnospiraceae", "Clostridium_XlVa"], "bootstrap":[100, 100, 100, 100, 100, 100]}},
            {"id":"Otu0442", "metadata":{"taxonomy":["Bacteria", "Firmicutes", "Clostridia", "Clostridiales", "Lachnospiraceae", "Lachnospiraceae_unclassified"], "bootstrap":[100, 100, 100, 100, 100, 100]}},
            {"id":"Otu0443", "metadata":{"taxonomy":["Bacteria", "Firmicutes", "Bacilli", "Lactobacillales", "Lactobacillaceae", "Lactobacillus"], "bootstrap":[100, 100, 100, 100, 100, 100]}},
            {"id":"Otu0444", "metadata":{"taxonomy":["Bacteria", "Firmicutes", "Clostridia", "Clostridiales", "Lachnospiraceae", "Clostridium_XlVa"], "bootstrap":[100, 100, 100, 100, 100, 75]}},
            {"id":"Otu0445", "metadata":{"taxonomy":["Bacteria", "Proteobacteria", "Gammaproteobacteria", "Gammaproteobacteria_unclassified", "Gammaproteobacteria_unclassified", "Gammaproteobacteria_unclassified"], "bootstrap":[100, 100, 100, 82, 82, 82]}},
            {"id":"Otu0446", "metadata":{"taxonomy":["Bacteria", "Firmicutes", "Bacilli", "Bacillales", "Bacillales_Incertae_Sedis_XI", "Gemella"], "bootstrap":[100, 100, 100, 100, 100, 100]}},
            {"id":"Otu0447", "metadata":{"taxonomy":["Bacteria", "Fusobacteria", "Fusobacteriia", "Fusobacteriales", "Fusobacteriaceae", "Fusobacteriaceae_unclassified"], "bootstrap":[100, 100, 100, 100, 100, 81]}},
            {"id":"Otu0448", "metadata":{"taxonomy":["Bacteria", "Firmicutes", "Clostridia", "Clostridiales", "Lachnospiraceae", "Lachnospiraceae_unclassified"], "bootstrap":[100, 100, 100, 100, 100, 77]}},
            {"id":"Otu0449", "metadata":{"taxonomy":["Bacteria", "Bacteroidetes", "Bacteroidia", "Bacteroidales", "Bacteroidaceae", "Bacteroides"], "bootstrap":[100, 100, 100, 100, 100, 100]}},
            {"id":"Otu0450", "metadata":{"taxonomy":["Bacteria", "Proteobacteria", "Gammaproteobacteria", "Aeromonadales", "Succinivibrionaceae", "Succinivibrio"], "bootstrap":[100, 100, 100, 100, 100, 100]}},
            {"id":"Otu0451", "metadata":{"taxonomy":["Bacteria", "Actinobacteria", "Actinobacteria", "Actinomycetales", "Actinomycetales_unclassified", "Actinomycetales_unclassified"], "bootstrap":[100, 100, 100, 100, 100, 100]}},
            {"id":"Otu0452", "metadata":{"taxonomy":["Bacteria", "Firmicutes", "Bacilli", "Lactobacillales", "Streptococcaceae", "Lactococcus"], "bootstrap":[100, 100, 100, 89, 74, 66]}},
            {"id":"Otu0453", "metadata":{"taxonomy":["Bacteria", "Firmicutes", "Bacilli", "Lactobacillales", "Lactobacillales_unclassified", "Lactobacillales_unclassified"], "bootstrap":[100, 100, 100, 58, 58, 58]}},
            {"id":"Otu0454", "metadata":{"taxonomy":["Bacteria", "Firmicutes", "Bacilli", "Lactobacillales", "Lactobacillaceae", "Lactobacillaceae_unclassified"], "bootstrap":[100, 100, 100, 100, 62, 62]}},
            {"id":"Otu0455", "metadata":{"taxonomy":["Bacteria", "Firmicutes", "Bacilli", "Lactobacillales", "Aerococcaceae", "Aerococcus"], "bootstrap":[100, 100, 100, 100, 100, 100]}},
            {"id":"Otu0456", "metadata":{"taxonomy":["Bacteria", "Firmicutes", "Negativicutes", "Selenomonadales", "Veillonellaceae", "Allisonella"], "bootstrap":[100, 100, 100, 100, 100, 100]}},
            {"id":"Otu0457", "metadata":{"taxonomy":["Bacteria", "Firmicutes", "Clostridia", "Clostridiales", "Clostridiaceae_1", "Clostridium_sensu_stricto"], "bootstrap":[100, 100, 100, 100, 100, 100]}},
            {"id":"Otu0458", "metadata":{"taxonomy":["Bacteria", "Firmicutes", "Clostridia", "Clostridiales", "Clostridiaceae_1", "Clostridium_sensu_stricto"], "bootstrap":[100, 100, 100, 100, 100, 100]}},
            {"id":"Otu0459", "metadata":{"taxonomy":["Bacteria", "Firmicutes", "Clostridia", "Clostridiales", "Clostridiaceae_1", "Clostridium_sensu_stricto"], "bootstrap":[100, 100, 100, 100, 100, 100]}},
            {"id":"Otu0460", "metadata":{"taxonomy":["Bacteria", "Firmicutes", "Bacilli", "Lactobacillales", "Enterococcaceae", "Enterococcus"], "bootstrap":[100, 100, 100, 100, 56, 56]}},
            {"id":"Otu0461", "metadata":{"taxonomy":["Bacteria", "Proteobacteria", "Gammaproteobacteria", "Pseudomonadales", "Pseudomonadaceae", "Pseudomonas"], "bootstrap":[100, 100, 100, 100, 100, 100]}},
            {"id":"Otu0462", "metadata":{"taxonomy":["Bacteria", "Firmicutes", "Clostridia", "Clostridiales", "Clostridiaceae_1", "Clostridium_sensu_stricto"], "bootstrap":[100, 100, 100, 100, 100, 100]}},
            {"id":"Otu0463", "metadata":{"taxonomy":["Bacteria", "Firmicutes", "Clostridia", "Clostridiales", "Clostridiaceae_1", "Clostridiaceae_1_unclassified"], "bootstrap":[100, 100, 100, 100, 100, 100]}},
            {"id":"Otu0464", "metadata":{"taxonomy":["Bacteria", "Proteobacteria", "Gammaproteobacteria", "Gammaproteobacteria_unclassified", "Gammaproteobacteria_unclassified", "Gammaproteobacteria_unclassified"], "bootstrap":[100, 100, 100, 92, 92, 92]}},
            {"id":"Otu0465", "metadata":{"taxonomy":["Bacteria", "Firmicutes", "Clostridia", "Clostridiales", "Ruminococcaceae", "Butyricicoccus"], "bootstrap":[100, 100, 100, 100, 100, 100]}},
            {"id":"Otu0466", "metadata":{"taxonomy":["Bacteria", "Firmicutes", "Clostridia", "Clostridiales", "Clostridiales_unclassified", "Clostridiales_unclassified"], "bootstrap":[100, 100, 100, 100, 100, 100]}},
            {"id":"Otu0467", "metadata":{"taxonomy":["Bacteria", "Bacteroidetes", "Flavobacteriia", "Flavobacteriales", "Flavobacteriaceae", "Chryseobacterium"], "bootstrap":[100, 100, 100, 100, 100, 100]}},
            {"id":"Otu0468", "metadata":{"taxonomy":["Bacteria", "Firmicutes", "Clostridia", "Clostridiales", "Clostridiaceae_1", "Clostridium_sensu_stricto"], "bootstrap":[100, 100, 100, 100, 100, 100]}},
            {"id":"Otu0469", "metadata":{"taxonomy":["Bacteria", "Firmicutes", "Clostridia", "Clostridiales", "Clostridiaceae_1", "Clostridium_sensu_stricto"], "bootstrap":[100, 100, 100, 100, 100, 100]}},
            {"id":"Otu0470", "metadata":{"taxonomy":["Bacteria", "Proteobacteria", "Deltaproteobacteria", "Desulfovibrionales", "Desulfovibrionaceae", "Bilophila"], "bootstrap":[100, 100, 100, 100, 100, 100]}},
            {"id":"Otu0471", "metadata":{"taxonomy":["Bacteria", "Bacteroidetes", "Bacteroidia", "Bacteroidales", "Rikenellaceae", "Alistipes"], "bootstrap":[100, 100, 100, 100, 100, 100]}},
            {"id":"Otu0472", "metadata":{"taxonomy":["Bacteria", "Proteobacteria", "Alphaproteobacteria", "Sphingomonadales", "Sphingomonadaceae", "Sphingomonadaceae_unclassified"], "bootstrap":[100, 100, 100, 100, 100, 100]}},
            {"id":"Otu0473", "metadata":{"taxonomy":["Bacteria", "Firmicutes", "Clostridia", "Clostridiales", "Peptostreptococcaceae", "Clostridium_XI"], "bootstrap":[100, 100, 100, 100, 100, 100]}},
            {"id":"Otu0474", "metadata":{"taxonomy":["Bacteria", "Firmicutes", "Clostridia", "Clostridiales", "Clostridiales_unclassified", "Clostridiales_unclassified"], "bootstrap":[100, 100, 100, 100, 100, 100]}},
            {"id":"Otu0475", "metadata":{"taxonomy":["Bacteria", "Proteobacteria", "Gammaproteobacteria", "Enterobacteriales", "Enterobacteriaceae", "Enterobacteriaceae_unclassified"], "bootstrap":[100, 100, 100, 100, 100, 100]}},
            {"id":"Otu0476", "metadata":{"taxonomy":["Bacteria", "Firmicutes", "Clostridia", "Clostridiales", "Lachnospiraceae", "Lachnospiraceae_unclassified"], "bootstrap":[100, 100, 100, 100, 100, 100]}},
            {"id":"Otu0477", "metadata":{"taxonomy":["Bacteria", "Firmicutes", "Bacilli", "Lactobacillales", "Lactobacillaceae", "Lactobacillus"], "bootstrap":[100, 100, 100, 100, 100, 100]}},
            {"id":"Otu0478", "metadata":{"taxonomy":["Bacteria", "Proteobacteria", "Gammaproteobacteria", "Enterobacteriales", "Enterobacteriaceae", "Enterobacteriaceae_unclassified"], "bootstrap":[100, 100, 100, 100, 100, 55]}},
            {"id":"Otu0479", "metadata":{"taxonomy":["Bacteria", "Firmicutes", "Clostridia", "Clostridiales", "Clostridiaceae_1", "Clostridium_sensu_stricto"], "bootstrap":[100, 100, 100, 100, 100, 92]}},
            {"id":"Otu0480", "metadata":{"taxonomy":["Bacteria", "Firmicutes", "Bacilli", "Lactobacillales", "Streptococcaceae", "Streptococcus"], "bootstrap":[100, 100, 100, 100, 100, 100]}},
            {"id":"Otu0481", "metadata":{"taxonomy":["Bacteria", "Firmicutes", "Clostridia", "Clostridiales", "Lachnospiraceae", "Lachnospiraceae_unclassified"], "bootstrap":[100, 100, 100, 100, 100, 100]}},
            {"id":"Otu0482", "metadata":{"taxonomy":["Bacteria", "Proteobacteria", "Alphaproteobacteria", "Sphingomonadales", "Sphingomonadaceae", "Sphingomonas"], "bootstrap":[100, 100, 100, 100, 100, 100]}},
            {"id":"Otu0483", "metadata":{"taxonomy":["Bacteria", "Firmicutes", "Clostridia", "Clostridiales", "Ruminococcaceae", "Oscillibacter"], "bootstrap":[100, 100, 100, 100, 100, 100]}},
            {"id":"Otu0484", "metadata":{"taxonomy":["Bacteria", "Firmicutes", "Clostridia", "Clostridiales", "Clostridiaceae_1", "Clostridium_sensu_stricto"], "bootstrap":[100, 100, 100, 100, 100, 92]}},
            {"id":"Otu0485", "metadata":{"taxonomy":["Bacteria", "Proteobacteria", "Alphaproteobacteria", "Rhizobiales", "Xanthobacteraceae", "Xanthobacteraceae_unclassified"], "bootstrap":[100, 100, 100, 100, 100, 100]}},
            {"id":"Otu0486", "metadata":{"taxonomy":["Bacteria", "Firmicutes", "Firmicutes_unclassified", "Firmicutes_unclassified", "Firmicutes_unclassified", "Firmicutes_unclassified"], "bootstrap":[100, 100, 57, 57, 57, 57]}},
            {"id":"Otu0487", "metadata":{"taxonomy":["Bacteria", "Proteobacteria", "Gammaproteobacteria", "Enterobacteriales", "Enterobacteriaceae", "Enterobacteriaceae_unclassified"], "bootstrap":[100, 100, 100, 100, 100, 92]}},
            {"id":"Otu0488", "metadata":{"taxonomy":["Bacteria", "Firmicutes", "Bacilli", "Lactobacillales", "Lactobacillales_unclassified", "Lactobacillales_unclassified"], "bootstrap":[100, 100, 100, 100, 53, 53]}},
            {"id":"Otu0489", "metadata":{"taxonomy":["Bacteria", "Firmicutes", "Clostridia", "Clostridiales", "Clostridiaceae_1", "Clostridium_sensu_stricto"], "bootstrap":[100, 100, 100, 100, 100, 57]}},
            {"id":"Otu0490", "metadata":{"taxonomy":["Bacteria", "Firmicutes", "Bacilli", "Lactobacillales", "Leuconostocaceae", "Weissella"], "bootstrap":[100, 100, 100, 100, 100, 100]}},
            {"id":"Otu0491", "metadata":{"taxonomy":["Bacteria", "Firmicutes", "Clostridia", "Clostridiales", "Lachnospiraceae", "Blautia"], "bootstrap":[100, 100, 100, 100, 100, 100]}},
            {"id":"Otu0492", "metadata":{"taxonomy":["Bacteria", "Bacteria_unclassified", "Bacteria_unclassified", "Bacteria_unclassified", "Bacteria_unclassified", "Bacteria_unclassified"], "bootstrap":[100, 100, 100, 100, 100, 100]}},
            {"id":"Otu0493", "metadata":{"taxonomy":["Bacteria", "Firmicutes", "Bacilli", "Lactobacillales", "Lactobacillaceae", "Lactobacillus"], "bootstrap":[100, 100, 100, 100, 100, 100]}},
            {"id":"Otu0494", "metadata":{"taxonomy":["Bacteria", "Firmicutes", "Bacilli", "Bacilli_unclassified", "Bacilli_unclassified", "Bacilli_unclassified"], "bootstrap":[100, 100, 100, 100, 100, 100]}},
            {"id":"Otu0495", "metadata":{"taxonomy":["Bacteria", "Actinobacteria", "Actinobacteria", "Actinomycetales", "Dermabacteraceae", "Dermabacter"], "bootstrap":[100, 100, 100, 100, 100, 100]}},
            {"id":"Otu0496", "metadata":{"taxonomy":["Bacteria", "Firmicutes", "Clostridia", "Clostridiales", "Lachnospiraceae", "Lachnospiraceae_unclassified"], "bootstrap":[100, 100, 100, 100, 100, 73]}},
            {"id":"Otu0497", "metadata":{"taxonomy":["Bacteria", "Firmicutes", "Clostridia", "Clostridiales", "Clostridiaceae_1", "Clostridium_sensu_stricto"], "bootstrap":[100, 100, 100, 100, 100, 100]}},
            {"id":"Otu0498", "metadata":{"taxonomy":["Bacteria", "Firmicutes", "Clostridia", "Clostridiales", "Lachnospiraceae", "Blautia"], "bootstrap":[100, 100, 100, 100, 100, 100]}},
            {"id":"Otu0499", "metadata":{"taxonomy":["Bacteria", "Firmicutes", "Bacilli", "Bacillales", "Bacillales_unclassified", "Bacillales_unclassified"], "bootstrap":[100, 100, 100, 100, 100, 100]}},
            {"id":"Otu0500", "metadata":{"taxonomy":["Bacteria", "Firmicutes", "Clostridia", "Clostridiales", "Clostridiaceae_1", "Clostridiaceae_1_unclassified"], "bootstrap":[100, 100, 100, 100, 100, 78]}},
            {"id":"Otu0501", "metadata":{"taxonomy":["Bacteria", "Proteobacteria", "Gammaproteobacteria", "Pasteurellales", "Pasteurellaceae", "Pasteurellaceae_unclassified"], "bootstrap":[100, 100, 100, 100, 100, 55]}},
            {"id":"Otu0502", "metadata":{"taxonomy":["Bacteria", "Firmicutes", "Bacilli", "Lactobacillales", "Lactobacillaceae", "Lactobacillus"], "bootstrap":[100, 100, 100, 100, 100, 100]}},
            {"id":"Otu0503", "metadata":{"taxonomy":["Bacteria", "Firmicutes", "Clostridia", "Clostridiales", "Lachnospiraceae", "Lachnospiraceae_unclassified"], "bootstrap":[100, 100, 100, 100, 100, 100]}},
            {"id":"Otu0504", "metadata":{"taxonomy":["Bacteria", "Proteobacteria", "Gammaproteobacteria", "Enterobacteriales", "Enterobacteriaceae", "Enterobacteriaceae_unclassified"], "bootstrap":[100, 100, 100, 100, 100, 100]}},
            {"id":"Otu0505", "metadata":{"taxonomy":["Bacteria", "Bacteroidetes", "Bacteroidia", "Bacteroidales", "Prevotellaceae", "Prevotella"], "bootstrap":[100, 100, 100, 100, 100, 100]}},
            {"id":"Otu0506", "metadata":{"taxonomy":["Bacteria", "Actinobacteria", "Actinobacteria", "Bifidobacteriales", "Bifidobacteriaceae", "Bifidobacterium"], "bootstrap":[100, 100, 100, 100, 100, 100]}},
            {"id":"Otu0507", "metadata":{"taxonomy":["Bacteria", "Firmicutes", "Bacilli", "Lactobacillales", "Enterococcaceae", "Enterococcus"], "bootstrap":[100, 100, 100, 91, 91, 72]}},
            {"id":"Otu0508", "metadata":{"taxonomy":["Bacteria", "Firmicutes", "Clostridia", "Clostridiales", "Lachnospiraceae", "Lachnospiraceae_unclassified"], "bootstrap":[100, 100, 100, 100, 100, 100]}},
            {"id":"Otu0509", "metadata":{"taxonomy":["Bacteria", "Firmicutes", "Clostridia", "Clostridiales", "Lachnospiraceae", "Clostridium_XlVa"], "bootstrap":[100, 100, 100, 100, 100, 100]}},
            {"id":"Otu0510", "metadata":{"taxonomy":["Bacteria", "Firmicutes", "Clostridia", "Clostridiales", "Lachnospiraceae", "Anaerostipes"], "bootstrap":[100, 100, 100, 100, 100, 100]}},
            {"id":"Otu0511", "metadata":{"taxonomy":["Bacteria", "Bacteria_unclassified", "Bacteria_unclassified", "Bacteria_unclassified", "Bacteria_unclassified", "Bacteria_unclassified"], "bootstrap":[100, 100, 100, 100, 100, 100]}},
            {"id":"Otu0512", "metadata":{"taxonomy":["Bacteria", "Firmicutes", "Clostridia", "Clostridiales", "Clostridiales_Incertae_Sedis_XI", "Anaerococcus"], "bootstrap":[100, 100, 100, 100, 100, 100]}},
            {"id":"Otu0513", "metadata":{"taxonomy":["Bacteria", "Firmicutes", "Clostridia", "Clostridiales", "Clostridiales_unclassified", "Clostridiales_unclassified"], "bootstrap":[100, 100, 100, 100, 100, 100]}},
            {"id":"Otu0514", "metadata":{"taxonomy":["Bacteria", "Firmicutes", "Clostridia", "Clostridiales", "Lachnospiraceae", "Lachnospiraceae_unclassified"], "bootstrap":[100, 100, 100, 100, 100, 100]}},
            {"id":"Otu0515", "metadata":{"taxonomy":["Bacteria", "Actinobacteria", "Actinobacteria", "Actinomycetales", "Corynebacteriaceae", "Corynebacterium"], "bootstrap":[100, 100, 100, 100, 100, 100]}},
            {"id":"Otu0516", "metadata":{"taxonomy":["Bacteria", "Firmicutes", "Bacilli", "Bacillales", "Bacillales_unclassified", "Bacillales_unclassified"], "bootstrap":[100, 100, 100, 81, 81, 81]}},
            {"id":"Otu0517", "metadata":{"taxonomy":["Bacteria", "Proteobacteria", "Alphaproteobacteria", "Rhizobiales", "Rhizobiaceae", "Rhizobium"], "bootstrap":[100, 100, 100, 100, 100, 100]}},
            {"id":"Otu0518", "metadata":{"taxonomy":["Bacteria", "Firmicutes", "Erysipelotrichia", "Erysipelotrichales", "Erysipelotrichaceae", "Allobaculum"], "bootstrap":[100, 100, 100, 100, 100, 100]}},
            {"id":"Otu0519", "metadata":{"taxonomy":["Bacteria", "Firmicutes", "Clostridia", "Clostridiales", "Lachnospiraceae", "Lachnospiraceae_unclassified"], "bootstrap":[100, 100, 100, 100, 100, 100]}},
            {"id":"Otu0520", "metadata":{"taxonomy":["Bacteria", "Firmicutes", "Bacilli", "Lactobacillales", "Lactobacillaceae", "Lactobacillaceae_unclassified"], "bootstrap":[100, 100, 100, 100, 91, 91]}},
            {"id":"Otu0521", "metadata":{"taxonomy":["Bacteria", "Firmicutes", "Bacilli", "Bacilli_unclassified", "Bacilli_unclassified", "Bacilli_unclassified"], "bootstrap":[100, 100, 100, 81, 81, 81]}},
            {"id":"Otu0522", "metadata":{"taxonomy":["Bacteria", "Firmicutes", "Bacilli", "Lactobacillales", "Lactobacillaceae", "Lactobacillus"], "bootstrap":[100, 100, 100, 100, 100, 100]}},
            {"id":"Otu0523", "metadata":{"taxonomy":["Bacteria", "Proteobacteria", "Gammaproteobacteria", "Pseudomonadales", "Moraxellaceae", "Moraxella"], "bootstrap":[100, 100, 100, 100, 100, 100]}},
            {"id":"Otu0524", "metadata":{"taxonomy":["Bacteria", "Firmicutes", "Bacilli", "Bacillales", "Staphylococcaceae", "Staphylococcaceae_unclassified"], "bootstrap":[100, 100, 100, 75, 65, 65]}},
            {"id":"Otu0525", "metadata":{"taxonomy":["Bacteria", "Proteobacteria", "Gammaproteobacteria", "Gammaproteobacteria_unclassified", "Gammaproteobacteria_unclassified", "Gammaproteobacteria_unclassified"], "bootstrap":[100, 100, 100, 100, 100, 100]}},
            {"id":"Otu0526", "metadata":{"taxonomy":["Bacteria", "Firmicutes", "Bacilli", "Lactobacillales", "Lactobacillaceae", "Lactobacillus"], "bootstrap":[100, 100, 100, 100, 100, 100]}},
            {"id":"Otu0527", "metadata":{"taxonomy":["Bacteria", "Bacteroidetes", "Bacteroidia", "Bacteroidales", "Porphyromonadaceae", "Porphyromonadaceae_unclassified"], "bootstrap":[100, 100, 100, 100, 100, 100]}},
            {"id":"Otu0528", "metadata":{"taxonomy":["Bacteria", "Firmicutes", "Bacilli", "Bacilli_unclassified", "Bacilli_unclassified", "Bacilli_unclassified"], "bootstrap":[100, 100, 100, 61, 61, 61]}},
            {"id":"Otu0529", "metadata":{"taxonomy":["Bacteria", "Firmicutes", "Bacilli", "Bacilli_unclassified", "Bacilli_unclassified", "Bacilli_unclassified"], "bootstrap":[100, 100, 100, 55, 55, 55]}},
            {"id":"Otu0530", "metadata":{"taxonomy":["Bacteria", "Proteobacteria", "Alphaproteobacteria", "Rhizobiales", "Brucellaceae", "Ochrobactrum"], "bootstrap":[100, 100, 100, 100, 100, 100]}},
            {"id":"Otu0531", "metadata":{"taxonomy":["Bacteria", "Firmicutes", "Clostridia", "Clostridiales", "Lachnospiraceae", "Clostridium_XlVa"], "bootstrap":[100, 100, 100, 100, 100, 75]}},
            {"id":"Otu0532", "metadata":{"taxonomy":["Bacteria", "Firmicutes", "Bacilli", "Lactobacillales", "Lactobacillaceae", "Lactobacillus"], "bootstrap":[100, 100, 100, 100, 100, 85]}},
            {"id":"Otu0533", "metadata":{"taxonomy":["Bacteria", "Firmicutes", "Clostridia", "Clostridiales", "Ruminococcaceae", "Clostridium_IV"], "bootstrap":[100, 100, 100, 100, 100, 75]}},
            {"id":"Otu0534", "metadata":{"taxonomy":["Bacteria", "Firmicutes", "Bacilli", "Lactobacillales", "Lactobacillaceae", "Lactobacillus"], "bootstrap":[100, 100, 100, 100, 100, 100]}},
            {"id":"Otu0535", "metadata":{"taxonomy":["Bacteria", "Firmicutes", "Clostridia", "Clostridiales", "Lachnospiraceae", "Lachnospiraceae_unclassified"], "bootstrap":[100, 100, 100, 100, 100, 100]}},
            {"id":"Otu0536", "metadata":{"taxonomy":["Bacteria", "Firmicutes", "Bacilli", "Bacillales", "Staphylococcaceae", "Staphylococcaceae_unclassified"], "bootstrap":[100, 100, 100, 100, 100, 100]}},
            {"id":"Otu0537", "metadata":{"taxonomy":["Bacteria", "Firmicutes", "Bacilli", "Lactobacillales", "Lactobacillaceae", "Lactobacillus"], "bootstrap":[100, 100, 100, 100, 100, 100]}},
            {"id":"Otu0538", "metadata":{"taxonomy":["Bacteria", "Proteobacteria", "Gammaproteobacteria", "Enterobacteriales", "Enterobacteriaceae", "Enterobacteriaceae_unclassified"], "bootstrap":[100, 100, 100, 100, 100, 53]}},
            {"id":"Otu0539", "metadata":{"taxonomy":["Bacteria", "Firmicutes", "Erysipelotrichia", "Erysipelotrichales", "Erysipelotrichaceae", "Erysipelotrichaceae_unclassified"], "bootstrap":[100, 100, 100, 100, 100, 100]}},
            {"id":"Otu0540", "metadata":{"taxonomy":["Bacteria", "Bacteroidetes", "Bacteroidia", "Bacteroidales", "Bacteroidales_unclassified", "Bacteroidales_unclassified"], "bootstrap":[100, 100, 100, 100, 100, 100]}},
            {"id":"Otu0541", "metadata":{"taxonomy":["Bacteria", "Firmicutes", "Clostridia", "Clostridiales", "Ruminococcaceae", "Ruminococcaceae_unclassified"], "bootstrap":[100, 100, 100, 100, 100, 100]}},
            {"id":"Otu0542", "metadata":{"taxonomy":["Bacteria", "Firmicutes", "Erysipelotrichia", "Erysipelotrichales", "Erysipelotrichaceae", "Clostridium_XVIII"], "bootstrap":[100, 100, 100, 100, 100, 100]}},
            {"id":"Otu0543", "metadata":{"taxonomy":["Bacteria", "Firmicutes", "Firmicutes_unclassified", "Firmicutes_unclassified", "Firmicutes_unclassified", "Firmicutes_unclassified"], "bootstrap":[100, 100, 100, 100, 100, 100]}},
            {"id":"Otu0544", "metadata":{"taxonomy":["Bacteria", "Firmicutes", "Bacilli", "Lactobacillales", "Lactobacillaceae", "Lactobacillus"], "bootstrap":[100, 100, 100, 100, 100, 69]}},
            {"id":"Otu0545", "metadata":{"taxonomy":["Bacteria", "Firmicutes", "Clostridia", "Clostridiales", "Lachnospiraceae", "Clostridium_XlVa"], "bootstrap":[100, 100, 100, 100, 100, 100]}},
            {"id":"Otu0546", "metadata":{"taxonomy":["Bacteria", "Firmicutes", "Clostridia", "Clostridiales", "Clostridiales_unclassified", "Clostridiales_unclassified"], "bootstrap":[100, 100, 100, 100, 100, 100]}},
            {"id":"Otu0547", "metadata":{"taxonomy":["Bacteria", "Firmicutes", "Bacilli", "Lactobacillales", "Lactobacillales_unclassified", "Lactobacillales_unclassified"], "bootstrap":[100, 100, 100, 89, 89, 89]}},
            {"id":"Otu0548", "metadata":{"taxonomy":["Bacteria", "Proteobacteria", "Gammaproteobacteria", "Enterobacteriales", "Enterobacteriaceae", "Enterobacteriaceae_unclassified"], "bootstrap":[100, 100, 100, 100, 100, 100]}},
            {"id":"Otu0549", "metadata":{"taxonomy":["Bacteria", "Firmicutes", "Bacilli", "Lactobacillales", "Aerococcaceae", "Abiotrophia"], "bootstrap":[100, 100, 100, 100, 100, 100]}},
            {"id":"Otu0550", "metadata":{"taxonomy":["Bacteria", "Firmicutes", "Clostridia", "Clostridiales", "Lachnospiraceae", "Lachnospiraceae_unclassified"], "bootstrap":[100, 100, 100, 100, 100, 73]}},
            {"id":"Otu0551", "metadata":{"taxonomy":["Bacteria", "Firmicutes", "Clostridia", "Clostridiales", "Lachnospiraceae", "Lachnospiraceae_unclassified"], "bootstrap":[100, 100, 100, 100, 100, 100]}},
            {"id":"Otu0552", "metadata":{"taxonomy":["Bacteria", "Tenericutes", "Mollicutes", "Anaeroplasmatales", "Anaeroplasmataceae", "Anaeroplasma"], "bootstrap":[100, 100, 100, 100, 100, 100]}},
            {"id":"Otu0553", "metadata":{"taxonomy":["Bacteria", "Bacteroidetes", "Bacteroidia", "Bacteroidales", "Porphyromonadaceae", "Porphyromonadaceae_unclassified"], "bootstrap":[100, 100, 100, 100, 78, 78]}},
            {"id":"Otu0554", "metadata":{"taxonomy":["Bacteria", "Firmicutes", "Clostridia", "Clostridiales", "Lachnospiraceae", "Lachnospiraceae_unclassified"], "bootstrap":[100, 100, 100, 100, 89, 78]}},
            {"id":"Otu0555", "metadata":{"taxonomy":["Bacteria", "Firmicutes", "Bacilli", "Lactobacillales", "Lactobacillaceae", "Lactobacillaceae_unclassified"], "bootstrap":[100, 100, 100, 100, 100, 100]}},
            {"id":"Otu0556", "metadata":{"taxonomy":["Bacteria", "Firmicutes", "Bacilli", "Lactobacillales", "Lactobacillales_unclassified", "Lactobacillales_unclassified"], "bootstrap":[100, 100, 100, 89, 89, 89]}},
            {"id":"Otu0557", "metadata":{"taxonomy":["Bacteria", "Proteobacteria", "Betaproteobacteria", "Neisseriales", "Neisseriaceae", "Neisseria"], "bootstrap":[100, 100, 100, 100, 100, 100]}},
            {"id":"Otu0558", "metadata":{"taxonomy":["Bacteria", "Firmicutes", "Bacilli", "Lactobacillales", "Lactobacillales_unclassified", "Lactobacillales_unclassified"], "bootstrap":[100, 100, 100, 67, 67, 67]}},
            {"id":"Otu0559", "metadata":{"taxonomy":["Bacteria", "Firmicutes", "Bacilli", "Lactobacillales", "Lactobacillaceae", "Lactobacillus"], "bootstrap":[100, 100, 100, 100, 84, 84]}},
            {"id":"Otu0560", "metadata":{"taxonomy":["Bacteria", "Proteobacteria", "Gammaproteobacteria", "Enterobacteriales", "Enterobacteriaceae", "Enterobacteriaceae_unclassified"], "bootstrap":[100, 100, 100, 100, 100, 100]}},
            {"id":"Otu0561", "metadata":{"taxonomy":["Bacteria", "Firmicutes", "Clostridia", "Clostridiales", "Clostridiales_unclassified", "Clostridiales_unclassified"], "bootstrap":[100, 100, 100, 100, 89, 89]}},
            {"id":"Otu0562", "metadata":{"taxonomy":["Bacteria", "Proteobacteria", "Proteobacteria_unclassified", "Proteobacteria_unclassified", "Proteobacteria_unclassified", "Proteobacteria_unclassified"], "bootstrap":[100, 100, 100, 100, 100, 100]}},
            {"id":"Otu0563", "metadata":{"taxonomy":["Bacteria", "Firmicutes", "Clostridia", "Clostridiales", "Ruminococcaceae", "Flavonifractor"], "bootstrap":[100, 100, 100, 100, 100, 100]}},
            {"id":"Otu0564", "metadata":{"taxonomy":["Bacteria", "Proteobacteria", "Gammaproteobacteria", "Pasteurellales", "Pasteurellaceae", "Haemophilus"], "bootstrap":[100, 100, 100, 100, 100, 62]}},
            {"id":"Otu0565", "metadata":{"taxonomy":["Bacteria", "Bacteroidetes", "Bacteroidia", "Bacteroidales", "Porphyromonadaceae", "Porphyromonadaceae_unclassified"], "bootstrap":[100, 100, 100, 100, 62, 62]}},
            {"id":"Otu0566", "metadata":{"taxonomy":["Bacteria", "Firmicutes", "Clostridia", "Clostridiales", "Lachnospiraceae", "Clostridium_XlVb"], "bootstrap":[100, 100, 100, 100, 100, 100]}},
            {"id":"Otu0567", "metadata":{"taxonomy":["Bacteria", "Firmicutes", "Clostridia", "Clostridiales", "Clostridiales_Incertae_Sedis_XI", "Parvimonas"], "bootstrap":[100, 100, 100, 100, 100, 100]}},
            {"id":"Otu0568", "metadata":{"taxonomy":["Bacteria", "Firmicutes", "Clostridia", "Clostridiales", "Clostridiaceae_1", "Clostridium_sensu_stricto"], "bootstrap":[100, 100, 100, 100, 100, 89]}},
            {"id":"Otu0569", "metadata":{"taxonomy":["Bacteria", "Firmicutes", "Bacilli", "Lactobacillales", "Streptococcaceae", "Streptococcus"], "bootstrap":[100, 100, 100, 100, 53, 53]}},
            {"id":"Otu0570", "metadata":{"taxonomy":["Bacteria", "Firmicutes", "Clostridia", "Clostridiales", "Clostridiales_unclassified", "Clostridiales_unclassified"], "bootstrap":[100, 100, 100, 100, 100, 100]}},
            {"id":"Otu0571", "metadata":{"taxonomy":["Bacteria", "Proteobacteria", "Gammaproteobacteria", "Pasteurellales", "Pasteurellaceae", "Pasteurellaceae_unclassified"], "bootstrap":[100, 100, 100, 100, 100, 100]}},
            {"id":"Otu0572", "metadata":{"taxonomy":["Bacteria", "Firmicutes", "Bacilli", "Lactobacillales", "Lactobacillaceae", "Lactobacillus"], "bootstrap":[100, 100, 100, 100, 100, 100]}},
            {"id":"Otu0573", "metadata":{"taxonomy":["Bacteria", "Firmicutes", "Bacilli", "Bacillales", "Bacillales_unclassified", "Bacillales_unclassified"], "bootstrap":[100, 100, 77, 65, 65, 65]}},
            {"id":"Otu0574", "metadata":{"taxonomy":["Bacteria", "Firmicutes", "Bacilli", "Bacillales", "Bacillales_unclassified", "Bacillales_unclassified"], "bootstrap":[100, 100, 100, 100, 100, 100]}},
            {"id":"Otu0575", "metadata":{"taxonomy":["Bacteria", "Firmicutes", "Clostridia", "Clostridiales", "Lachnospiraceae", "Lachnospiraceae_unclassified"], "bootstrap":[100, 100, 100, 100, 100, 100]}},
            {"id":"Otu0576", "metadata":{"taxonomy":["Bacteria", "Firmicutes", "Bacilli", "Lactobacillales", "Lactobacillales_unclassified", "Lactobacillales_unclassified"], "bootstrap":[100, 100, 100, 100, 100, 100]}},
            {"id":"Otu0577", "metadata":{"taxonomy":["Bacteria", "Firmicutes", "Clostridia", "Clostridiales", "Clostridiaceae_1", "Clostridium_sensu_stricto"], "bootstrap":[100, 100, 100, 100, 100, 100]}},
            {"id":"Otu0578", "metadata":{"taxonomy":["Bacteria", "Bacteria_unclassified", "Bacteria_unclassified", "Bacteria_unclassified", "Bacteria_unclassified", "Bacteria_unclassified"], "bootstrap":[100, 71, 71, 71, 71, 71]}},
            {"id":"Otu0579", "metadata":{"taxonomy":["Bacteria", "Firmicutes", "Bacilli", "Lactobacillales", "Lactobacillaceae", "Lactobacillus"], "bootstrap":[100, 100, 100, 100, 100, 100]}},
            {"id":"Otu0580", "metadata":{"taxonomy":["Bacteria", "Proteobacteria", "Gammaproteobacteria", "Pseudomonadales", "Moraxellaceae", "Acinetobacter"], "bootstrap":[100, 100, 100, 100, 100, 100]}},
            {"id":"Otu0581", "metadata":{"taxonomy":["Bacteria", "Firmicutes", "Clostridia", "Clostridiales", "Lachnospiraceae", "Clostridium_XlVa"], "bootstrap":[100, 100, 100, 100, 100, 100]}},
            {"id":"Otu0582", "metadata":{"taxonomy":["Bacteria", "Bacteroidetes", "Bacteroidia", "Bacteroidales", "Porphyromonadaceae", "Porphyromonadaceae_unclassified"], "bootstrap":[100, 100, 100, 100, 100, 100]}},
            {"id":"Otu0583", "metadata":{"taxonomy":["Bacteria", "Firmicutes", "Clostridia", "Clostridiales", "Ruminococcaceae", "Anaerotruncus"], "bootstrap":[100, 100, 100, 100, 100, 100]}},
            {"id":"Otu0584", "metadata":{"taxonomy":["Bacteria", "Firmicutes", "Clostridia", "Clostridiales", "Lachnospiraceae", "Lachnospiraceae_unclassified"], "bootstrap":[100, 100, 100, 100, 100, 100]}},
            {"id":"Otu0585", "metadata":{"taxonomy":["Bacteria", "Firmicutes", "Clostridia", "Clostridiales", "Lachnospiraceae", "Clostridium_XlVa"], "bootstrap":[100, 100, 100, 100, 100, 100]}},
            {"id":"Otu0586", "metadata":{"taxonomy":["Bacteria", "Bacteroidetes", "Bacteroidia", "Bacteroidales", "Bacteroidaceae", "Bacteroides"], "bootstrap":[100, 100, 100, 100, 100, 100]}},
            {"id":"Otu0587", "metadata":{"taxonomy":["Bacteria", "Bacteroidetes", "Bacteroidia", "Bacteroidales", "Prevotellaceae", "Prevotella"], "bootstrap":[100, 100, 100, 100, 100, 100]}},
            {"id":"Otu0588", "metadata":{"taxonomy":["Bacteria", "Bacteroidetes", "Bacteroidia", "Bacteroidales", "Prevotellaceae", "Prevotella"], "bootstrap":[100, 100, 100, 100, 100, 100]}},
            {"id":"Otu0589", "metadata":{"taxonomy":["Bacteria", "Firmicutes", "Bacilli", "Lactobacillales", "Streptococcaceae", "Streptococcaceae_unclassified"], "bootstrap":[100, 100, 100, 100, 100, 88]}},
            {"id":"Otu0590", "metadata":{"taxonomy":["Bacteria", "Firmicutes", "Bacilli", "Lactobacillales", "Lactobacillales_unclassified", "Lactobacillales_unclassified"], "bootstrap":[100, 100, 100, 100, 82, 82]}},
            {"id":"Otu0591", "metadata":{"taxonomy":["Bacteria", "Proteobacteria", "Gammaproteobacteria", "Enterobacteriales", "Enterobacteriaceae", "Enterobacteriaceae_unclassified"], "bootstrap":[100, 100, 100, 69, 69, 69]}},
            {"id":"Otu0592", "metadata":{"taxonomy":["Bacteria", "Firmicutes", "Clostridia", "Clostridiales", "Ruminococcaceae", "Butyricicoccus"], "bootstrap":[100, 100, 100, 100, 100, 100]}},
            {"id":"Otu0593", "metadata":{"taxonomy":["Bacteria", "Firmicutes", "Clostridia", "Clostridiales", "Ruminococcaceae", "Subdoligranulum"], "bootstrap":[100, 100, 100, 100, 100, 63]}},
            {"id":"Otu0594", "metadata":{"taxonomy":["Bacteria", "Firmicutes", "Firmicutes_unclassified", "Firmicutes_unclassified", "Firmicutes_unclassified", "Firmicutes_unclassified"], "bootstrap":[100, 100, 100, 100, 100, 100]}},
            {"id":"Otu0595", "metadata":{"taxonomy":["Bacteria", "Firmicutes", "Bacilli", "Lactobacillales", "Lactobacillaceae", "Lactobacillus"], "bootstrap":[100, 100, 100, 100, 100, 88]}},
            {"id":"Otu0596", "metadata":{"taxonomy":["Bacteria", "Firmicutes", "Bacilli", "Bacilli_unclassified", "Bacilli_unclassified", "Bacilli_unclassified"], "bootstrap":[100, 100, 100, 57, 57, 57]}},
            {"id":"Otu0597", "metadata":{"taxonomy":["Bacteria", "Firmicutes", "Clostridia", "Clostridiales", "Lachnospiraceae", "Lachnospiraceae_unclassified"], "bootstrap":[100, 100, 100, 100, 100, 100]}},
            {"id":"Otu0598", "metadata":{"taxonomy":["Bacteria", "Firmicutes", "Clostridia", "Clostridiales", "Ruminococcaceae", "Ruminococcaceae_unclassified"], "bootstrap":[100, 100, 100, 100, 100, 100]}},
            {"id":"Otu0599", "metadata":{"taxonomy":["Bacteria", "Firmicutes", "Clostridia", "Clostridiales", "Clostridiaceae_1", "Clostridiaceae_1_unclassified"], "bootstrap":[100, 100, 100, 100, 100, 100]}},
            {"id":"Otu0600", "metadata":{"taxonomy":["Bacteria", "Bacteroidetes", "Bacteroidia", "Bacteroidales", "Porphyromonadaceae", "Porphyromonadaceae_unclassified"], "bootstrap":[100, 100, 100, 100, 100, 75]}},
            {"id":"Otu0601", "metadata":{"taxonomy":["Bacteria", "Actinobacteria", "Actinobacteria", "Coriobacteriales", "Coriobacteriaceae", "Atopobium"], "bootstrap":[100, 100, 100, 100, 100, 100]}},
            {"id":"Otu0602", "metadata":{"taxonomy":["Bacteria", "Bacteroidetes", "Bacteroidia", "Bacteroidales", "Porphyromonadaceae", "Porphyromonadaceae_unclassified"], "bootstrap":[100, 100, 100, 100, 100, 100]}},
            {"id":"Otu0603", "metadata":{"taxonomy":["Bacteria", "Bacteria_unclassified", "Bacteria_unclassified", "Bacteria_unclassified", "Bacteria_unclassified", "Bacteria_unclassified"], "bootstrap":[100, 100, 100, 100, 100, 100]}},
            {"id":"Otu0604", "metadata":{"taxonomy":["Bacteria", "Firmicutes", "Clostridia", "Clostridiales", "Lachnospiraceae", "Clostridium_XlVa"], "bootstrap":[100, 100, 100, 100, 100, 100]}},
            {"id":"Otu0605", "metadata":{"taxonomy":["Bacteria", "Firmicutes", "Bacilli", "Bacilli_unclassified", "Bacilli_unclassified", "Bacilli_unclassified"], "bootstrap":[100, 100, 100, 100, 100, 100]}},
            {"id":"Otu0606", "metadata":{"taxonomy":["Bacteria", "Firmicutes", "Bacilli", "Bacilli_unclassified", "Bacilli_unclassified", "Bacilli_unclassified"], "bootstrap":[100, 100, 100, 88, 88, 88]}},
            {"id":"Otu0607", "metadata":{"taxonomy":["Bacteria", "Proteobacteria", "Betaproteobacteria", "Burkholderiales", "Oxalobacteraceae", "Massilia"], "bootstrap":[100, 100, 100, 100, 100, 100]}},
            {"id":"Otu0608", "metadata":{"taxonomy":["Bacteria", "Proteobacteria", "Gammaproteobacteria", "Enterobacteriales", "Enterobacteriaceae", "Enterobacteriaceae_unclassified"], "bootstrap":[100, 100, 100, 67, 67, 67]}},
            {"id":"Otu0609", "metadata":{"taxonomy":["Bacteria", "Firmicutes", "Clostridia", "Clostridiales", "Ruminococcaceae", "Ruminococcaceae_unclassified"], "bootstrap":[100, 100, 100, 100, 100, 100]}},
            {"id":"Otu0610", "metadata":{"taxonomy":["Bacteria", "Firmicutes", "Bacilli", "Lactobacillales", "Lactobacillales_unclassified", "Lactobacillales_unclassified"], "bootstrap":[100, 100, 100, 100, 100, 100]}},
            {"id":"Otu0611", "metadata":{"taxonomy":["Bacteria", "Firmicutes", "Firmicutes_unclassified", "Firmicutes_unclassified", "Firmicutes_unclassified", "Firmicutes_unclassified"], "bootstrap":[100, 100, 87, 87, 87, 87]}},
            {"id":"Otu0612", "metadata":{"taxonomy":["Bacteria", "Firmicutes", "Erysipelotrichia", "Erysipelotrichales", "Erysipelotrichaceae", "Turicibacter"], "bootstrap":[100, 100, 100, 100, 100, 100]}},
            {"id":"Otu0613", "metadata":{"taxonomy":["Bacteria", "Proteobacteria", "Gammaproteobacteria", "Xanthomonadales", "Xanthomonadaceae", "Xanthomonadaceae_unclassified"], "bootstrap":[100, 100, 100, 100, 100, 100]}},
            {"id":"Otu0614", "metadata":{"taxonomy":["Bacteria", "Proteobacteria", "Gammaproteobacteria", "Enterobacteriales", "Enterobacteriaceae", "Escherichia/Shigella"], "bootstrap":[100, 100, 100, 100, 100, 100]}},
            {"id":"Otu0615", "metadata":{"taxonomy":["Bacteria", "Firmicutes", "Clostridia", "Clostridiales", "Lachnospiraceae", "Lachnospiraceae_unclassified"], "bootstrap":[100, 100, 100, 100, 100, 87]}},
            {"id":"Otu0616", "metadata":{"taxonomy":["Bacteria", "Firmicutes", "Clostridia", "Clostridiales", "Lachnospiraceae", "Clostridium_XlVa"], "bootstrap":[100, 100, 100, 100, 100, 100]}},
            {"id":"Otu0617", "metadata":{"taxonomy":["Bacteria", "Proteobacteria", "Gammaproteobacteria", "Enterobacteriales", "Enterobacteriaceae", "Enterobacteriaceae_unclassified"], "bootstrap":[100, 100, 100, 100, 100, 100]}},
            {"id":"Otu0618", "metadata":{"taxonomy":["Bacteria", "Firmicutes", "Clostridia", "Clostridiales", "Ruminococcaceae", "Ruminococcaceae_unclassified"], "bootstrap":[100, 100, 100, 100, 100, 100]}},
            {"id":"Otu0619", "metadata":{"taxonomy":["Bacteria", "Firmicutes", "Clostridia", "Clostridiales", "Ruminococcaceae", "Ruminococcaceae_unclassified"], "bootstrap":[100, 100, 100, 100, 100, 100]}},
            {"id":"Otu0620", "metadata":{"taxonomy":["Bacteria", "Proteobacteria", "Gammaproteobacteria", "Enterobacteriales", "Enterobacteriaceae", "Enterobacteriaceae_unclassified"], "bootstrap":[100, 100, 100, 100, 100, 100]}},
            {"id":"Otu0621", "metadata":{"taxonomy":["Bacteria", "Proteobacteria", "Gammaproteobacteria", "Enterobacteriales", "Enterobacteriaceae", "Enterobacteriaceae_unclassified"], "bootstrap":[100, 100, 100, 100, 100, 61]}},
            {"id":"Otu0622", "metadata":{"taxonomy":["Bacteria", "Firmicutes", "Clostridia", "Clostridiales", "Clostridiales_unclassified", "Clostridiales_unclassified"], "bootstrap":[100, 100, 100, 100, 87, 87]}},
            {"id":"Otu0623", "metadata":{"taxonomy":["Bacteria", "Firmicutes", "Bacilli", "Bacilli_unclassified", "Bacilli_unclassified", "Bacilli_unclassified"], "bootstrap":[100, 100, 100, 61, 61, 61]}},
            {"id":"Otu0624", "metadata":{"taxonomy":["Bacteria", "Firmicutes", "Clostridia", "Clostridiales", "Clostridiaceae_1", "Clostridium_sensu_stricto"], "bootstrap":[100, 100, 100, 100, 100, 87]}},
            {"id":"Otu0625", "metadata":{"taxonomy":["Bacteria", "Firmicutes", "Bacilli", "Lactobacillales", "Lactobacillales_unclassified", "Lactobacillales_unclassified"], "bootstrap":[100, 100, 100, 100, 61, 61]}},
            {"id":"Otu0626", "metadata":{"taxonomy":["Bacteria", "Firmicutes", "Clostridia", "Clostridiales", "Lachnospiraceae", "Clostridium_XlVa"], "bootstrap":[100, 100, 100, 100, 100, 100]}},
            {"id":"Otu0627", "metadata":{"taxonomy":["Bacteria", "Firmicutes", "Clostridia", "Clostridiales", "Clostridiales_unclassified", "Clostridiales_unclassified"], "bootstrap":[100, 100, 100, 100, 100, 100]}},
            {"id":"Otu0628", "metadata":{"taxonomy":["Bacteria", "Firmicutes", "Clostridia", "Clostridiales", "Ruminococcaceae", "Ruminococcaceae_unclassified"], "bootstrap":[100, 100, 100, 100, 100, 100]}},
            {"id":"Otu0629", "metadata":{"taxonomy":["Bacteria", "Firmicutes", "Clostridia", "Clostridiales", "Lachnospiraceae", "Blautia"], "bootstrap":[100, 100, 100, 100, 100, 100]}},
            {"id":"Otu0630", "metadata":{"taxonomy":["Bacteria", "Bacteroidetes", "Bacteroidia", "Bacteroidales", "Bacteroidales_unclassified", "Bacteroidales_unclassified"], "bootstrap":[100, 100, 100, 100, 100, 100]}},
            {"id":"Otu0631", "metadata":{"taxonomy":["Bacteria", "Bacteroidetes", "Bacteroidia", "Bacteroidales", "Porphyromonadaceae", "Porphyromonadaceae_unclassified"], "bootstrap":[100, 100, 100, 100, 100, 100]}},
            {"id":"Otu0632", "metadata":{"taxonomy":["Bacteria", "Bacteroidetes", "Sphingobacteriia", "Sphingobacteriales", "Sphingobacteriaceae", "Sphingobacterium"], "bootstrap":[100, 100, 100, 100, 100, 100]}},
            {"id":"Otu0633", "metadata":{"taxonomy":["Bacteria", "Bacteria_unclassified", "Bacteria_unclassified", "Bacteria_unclassified", "Bacteria_unclassified", "Bacteria_unclassified"], "bootstrap":[100, 100, 100, 100, 100, 100]}},
            {"id":"Otu0634", "metadata":{"taxonomy":["Bacteria", "Bacteria_unclassified", "Bacteria_unclassified", "Bacteria_unclassified", "Bacteria_unclassified", "Bacteria_unclassified"], "bootstrap":[100, 79, 79, 79, 79, 79]}},
            {"id":"Otu0635", "metadata":{"taxonomy":["Bacteria", "Firmicutes", "Bacilli", "Lactobacillales", "Lactobacillaceae", "Lactobacillus"], "bootstrap":[100, 100, 100, 100, 100, 86]}},
            {"id":"Otu0636", "metadata":{"taxonomy":["Bacteria", "Firmicutes", "Bacilli", "Lactobacillales", "Lactobacillales_unclassified", "Lactobacillales_unclassified"], "bootstrap":[100, 100, 100, 72, 72, 72]}},
            {"id":"Otu0637", "metadata":{"taxonomy":["Bacteria", "Firmicutes", "Bacilli", "Lactobacillales", "Streptococcaceae", "Lactococcus"], "bootstrap":[100, 100, 100, 100, 100, 100]}},
            {"id":"Otu0638", "metadata":{"taxonomy":["Bacteria", "Proteobacteria", "Betaproteobacteria", "Burkholderiales", "Burkholderiales_incertae_sedis", "Aquabacterium"], "bootstrap":[100, 100, 100, 100, 100, 100]}},
            {"id":"Otu0639", "metadata":{"taxonomy":["Bacteria", "Firmicutes", "Bacilli", "Lactobacillales", "Lactobacillaceae", "Lactobacillus"], "bootstrap":[100, 100, 100, 100, 100, 100]}},
            {"id":"Otu0640", "metadata":{"taxonomy":["Bacteria", "Proteobacteria", "Gammaproteobacteria", "Pseudomonadales", "Moraxellaceae", "Acinetobacter"], "bootstrap":[100, 100, 100, 100, 100, 100]}},
            {"id":"Otu0641", "metadata":{"taxonomy":["Bacteria", "Firmicutes", "Clostridia", "Clostridiales", "Lachnospiraceae", "Lachnospiraceae_unclassified"], "bootstrap":[100, 100, 100, 100, 100, 100]}},
            {"id":"Otu0642", "metadata":{"taxonomy":["Bacteria", "Firmicutes", "Clostridia", "Clostridiales", "Clostridiaceae_1", "Clostridium_sensu_stricto"], "bootstrap":[100, 100, 100, 100, 100, 86]}},
            {"id":"Otu0643", "metadata":{"taxonomy":["Bacteria", "Firmicutes", "Clostridia", "Clostridiales", "Lachnospiraceae", "Lachnospiraceae_unclassified"], "bootstrap":[100, 100, 100, 100, 100, 100]}},
            {"id":"Otu0644", "metadata":{"taxonomy":["Bacteria", "Firmicutes", "Bacilli", "Lactobacillales", "Streptococcaceae", "Lactococcus"], "bootstrap":[100, 100, 100, 100, 100, 100]}},
            {"id":"Otu0645", "metadata":{"taxonomy":["Bacteria", "Proteobacteria", "Alphaproteobacteria", "Sphingomonadales", "Sphingomonadaceae", "Sphingomonas"], "bootstrap":[100, 100, 100, 100, 100, 100]}},
            {"id":"Otu0646", "metadata":{"taxonomy":["Bacteria", "Actinobacteria", "Actinobacteria", "Actinomycetales", "Microbacteriaceae", "Microbacteriaceae_unclassified"], "bootstrap":[100, 100, 100, 100, 100, 100]}},
            {"id":"Otu0647", "metadata":{"taxonomy":["Bacteria", "Firmicutes", "Bacilli", "Bacilli_unclassified", "Bacilli_unclassified", "Bacilli_unclassified"], "bootstrap":[100, 100, 100, 100, 100, 100]}},
            {"id":"Otu0648", "metadata":{"taxonomy":["Bacteria", "Actinobacteria", "Actinobacteria", "Actinomycetales", "Actinomycetaceae", "Actinomyces"], "bootstrap":[100, 100, 100, 100, 100, 100]}},
            {"id":"Otu0649", "metadata":{"taxonomy":["Bacteria", "Firmicutes", "Bacilli", "Bacillales", "Staphylococcaceae", "Staphylococcus"], "bootstrap":[100, 100, 100, 100, 65, 65]}},
            {"id":"Otu0650", "metadata":{"taxonomy":["Bacteria", "Firmicutes", "Bacilli", "Lactobacillales", "Lactobacillaceae", "Lactobacillus"], "bootstrap":[100, 100, 100, 100, 100, 72]}},
            {"id":"Otu0651", "metadata":{"taxonomy":["Bacteria", "Firmicutes", "Clostridia", "Clostridiales", "Ruminococcaceae", "Anaerotruncus"], "bootstrap":[100, 100, 100, 100, 100, 100]}},
            {"id":"Otu0652", "metadata":{"taxonomy":["Bacteria", "Firmicutes", "Bacilli", "Bacilli_unclassified", "Bacilli_unclassified", "Bacilli_unclassified"], "bootstrap":[100, 100, 100, 79, 79, 79]}},
            {"id":"Otu0653", "metadata":{"taxonomy":["Bacteria", "Bacteroidetes", "Sphingobacteriia", "Sphingobacteriales", "Chitinophagaceae", "Chitinophagaceae_unclassified"], "bootstrap":[100, 100, 100, 100, 100, 100]}},
            {"id":"Otu0654", "metadata":{"taxonomy":["Bacteria", "Proteobacteria", "Gammaproteobacteria", "Enterobacteriales", "Enterobacteriaceae", "Enterobacteriaceae_unclassified"], "bootstrap":[100, 100, 100, 100, 100, 100]}},
            {"id":"Otu0655", "metadata":{"taxonomy":["Bacteria", "Firmicutes", "Bacilli", "Bacilli_unclassified", "Bacilli_unclassified", "Bacilli_unclassified"], "bootstrap":[100, 100, 100, 72, 72, 72]}},
            {"id":"Otu0656", "metadata":{"taxonomy":["Bacteria", "Bacteroidetes", "Bacteroidia", "Bacteroidales", "Prevotellaceae", "Prevotella"], "bootstrap":[100, 100, 100, 100, 100, 100]}},
            {"id":"Otu0657", "metadata":{"taxonomy":["Bacteria", "Bacteroidetes", "Bacteroidia", "Bacteroidales", "Porphyromonadaceae", "Porphyromonadaceae_unclassified"], "bootstrap":[100, 100, 100, 100, 100, 100]}},
            {"id":"Otu0658", "metadata":{"taxonomy":["Bacteria", "Firmicutes", "Bacilli", "Lactobacillales", "Lactobacillales_unclassified", "Lactobacillales_unclassified"], "bootstrap":[100, 100, 100, 100, 100, 100]}},
            {"id":"Otu0659", "metadata":{"taxonomy":["Bacteria", "Firmicutes", "Bacilli", "Lactobacillales", "Lactobacillaceae", "Lactobacillus"], "bootstrap":[100, 100, 100, 100, 100, 100]}},
            {"id":"Otu0660", "metadata":{"taxonomy":["Bacteria", "Firmicutes", "Clostridia", "Clostridiales", "Lachnospiraceae", "Clostridium_XlVa"], "bootstrap":[100, 100, 100, 100, 100, 100]}},
            {"id":"Otu0661", "metadata":{"taxonomy":["Bacteria", "Firmicutes", "Clostridia", "Clostridiales", "Clostridiaceae_1", "Clostridiaceae_1_unclassified"], "bootstrap":[100, 100, 100, 100, 100, 77]}},
            {"id":"Otu0662", "metadata":{"taxonomy":["Bacteria", "Firmicutes", "Clostridia", "Clostridiales", "Clostridiaceae_1", "Clostridium_sensu_stricto"], "bootstrap":[100, 100, 100, 100, 100, 100]}},
            {"id":"Otu0663", "metadata":{"taxonomy":["Bacteria", "Proteobacteria", "Gammaproteobacteria", "Enterobacteriales", "Enterobacteriaceae", "Enterobacteriaceae_unclassified"], "bootstrap":[100, 100, 100, 100, 100, 85]}},
            {"id":"Otu0664", "metadata":{"taxonomy":["Bacteria", "Proteobacteria", "Gammaproteobacteria", "Enterobacteriales", "Enterobacteriaceae", "Enterobacteriaceae_unclassified"], "bootstrap":[100, 100, 100, 100, 100, 100]}},
            {"id":"Otu0665", "metadata":{"taxonomy":["Bacteria", "Proteobacteria", "Gammaproteobacteria", "Pasteurellales", "Pasteurellaceae", "Haemophilus"], "bootstrap":[100, 100, 100, 100, 100, 70]}},
            {"id":"Otu0666", "metadata":{"taxonomy":["Bacteria", "Firmicutes", "Bacilli", "Lactobacillales", "Streptococcaceae", "Lactococcus"], "bootstrap":[100, 100, 100, 100, 100, 100]}},
            {"id":"Otu0667", "metadata":{"taxonomy":["Bacteria", "Proteobacteria", "Betaproteobacteria", "Betaproteobacteria_unclassified", "Betaproteobacteria_unclassified", "Betaproteobacteria_unclassified"], "bootstrap":[100, 100, 100, 100, 100, 100]}},
            {"id":"Otu0668", "metadata":{"taxonomy":["Bacteria", "Firmicutes", "Clostridia", "Clostridiales", "Lachnospiraceae", "Lachnospiraceae_unclassified"], "bootstrap":[100, 100, 100, 100, 85, 70]}},
            {"id":"Otu0669", "metadata":{"taxonomy":["Bacteria", "Firmicutes", "Clostridia", "Clostridiales", "Clostridiaceae_1", "Clostridiaceae_1_unclassified"], "bootstrap":[100, 100, 100, 100, 100, 62]}},
            {"id":"Otu0670", "metadata":{"taxonomy":["Bacteria", "Proteobacteria", "Gammaproteobacteria", "Enterobacteriales", "Enterobacteriaceae", "Escherichia/Shigella"], "bootstrap":[100, 100, 100, 100, 100, 100]}},
            {"id":"Otu0671", "metadata":{"taxonomy":["Bacteria", "Firmicutes", "Bacilli", "Lactobacillales", "Streptococcaceae", "Streptococcaceae_unclassified"], "bootstrap":[100, 100, 100, 100, 77, 54]}},
            {"id":"Otu0672", "metadata":{"taxonomy":["Bacteria", "Fusobacteria", "Fusobacteriia", "Fusobacteriales", "Leptotrichiaceae", "Sneathia"], "bootstrap":[100, 100, 100, 100, 100, 100]}},
            {"id":"Otu0673", "metadata":{"taxonomy":["Bacteria", "Firmicutes", "Clostridia", "Clostridiales", "Lachnospiraceae", "Lachnospiraceae_unclassified"], "bootstrap":[100, 100, 100, 100, 100, 100]}},
            {"id":"Otu0674", "metadata":{"taxonomy":["Bacteria", "Firmicutes", "Clostridia", "Clostridiales", "Clostridiaceae_1", "Clostridiaceae_1_unclassified"], "bootstrap":[100, 100, 100, 100, 100, 62]}},
            {"id":"Otu0675", "metadata":{"taxonomy":["Bacteria", "Firmicutes", "Clostridia", "Clostridiales", "Clostridiaceae_1", "Clostridium_sensu_stricto"], "bootstrap":[100, 100, 100, 100, 100, 100]}},
            {"id":"Otu0676", "metadata":{"taxonomy":["Bacteria", "Firmicutes", "Negativicutes", "Selenomonadales", "Acidaminococcaceae", "Acidaminococcaceae_unclassified"], "bootstrap":[100, 100, 100, 100, 100, 100]}},
            {"id":"Otu0677", "metadata":{"taxonomy":["Bacteria", "Firmicutes", "Bacilli", "Lactobacillales", "Streptococcaceae", "Lactococcus"], "bootstrap":[100, 100, 100, 100, 100, 100]}},
            {"id":"Otu0678", "metadata":{"taxonomy":["Bacteria", "Firmicutes", "Erysipelotrichia", "Erysipelotrichales", "Erysipelotrichaceae", "Turicibacter"], "bootstrap":[100, 100, 100, 100, 100, 100]}},
            {"id":"Otu0679", "metadata":{"taxonomy":["Bacteria", "Firmicutes", "Clostridia", "Clostridiales", "Lachnospiraceae", "Clostridium_XlVa"], "bootstrap":[100, 100, 100, 100, 100, 100]}},
            {"id":"Otu0680", "metadata":{"taxonomy":["Bacteria", "Proteobacteria", "Gammaproteobacteria", "Enterobacteriales", "Enterobacteriaceae", "Enterobacteriaceae_unclassified"], "bootstrap":[100, 100, 100, 100, 100, 100]}},
            {"id":"Otu0681", "metadata":{"taxonomy":["Bacteria", "Proteobacteria", "Gammaproteobacteria", "Gammaproteobacteria_unclassified", "Gammaproteobacteria_unclassified", "Gammaproteobacteria_unclassified"], "bootstrap":[100, 100, 100, 100, 100, 100]}},
            {"id":"Otu0682", "metadata":{"taxonomy":["Bacteria", "Firmicutes", "Clostridia", "Clostridiales", "Clostridiaceae_1", "Clostridium_sensu_stricto"], "bootstrap":[100, 100, 100, 100, 100, 54]}},
            {"id":"Otu0683", "metadata":{"taxonomy":["Bacteria", "Bacteria_unclassified", "Bacteria_unclassified", "Bacteria_unclassified", "Bacteria_unclassified", "Bacteria_unclassified"], "bootstrap":[100, 100, 100, 100, 100, 100]}},
            {"id":"Otu0684", "metadata":{"taxonomy":["Bacteria", "Bacteroidetes", "Bacteroidia", "Bacteroidales", "Bacteroidaceae", "Bacteroides"], "bootstrap":[100, 100, 100, 100, 100, 100]}},
            {"id":"Otu0685", "metadata":{"taxonomy":["Bacteria", "Firmicutes", "Clostridia", "Clostridiales", "Ruminococcaceae", "Anaerotruncus"], "bootstrap":[100, 100, 100, 100, 100, 100]}},
            {"id":"Otu0686", "metadata":{"taxonomy":["Bacteria", "Firmicutes", "Bacilli", "Lactobacillales", "Lactobacillales_unclassified", "Lactobacillales_unclassified"], "bootstrap":[100, 100, 100, 85, 85, 85]}},
            {"id":"Otu0687", "metadata":{"taxonomy":["Bacteria", "Firmicutes", "Clostridia", "Clostridiales", "Ruminococcaceae", "Ruminococcaceae_unclassified"], "bootstrap":[100, 100, 100, 100, 100, 100]}},
            {"id":"Otu0688", "metadata":{"taxonomy":["Bacteria", "Firmicutes", "Bacilli", "Lactobacillales", "Lactobacillaceae", "Lactobacillus"], "bootstrap":[100, 100, 100, 100, 70, 70]}},
            {"id":"Otu0689", "metadata":{"taxonomy":["Bacteria", "Bacteroidetes", "Flavobacteriia", "Flavobacteriales", "Flavobacteriaceae", "Flavobacteriaceae_unclassified"], "bootstrap":[100, 100, 100, 100, 100, 100]}},
            {"id":"Otu0690", "metadata":{"taxonomy":["Bacteria", "Firmicutes", "Bacilli", "Lactobacillales", "Lactobacillaceae", "Lactobacillus"], "bootstrap":[100, 100, 100, 100, 100, 100]}},
            {"id":"Otu0691", "metadata":{"taxonomy":["Bacteria", "Firmicutes", "Clostridia", "Clostridiales", "Clostridiaceae_1", "Clostridium_sensu_stricto"], "bootstrap":[100, 100, 100, 100, 100, 70]}},
            {"id":"Otu0692", "metadata":{"taxonomy":["Bacteria", "Firmicutes", "Bacilli", "Lactobacillales", "Carnobacteriaceae", "Granulicatella"], "bootstrap":[100, 100, 100, 100, 85, 85]}},
            {"id":"Otu0693", "metadata":{"taxonomy":["Bacteria", "Firmicutes", "Bacilli", "Lactobacillales", "Streptococcaceae", "Streptococcus"], "bootstrap":[100, 100, 100, 100, 100, 85]}},
            {"id":"Otu0694", "metadata":{"taxonomy":["Bacteria", "Firmicutes", "Clostridia", "Clostridiales", "Lachnospiraceae", "Roseburia"], "bootstrap":[100, 100, 100, 100, 100, 100]}},
            {"id":"Otu0695", "metadata":{"taxonomy":["Bacteria", "Firmicutes", "Clostridia", "Clostridiales", "Lachnospiraceae", "Clostridium_XlVa"], "bootstrap":[100, 100, 100, 100, 100, 100]}},
            {"id":"Otu0696", "metadata":{"taxonomy":["Bacteria", "Firmicutes", "Bacilli", "Lactobacillales", "Lactobacillaceae", "Lactobacillus"], "bootstrap":[100, 100, 100, 100, 100, 100]}},
            {"id":"Otu0697", "metadata":{"taxonomy":["Bacteria", "Firmicutes", "Bacilli", "Bacilli_unclassified", "Bacilli_unclassified", "Bacilli_unclassified"], "bootstrap":[100, 100, 100, 84, 84, 84]}},
            {"id":"Otu0698", "metadata":{"taxonomy":["Bacteria", "Proteobacteria", "Gammaproteobacteria", "Enterobacteriales", "Enterobacteriaceae", "Escherichia/Shigella"], "bootstrap":[100, 100, 100, 100, 100, 100]}},
            {"id":"Otu0699", "metadata":{"taxonomy":["Bacteria", "Actinobacteria", "Actinobacteria", "Actinomycetales", "Mycobacteriaceae", "Mycobacterium"], "bootstrap":[100, 100, 100, 100, 100, 100]}},
            {"id":"Otu0700", "metadata":{"taxonomy":["Bacteria", "Actinobacteria", "Actinobacteria", "Bifidobacteriales", "Bifidobacteriaceae", "Bifidobacterium"], "bootstrap":[100, 100, 100, 100, 100, 100]}},
            {"id":"Otu0701", "metadata":{"taxonomy":["Bacteria", "Firmicutes", "Clostridia", "Clostridiales", "Peptostreptococcaceae", "Clostridium_XI"], "bootstrap":[100, 100, 100, 100, 100, 100]}},
            {"id":"Otu0702", "metadata":{"taxonomy":["Bacteria", "Firmicutes", "Erysipelotrichia", "Erysipelotrichales", "Erysipelotrichaceae", "Turicibacter"], "bootstrap":[100, 100, 100, 100, 100, 100]}},
            {"id":"Otu0703", "metadata":{"taxonomy":["Bacteria", "Firmicutes", "Clostridia", "Clostridiales", "Lachnospiraceae", "Clostridium_XlVa"], "bootstrap":[100, 100, 100, 100, 100, 84]}},
            {"id":"Otu0704", "metadata":{"taxonomy":["Bacteria", "Firmicutes", "Bacilli", "Lactobacillales", "Lactobacillales_unclassified", "Lactobacillales_unclassified"], "bootstrap":[100, 100, 100, 84, 67, 67]}},
            {"id":"Otu0705", "metadata":{"taxonomy":["Bacteria", "Proteobacteria", "Gammaproteobacteria", "Enterobacteriales", "Enterobacteriaceae", "Enterobacteriaceae_unclassified"], "bootstrap":[100, 100, 100, 100, 100, 100]}},
            {"id":"Otu0706", "metadata":{"taxonomy":["Bacteria", "Actinobacteria", "Actinobacteria", "Solirubrobacterales", "Conexibacteraceae", "Conexibacter"], "bootstrap":[100, 100, 100, 100, 100, 100]}},
            {"id":"Otu0707", "metadata":{"taxonomy":["Bacteria", "Firmicutes", "Clostridia", "Clostridiales", "Lachnospiraceae", "Clostridium_XlVa"], "bootstrap":[100, 100, 100, 100, 100, 100]}},
            {"id":"Otu0708", "metadata":{"taxonomy":["Bacteria", "Firmicutes", "Bacilli", "Lactobacillales", "Streptococcaceae", "Streptococcus"], "bootstrap":[100, 100, 100, 100, 100, 84]}},
            {"id":"Otu0709", "metadata":{"taxonomy":["Bacteria", "Proteobacteria", "Gammaproteobacteria", "Enterobacteriales", "Enterobacteriaceae", "Escherichia/Shigella"], "bootstrap":[100, 100, 100, 100, 100, 100]}},
            {"id":"Otu0710", "metadata":{"taxonomy":["Bacteria", "Firmicutes", "Bacilli", "Lactobacillales", "Lactobacillaceae", "Lactobacillus"], "bootstrap":[100, 100, 100, 100, 100, 100]}},
            {"id":"Otu0711", "metadata":{"taxonomy":["Bacteria", "Firmicutes", "Clostridia", "Clostridiales", "Lachnospiraceae", "Lachnospiraceae_unclassified"], "bootstrap":[100, 100, 100, 100, 100, 100]}},
            {"id":"Otu0712", "metadata":{"taxonomy":["Bacteria", "Firmicutes", "Clostridia", "Clostridiales", "Ruminococcaceae", "Ruminococcaceae_unclassified"], "bootstrap":[100, 100, 100, 100, 100, 100]}},
            {"id":"Otu0713", "metadata":{"taxonomy":["Bacteria", "Firmicutes", "Clostridia", "Clostridiales", "Ruminococcaceae", "Oscillibacter"], "bootstrap":[100, 100, 100, 100, 100, 100]}},
            {"id":"Otu0714", "metadata":{"taxonomy":["Bacteria", "Actinobacteria", "Actinobacteria", "Actinomycetales", "Microbacteriaceae", "Leucobacter"], "bootstrap":[100, 100, 100, 100, 100, 100]}},
            {"id":"Otu0715", "metadata":{"taxonomy":["Bacteria", "Proteobacteria", "Gammaproteobacteria", "Chromatiales", "Chromatiaceae", "Rheinheimera"], "bootstrap":[100, 100, 100, 100, 100, 100]}},
            {"id":"Otu0716", "metadata":{"taxonomy":["Bacteria", "Proteobacteria", "Gammaproteobacteria", "Enterobacteriales", "Enterobacteriaceae", "Escherichia/Shigella"], "bootstrap":[100, 100, 100, 100, 100, 100]}},
            {"id":"Otu0717", "metadata":{"taxonomy":["Bacteria", "Firmicutes", "Bacilli", "Bacillales", "Bacillaceae_1", "Bacillus"], "bootstrap":[100, 100, 100, 100, 67, 67]}},
            {"id":"Otu0718", "metadata":{"taxonomy":["Bacteria", "Proteobacteria", "Gammaproteobacteria", "Enterobacteriales", "Enterobacteriaceae", "Escherichia/Shigella"], "bootstrap":[100, 100, 100, 100, 100, 100]}},
            {"id":"Otu0719", "metadata":{"taxonomy":["Bacteria", "Firmicutes", "Bacilli", "Lactobacillales", "Lactobacillales_unclassified", "Lactobacillales_unclassified"], "bootstrap":[100, 100, 100, 100, 100, 100]}},
            {"id":"Otu0720", "metadata":{"taxonomy":["Bacteria", "Firmicutes", "Clostridia", "Clostridiales", "Clostridiaceae_1", "Clostridiaceae_1_unclassified"], "bootstrap":[100, 100, 100, 100, 100, 100]}},
            {"id":"Otu0721", "metadata":{"taxonomy":["Bacteria", "Firmicutes", "Clostridia", "Clostridiales", "Lachnospiraceae", "Lachnospiraceae_unclassified"], "bootstrap":[100, 100, 100, 100, 100, 100]}},
            {"id":"Otu0722", "metadata":{"taxonomy":["Bacteria", "Firmicutes", "Bacilli", "Lactobacillales", "Streptococcaceae", "Lactococcus"], "bootstrap":[100, 100, 100, 100, 59, 59]}},
            {"id":"Otu0723", "metadata":{"taxonomy":["Bacteria", "Firmicutes", "Clostridia", "Clostridiales", "Lachnospiraceae", "Clostridium_XlVa"], "bootstrap":[100, 100, 100, 100, 100, 75]}},
            {"id":"Otu0724", "metadata":{"taxonomy":["Bacteria", "Firmicutes", "Clostridia", "Clostridiales", "Clostridiaceae_1", "Clostridium_sensu_stricto"], "bootstrap":[100, 100, 100, 100, 100, 67]}},
            {"id":"Otu0725", "metadata":{"taxonomy":["Bacteria", "Proteobacteria", "Gammaproteobacteria", "Thiotrichales", "Thiotrichaceae", "Thiothrix"], "bootstrap":[100, 100, 100, 100, 100, 100]}},
            {"id":"Otu0726", "metadata":{"taxonomy":["Bacteria", "Proteobacteria", "Gammaproteobacteria", "Enterobacteriales", "Enterobacteriaceae", "Enterobacteriaceae_unclassified"], "bootstrap":[100, 100, 100, 100, 100, 84]}},
            {"id":"Otu0727", "metadata":{"taxonomy":["Bacteria", "Proteobacteria", "Gammaproteobacteria", "Enterobacteriales", "Enterobacteriaceae", "Escherichia/Shigella"], "bootstrap":[100, 100, 100, 100, 100, 100]}},
            {"id":"Otu0728", "metadata":{"taxonomy":["Bacteria", "Proteobacteria", "Gammaproteobacteria", "Enterobacteriales", "Enterobacteriaceae", "Enterobacteriaceae_unclassified"], "bootstrap":[100, 100, 100, 100, 100, 100]}},
            {"id":"Otu0729", "metadata":{"taxonomy":["Bacteria", "Firmicutes", "Bacilli", "Bacillales", "Staphylococcaceae", "Staphylococcus"], "bootstrap":[100, 100, 100, 100, 100, 82]}},
            {"id":"Otu0730", "metadata":{"taxonomy":["Bacteria", "Firmicutes", "Bacilli", "Lactobacillales", "Lactobacillaceae", "Lactobacillus"], "bootstrap":[100, 100, 100, 100, 100, 100]}},
            {"id":"Otu0731", "metadata":{"taxonomy":["Bacteria", "Firmicutes", "Clostridia", "Clostridiales", "Lachnospiraceae", "Lachnospiraceae_unclassified"], "bootstrap":[100, 100, 100, 100, 100, 100]}},
            {"id":"Otu0732", "metadata":{"taxonomy":["Bacteria", "Firmicutes", "Clostridia", "Clostridiales", "Lachnospiraceae", "Clostridium_XlVb"], "bootstrap":[100, 100, 100, 100, 82, 82]}},
            {"id":"Otu0733", "metadata":{"taxonomy":["Bacteria", "Actinobacteria", "Actinobacteria", "Actinomycetales", "Actinomycetales_unclassified", "Actinomycetales_unclassified"], "bootstrap":[100, 100, 100, 100, 100, 100]}},
            {"id":"Otu0734", "metadata":{"taxonomy":["Bacteria", "Firmicutes", "Bacilli", "Bacillales", "Bacillales_Incertae_Sedis_XII", "Exiguobacterium"], "bootstrap":[100, 100, 100, 100, 100, 100]}},
            {"id":"Otu0735", "metadata":{"taxonomy":["Bacteria", "Firmicutes", "Firmicutes_unclassified", "Firmicutes_unclassified", "Firmicutes_unclassified", "Firmicutes_unclassified"], "bootstrap":[100, 100, 55, 55, 55, 55]}},
            {"id":"Otu0736", "metadata":{"taxonomy":["Bacteria", "Firmicutes", "Bacilli", "Lactobacillales", "Lactobacillaceae", "Lactobacillus"], "bootstrap":[100, 100, 100, 100, 100, 100]}},
            {"id":"Otu0737", "metadata":{"taxonomy":["Bacteria", "Firmicutes", "Negativicutes", "Selenomonadales", "Veillonellaceae", "Veillonella"], "bootstrap":[100, 100, 100, 100, 100, 100]}},
            {"id":"Otu0738", "metadata":{"taxonomy":["Bacteria", "Firmicutes", "Clostridia", "Clostridiales", "Lachnospiraceae", "Lachnospiraceae_unclassified"], "bootstrap":[100, 100, 100, 100, 100, 64]}},
            {"id":"Otu0739", "metadata":{"taxonomy":["Bacteria", "Firmicutes", "Firmicutes_unclassified", "Firmicutes_unclassified", "Firmicutes_unclassified", "Firmicutes_unclassified"], "bootstrap":[100, 100, 82, 82, 82, 82]}},
            {"id":"Otu0740", "metadata":{"taxonomy":["Bacteria", "Proteobacteria", "Gammaproteobacteria", "Pseudomonadales", "Pseudomonadaceae", "Pseudomonas"], "bootstrap":[100, 100, 100, 100, 100, 100]}},
            {"id":"Otu0741", "metadata":{"taxonomy":["Bacteria", "Actinobacteria", "Actinobacteria", "Actinomycetales", "Micrococcaceae", "Rothia"], "bootstrap":[100, 100, 100, 100, 100, 100]}},
            {"id":"Otu0742", "metadata":{"taxonomy":["Bacteria", "Firmicutes", "Bacilli", "Lactobacillales", "Lactobacillaceae", "Lactobacillus"], "bootstrap":[100, 100, 100, 100, 100, 100]}},
            {"id":"Otu0743", "metadata":{"taxonomy":["Bacteria", "Firmicutes", "Clostridia", "Clostridiales", "Lachnospiraceae", "Dorea"], "bootstrap":[100, 100, 100, 100, 100, 100]}},
            {"id":"Otu0744", "metadata":{"taxonomy":["Bacteria", "Firmicutes", "Clostridia", "Clostridiales", "Clostridiales_unclassified", "Clostridiales_unclassified"], "bootstrap":[100, 100, 100, 100, 100, 100]}},
            {"id":"Otu0745", "metadata":{"taxonomy":["Bacteria", "Firmicutes", "Clostridia", "Clostridiales", "Lachnospiraceae", "Clostridium_XlVa"], "bootstrap":[100, 100, 100, 100, 100, 100]}},
            {"id":"Otu0746", "metadata":{"taxonomy":["Bacteria", "Firmicutes", "Clostridia", "Clostridiales", "Ruminococcaceae", "Ruminococcaceae_unclassified"], "bootstrap":[100, 100, 100, 100, 100, 100]}},
            {"id":"Otu0747", "metadata":{"taxonomy":["Bacteria", "Firmicutes", "Clostridia", "Clostridiales", "Clostridiales_unclassified", "Clostridiales_unclassified"], "bootstrap":[100, 100, 64, 64, 64, 64]}},
            {"id":"Otu0748", "metadata":{"taxonomy":["Bacteria", "Actinobacteria", "Actinobacteria", "Actinomycetales", "Micrococcaceae", "Kocuria"], "bootstrap":[100, 100, 100, 100, 100, 100]}},
            {"id":"Otu0749", "metadata":{"taxonomy":["Bacteria", "Actinobacteria", "Actinobacteria", "Coriobacteriales", "Coriobacteriaceae", "Gordonibacter"], "bootstrap":[100, 100, 100, 100, 100, 100]}},
            {"id":"Otu0750", "metadata":{"taxonomy":["Bacteria", "Firmicutes", "Bacilli", "Lactobacillales", "Lactobacillales_unclassified", "Lactobacillales_unclassified"], "bootstrap":[100, 100, 100, 100, 73, 73]}},
            {"id":"Otu0751", "metadata":{"taxonomy":["Bacteria", "Bacteroidetes", "Bacteroidia", "Bacteroidales", "Porphyromonadaceae", "Parabacteroides"], "bootstrap":[100, 100, 100, 100, 100, 100]}},
            {"id":"Otu0752", "metadata":{"taxonomy":["Bacteria", "Proteobacteria", "Gammaproteobacteria", "Enterobacteriales", "Enterobacteriaceae", "Escherichia/Shigella"], "bootstrap":[100, 100, 100, 100, 100, 100]}},
            {"id":"Otu0753", "metadata":{"taxonomy":["Bacteria", "Proteobacteria", "Gammaproteobacteria", "Enterobacteriales", "Enterobacteriaceae", "Enterobacteriaceae_unclassified"], "bootstrap":[100, 100, 100, 100, 100, 100]}},
            {"id":"Otu0754", "metadata":{"taxonomy":["Bacteria", "Firmicutes", "Bacilli", "Bacilli_unclassified", "Bacilli_unclassified", "Bacilli_unclassified"], "bootstrap":[100, 100, 82, 82, 82, 82]}},
            {"id":"Otu0755", "metadata":{"taxonomy":["Bacteria", "Proteobacteria", "Alphaproteobacteria", "Rhizobiales", "Bradyrhizobiaceae", "Bradyrhizobiaceae_unclassified"], "bootstrap":[100, 100, 100, 100, 100, 64]}},
            {"id":"Otu0756", "metadata":{"taxonomy":["Bacteria", "Firmicutes", "Bacilli", "Lactobacillales", "Lactobacillaceae", "Lactobacillaceae_unclassified"], "bootstrap":[100, 100, 100, 100, 100, 55]}},
            {"id":"Otu0757", "metadata":{"taxonomy":["Bacteria", "Firmicutes", "Firmicutes_unclassified", "Firmicutes_unclassified", "Firmicutes_unclassified", "Firmicutes_unclassified"], "bootstrap":[100, 100, 100, 100, 100, 100]}},
            {"id":"Otu0758", "metadata":{"taxonomy":["Bacteria", "Firmicutes", "Bacilli", "Bacilli_unclassified", "Bacilli_unclassified", "Bacilli_unclassified"], "bootstrap":[100, 100, 100, 64, 64, 64]}},
            {"id":"Otu0759", "metadata":{"taxonomy":["Bacteria", "Firmicutes", "Bacilli", "Bacilli_unclassified", "Bacilli_unclassified", "Bacilli_unclassified"], "bootstrap":[100, 100, 100, 100, 100, 100]}},
            {"id":"Otu0760", "metadata":{"taxonomy":["Bacteria", "Firmicutes", "Clostridia", "Clostridiales", "Lachnospiraceae", "Clostridium_XlVa"], "bootstrap":[100, 100, 100, 100, 100, 100]}},
            {"id":"Otu0761", "metadata":{"taxonomy":["Bacteria", "Bacteroidetes", "Bacteroidia", "Bacteroidales", "Porphyromonadaceae", "Porphyromonadaceae_unclassified"], "bootstrap":[100, 100, 100, 100, 100, 100]}},
            {"id":"Otu0762", "metadata":{"taxonomy":["Bacteria", "Bacteroidetes", "Flavobacteriia", "Flavobacteriales", "Flavobacteriaceae", "Weeksella"], "bootstrap":[100, 100, 100, 100, 100, 100]}},
            {"id":"Otu0763", "metadata":{"taxonomy":["Bacteria", "Firmicutes", "Bacilli", "Lactobacillales", "Lactobacillaceae", "Lactobacillus"], "bootstrap":[100, 100, 100, 100, 100, 100]}},
            {"id":"Otu0764", "metadata":{"taxonomy":["Bacteria", "Firmicutes", "Bacilli", "Lactobacillales", "Lactobacillaceae", "Lactobacillus"], "bootstrap":[100, 100, 100, 100, 100, 61]}},
            {"id":"Otu0765", "metadata":{"taxonomy":["Bacteria", "Firmicutes", "Clostridia", "Clostridiales", "Clostridiaceae_1", "Clostridium_sensu_stricto"], "bootstrap":[100, 100, 100, 100, 100, 100]}},
            {"id":"Otu0766", "metadata":{"taxonomy":["Bacteria", "Firmicutes", "Clostridia", "Clostridiales", "Clostridiaceae_1", "Clostridiaceae_1_unclassified"], "bootstrap":[100, 100, 100, 100, 100, 70]}},
            {"id":"Otu0767", "metadata":{"taxonomy":["Bacteria", "Proteobacteria", "Gammaproteobacteria", "Enterobacteriales", "Enterobacteriaceae", "Enterobacteriaceae_unclassified"], "bootstrap":[100, 100, 100, 100, 100, 100]}},
            {"id":"Otu0768", "metadata":{"taxonomy":["Bacteria", "Firmicutes", "Bacilli", "Bacilli_unclassified", "Bacilli_unclassified", "Bacilli_unclassified"], "bootstrap":[100, 100, 100, 100, 100, 100]}},
            {"id":"Otu0769", "metadata":{"taxonomy":["Bacteria", "Firmicutes", "Bacilli", "Lactobacillales", "Streptococcaceae", "Lactococcus"], "bootstrap":[100, 100, 100, 100, 100, 100]}},
            {"id":"Otu0770", "metadata":{"taxonomy":["Bacteria", "Proteobacteria", "Gammaproteobacteria", "Pseudomonadales", "Moraxellaceae", "Acinetobacter"], "bootstrap":[100, 100, 100, 100, 100, 100]}},
            {"id":"Otu0771", "metadata":{"taxonomy":["Bacteria", "Firmicutes", "Clostridia", "Clostridiales", "Clostridiaceae_1", "Clostridium_sensu_stricto"], "bootstrap":[100, 100, 100, 100, 100, 61]}},
            {"id":"Otu0772", "metadata":{"taxonomy":["Bacteria", "Firmicutes", "Bacilli", "Bacilli_unclassified", "Bacilli_unclassified", "Bacilli_unclassified"], "bootstrap":[100, 100, 100, 61, 61, 61]}},
            {"id":"Otu0773", "metadata":{"taxonomy":["Bacteria", "Proteobacteria", "Gammaproteobacteria", "Enterobacteriales", "Enterobacteriaceae", "Enterobacteriaceae_unclassified"], "bootstrap":[100, 100, 100, 100, 100, 61]}},
            {"id":"Otu0774", "metadata":{"taxonomy":["Bacteria", "Firmicutes", "Clostridia", "Clostridiales", "Clostridiaceae_1", "Clostridium_sensu_stricto"], "bootstrap":[100, 100, 100, 100, 100, 61]}},
            {"id":"Otu0775", "metadata":{"taxonomy":["Bacteria", "Firmicutes", "Clostridia", "Clostridiales", "Ruminococcaceae", "Flavonifractor"], "bootstrap":[100, 100, 100, 100, 100, 80]}},
            {"id":"Otu0776", "metadata":{"taxonomy":["Bacteria", "Firmicutes", "Bacilli", "Lactobacillales", "Lactobacillaceae", "Lactobacillaceae_unclassified"], "bootstrap":[100, 100, 100, 100, 70, 70]}},
            {"id":"Otu0777", "metadata":{"taxonomy":["Bacteria", "Proteobacteria", "Proteobacteria_unclassified", "Proteobacteria_unclassified", "Proteobacteria_unclassified", "Proteobacteria_unclassified"], "bootstrap":[100, 100, 100, 100, 100, 100]}},
            {"id":"Otu0778", "metadata":{"taxonomy":["Bacteria", "Firmicutes", "Bacilli", "Bacilli_unclassified", "Bacilli_unclassified", "Bacilli_unclassified"], "bootstrap":[100, 100, 100, 80, 80, 80]}},
            {"id":"Otu0779", "metadata":{"taxonomy":["Bacteria", "Proteobacteria", "Deltaproteobacteria", "Bdellovibrionales", "Bacteriovoracaceae", "Peredibacter"], "bootstrap":[100, 100, 100, 100, 100, 100]}},
            {"id":"Otu0780", "metadata":{"taxonomy":["Bacteria", "Firmicutes", "Clostridia", "Clostridiales", "Lachnospiraceae", "Lachnospiraceae_unclassified"], "bootstrap":[100, 100, 100, 100, 100, 100]}},
            {"id":"Otu0781", "metadata":{"taxonomy":["Bacteria", "Firmicutes", "Clostridia", "Clostridiales", "Lachnospiraceae", "Clostridium_XlVa"], "bootstrap":[100, 100, 100, 100, 100, 100]}},
            {"id":"Otu0782", "metadata":{"taxonomy":["Bacteria", "Bacteria_unclassified", "Bacteria_unclassified", "Bacteria_unclassified", "Bacteria_unclassified", "Bacteria_unclassified"], "bootstrap":[100, 80, 80, 80, 80, 80]}},
            {"id":"Otu0783", "metadata":{"taxonomy":["Bacteria", "Firmicutes", "Firmicutes_unclassified", "Firmicutes_unclassified", "Firmicutes_unclassified", "Firmicutes_unclassified"], "bootstrap":[100, 100, 100, 100, 100, 100]}},
            {"id":"Otu0784", "metadata":{"taxonomy":["Bacteria", "Firmicutes", "Erysipelotrichia", "Erysipelotrichales", "Erysipelotrichaceae", "Turicibacter"], "bootstrap":[100, 100, 100, 100, 100, 100]}},
            {"id":"Otu0785", "metadata":{"taxonomy":["Bacteria", "Proteobacteria", "Gammaproteobacteria", "Gammaproteobacteria_unclassified", "Gammaproteobacteria_unclassified", "Gammaproteobacteria_unclassified"], "bootstrap":[100, 100, 100, 61, 61, 61]}},
            {"id":"Otu0786", "metadata":{"taxonomy":["Bacteria", "Proteobacteria", "Deltaproteobacteria", "Desulfovibrionales", "Desulfovibrionaceae", "Desulfovibrio"], "bootstrap":[100, 100, 100, 100, 100, 100]}},
            {"id":"Otu0787", "metadata":{"taxonomy":["Bacteria", "Bacteroidetes", "Sphingobacteriia", "Sphingobacteriales", "Sphingobacteriaceae", "Sphingobacteriaceae_unclassified"], "bootstrap":[100, 100, 100, 100, 100, 100]}},
            {"id":"Otu0788", "metadata":{"taxonomy":["Bacteria", "Proteobacteria", "Gammaproteobacteria", "Pseudomonadales", "Moraxellaceae", "Acinetobacter"], "bootstrap":[100, 100, 100, 100, 100, 100]}},
            {"id":"Otu0789", "metadata":{"taxonomy":["Bacteria", "Firmicutes", "Bacilli", "Lactobacillales", "Streptococcaceae", "Lactococcus"], "bootstrap":[100, 100, 100, 100, 80, 61]}},
            {"id":"Otu0790", "metadata":{"taxonomy":["Bacteria", "Firmicutes", "Bacilli", "Lactobacillales", "Lactobacillaceae", "Lactobacillaceae_unclassified"], "bootstrap":[100, 100, 100, 100, 100, 61]}},
            {"id":"Otu0791", "metadata":{"taxonomy":["Bacteria", "Proteobacteria", "Alphaproteobacteria", "Sphingomonadales", "Sphingomonadaceae", "Sphingomonas"], "bootstrap":[100, 100, 100, 100, 100, 100]}},
            {"id":"Otu0792", "metadata":{"taxonomy":["Bacteria", "Actinobacteria", "Actinobacteria", "Bifidobacteriales", "Bifidobacteriaceae", "Gardnerella"], "bootstrap":[100, 100, 100, 100, 100, 100]}},
            {"id":"Otu0793", "metadata":{"taxonomy":["Bacteria", "Proteobacteria", "Gammaproteobacteria", "Enterobacteriales", "Enterobacteriaceae", "Enterobacteriaceae_unclassified"], "bootstrap":[100, 100, 100, 100, 100, 100]}},
            {"id":"Otu0794", "metadata":{"taxonomy":["Bacteria", "Proteobacteria", "Gammaproteobacteria", "Enterobacteriales", "Enterobacteriaceae", "Enterobacteriaceae_unclassified"], "bootstrap":[100, 100, 100, 100, 100, 100]}},
            {"id":"Otu0795", "metadata":{"taxonomy":["Bacteria", "Firmicutes", "Clostridia", "Clostridiales", "Lachnospiraceae", "Lachnospiraceae_unclassified"], "bootstrap":[100, 100, 100, 100, 100, 100]}},
            {"id":"Otu0796", "metadata":{"taxonomy":["Bacteria", "Firmicutes", "Clostridia", "Clostridiales", "Peptostreptococcaceae", "Clostridium_XI"], "bootstrap":[100, 100, 100, 100, 100, 100]}},
            {"id":"Otu0797", "metadata":{"taxonomy":["Bacteria", "Firmicutes", "Clostridia", "Clostridiales", "Clostridiaceae_1", "Clostridium_sensu_stricto"], "bootstrap":[100, 100, 100, 100, 100, 100]}},
            {"id":"Otu0798", "metadata":{"taxonomy":["Bacteria", "Firmicutes", "Clostridia", "Clostridiales", "Lachnospiraceae", "Lachnospiraceae_unclassified"], "bootstrap":[100, 100, 100, 100, 100, 100]}},
            {"id":"Otu0799", "metadata":{"taxonomy":["Bacteria", "Firmicutes", "Clostridia", "Clostridiales", "Lachnospiraceae", "Lachnospiraceae_unclassified"], "bootstrap":[100, 100, 100, 100, 100, 100]}},
            {"id":"Otu0800", "metadata":{"taxonomy":["Bacteria", "Firmicutes", "Bacilli", "Bacilli_unclassified", "Bacilli_unclassified", "Bacilli_unclassified"], "bootstrap":[100, 100, 100, 100, 100, 100]}},
            {"id":"Otu0801", "metadata":{"taxonomy":["Bacteria", "Firmicutes", "Clostridia", "Clostridiales", "Clostridiaceae_1", "Clostridium_sensu_stricto"], "bootstrap":[100, 100, 100, 100, 100, 78]}},
            {"id":"Otu0802", "metadata":{"taxonomy":["Bacteria", "Bacteroidetes", "Bacteroidia", "Bacteroidales", "Rikenellaceae", "Alistipes"], "bootstrap":[100, 100, 100, 100, 100, 100]}},
            {"id":"Otu0803", "metadata":{"taxonomy":["Bacteria", "Bacteroidetes", "Bacteroidia", "Bacteroidales", "Rikenellaceae", "Alistipes"], "bootstrap":[100, 100, 100, 100, 100, 100]}},
            {"id":"Otu0804", "metadata":{"taxonomy":["Bacteria", "Firmicutes", "Clostridia", "Clostridiales", "Clostridiaceae_1", "Clostridium_sensu_stricto"], "bootstrap":[100, 100, 100, 100, 100, 100]}},
            {"id":"Otu0805", "metadata":{"taxonomy":["Bacteria", "Actinobacteria", "Actinobacteria", "Actinomycetales", "Micrococcaceae", "Arthrobacter"], "bootstrap":[100, 100, 100, 100, 100, 100]}},
            {"id":"Otu0806", "metadata":{"taxonomy":["Bacteria", "Firmicutes", "Erysipelotrichia", "Erysipelotrichales", "Erysipelotrichaceae", "Turicibacter"], "bootstrap":[100, 100, 100, 100, 100, 100]}},
            {"id":"Otu0807", "metadata":{"taxonomy":["Bacteria", "Proteobacteria", "Gammaproteobacteria", "Pseudomonadales", "Moraxellaceae", "Moraxella"], "bootstrap":[100, 100, 100, 100, 100, 100]}},
            {"id":"Otu0808", "metadata":{"taxonomy":["Bacteria", "Acidobacteria", "Acidobacteria_Gp3", "Gp3", "Gp3_unclassified", "Gp3_unclassified"], "bootstrap":[100, 100, 100, 100, 100, 100]}},
            {"id":"Otu0809", "metadata":{"taxonomy":["Bacteria", "Actinobacteria", "Actinobacteria", "Coriobacteriales", "Coriobacteriaceae", "Paraeggerthella"], "bootstrap":[100, 100, 100, 100, 100, 100]}},
            {"id":"Otu0810", "metadata":{"taxonomy":["Bacteria", "Firmicutes", "Bacilli", "Lactobacillales", "Lactobacillaceae", "Lactobacillus"], "bootstrap":[100, 100, 100, 100, 100, 100]}},
            {"id":"Otu0811", "metadata":{"taxonomy":["Bacteria", "Firmicutes", "Bacilli", "Lactobacillales", "Lactobacillaceae", "Lactobacillus"], "bootstrap":[100, 100, 100, 100, 78, 78]}},
            {"id":"Otu0812", "metadata":{"taxonomy":["Bacteria", "Firmicutes", "Bacilli", "Lactobacillales", "Lactobacillaceae", "Lactobacillus"], "bootstrap":[100, 100, 100, 100, 100, 100]}},
            {"id":"Otu0813", "metadata":{"taxonomy":["Bacteria", "Firmicutes", "Bacilli", "Lactobacillales", "Streptococcaceae", "Lactococcus"], "bootstrap":[100, 100, 100, 100, 56, 56]}},
            {"id":"Otu0814", "metadata":{"taxonomy":["Bacteria", "Actinobacteria", "Actinobacteria", "Actinomycetales", "Micrococcaceae", "Kocuria"], "bootstrap":[100, 100, 100, 100, 100, 100]}},
            {"id":"Otu0815", "metadata":{"taxonomy":["Bacteria", "Proteobacteria", "Betaproteobacteria", "Burkholderiales", "Alcaligenaceae", "Alcaligenaceae_unclassified"], "bootstrap":[100, 100, 100, 100, 100, 100]}},
            {"id":"Otu0816", "metadata":{"taxonomy":["Bacteria", "Firmicutes", "Bacilli", "Lactobacillales", "Streptococcaceae", "Streptococcus"], "bootstrap":[100, 100, 100, 100, 78, 78]}},
            {"id":"Otu0817", "metadata":{"taxonomy":["Bacteria", "Firmicutes", "Clostridia", "Clostridiales", "Lachnospiraceae", "Lachnospiraceae_unclassified"], "bootstrap":[100, 100, 100, 100, 100, 100]}},
            {"id":"Otu0818", "metadata":{"taxonomy":["Bacteria", "Firmicutes", "Clostridia", "Clostridia_unclassified", "Clostridia_unclassified", "Clostridia_unclassified"], "bootstrap":[100, 100, 100, 100, 100, 100]}},
            {"id":"Otu0819", "metadata":{"taxonomy":["Bacteria", "Proteobacteria", "Gammaproteobacteria", "Enterobacteriales", "Enterobacteriaceae", "Enterobacteriaceae_unclassified"], "bootstrap":[100, 100, 100, 100, 100, 100]}},
            {"id":"Otu0820", "metadata":{"taxonomy":["Bacteria", "Firmicutes", "Bacilli", "Lactobacillales", "Lactobacillales_unclassified", "Lactobacillales_unclassified"], "bootstrap":[100, 100, 100, 78, 78, 78]}},
            {"id":"Otu0821", "metadata":{"taxonomy":["Bacteria", "Proteobacteria", "Gammaproteobacteria", "Enterobacteriales", "Enterobacteriaceae", "Enterobacteriaceae_unclassified"], "bootstrap":[100, 100, 100, 100, 100, 100]}},
            {"id":"Otu0822", "metadata":{"taxonomy":["Bacteria", "Proteobacteria", "Betaproteobacteria", "Burkholderiales", "Oxalobacteraceae", "Oxalobacteraceae_unclassified"], "bootstrap":[100, 100, 100, 100, 100, 100]}},
            {"id":"Otu0823", "metadata":{"taxonomy":["Bacteria", "Firmicutes", "Bacilli", "Lactobacillales", "Lactobacillaceae", "Lactobacillus"], "bootstrap":[100, 100, 100, 100, 100, 100]}},
            {"id":"Otu0824", "metadata":{"taxonomy":["Bacteria", "Firmicutes", "Clostridia", "Clostridiales", "Clostridiaceae_1", "Clostridium_sensu_stricto"], "bootstrap":[100, 100, 100, 100, 100, 100]}},
            {"id":"Otu0825", "metadata":{"taxonomy":["Bacteria", "Firmicutes", "Clostridia", "Clostridiales", "Lachnospiraceae", "Lachnospiraceae_unclassified"], "bootstrap":[100, 100, 100, 100, 100, 100]}},
            {"id":"Otu0826", "metadata":{"taxonomy":["Bacteria", "Firmicutes", "Clostridia", "Clostridiales", "Clostridiaceae_1", "Clostridiaceae_1_unclassified"], "bootstrap":[100, 100, 100, 100, 100, 78]}},
            {"id":"Otu0827", "metadata":{"taxonomy":["Bacteria", "Firmicutes", "Bacilli", "Lactobacillales", "Lactobacillaceae", "Lactobacillus"], "bootstrap":[100, 100, 100, 100, 100, 100]}},
            {"id":"Otu0828", "metadata":{"taxonomy":["Bacteria", "Firmicutes", "Clostridia", "Clostridiales", "Clostridiales_Incertae_Sedis_XI", "Anaerococcus"], "bootstrap":[100, 100, 100, 100, 100, 100]}},
            {"id":"Otu0829", "metadata":{"taxonomy":["Bacteria", "Firmicutes", "Bacilli", "Bacillales", "Bacillales_unclassified", "Bacillales_unclassified"], "bootstrap":[100, 100, 100, 100, 100, 100]}},
            {"id":"Otu0830", "metadata":{"taxonomy":["Bacteria", "Firmicutes", "Negativicutes", "Selenomonadales", "Veillonellaceae", "Veillonella"], "bootstrap":[100, 100, 100, 100, 100, 100]}},
            {"id":"Otu0831", "metadata":{"taxonomy":["Bacteria", "Bacteroidetes", "Bacteroidia", "Bacteroidales", "Porphyromonadaceae", "Porphyromonadaceae_unclassified"], "bootstrap":[100, 100, 100, 100, 100, 100]}},
            {"id":"Otu0832", "metadata":{"taxonomy":["Bacteria", "Firmicutes", "Bacilli", "Bacillales", "Bacillales_unclassified", "Bacillales_unclassified"], "bootstrap":[100, 100, 100, 100, 100, 100]}},
            {"id":"Otu0833", "metadata":{"taxonomy":["Bacteria", "Firmicutes", "Bacilli", "Lactobacillales", "Streptococcaceae", "Lactococcus"], "bootstrap":[100, 100, 100, 100, 100, 100]}},
            {"id":"Otu0834", "metadata":{"taxonomy":["Bacteria", "Firmicutes", "Clostridia", "Clostridiales", "Lachnospiraceae", "Lachnospiraceae_unclassified"], "bootstrap":[100, 100, 100, 100, 100, 100]}},
            {"id":"Otu0835", "metadata":{"taxonomy":["Bacteria", "Firmicutes", "Clostridia", "Clostridiales", "Clostridiaceae_1", "Clostridiaceae_1_unclassified"], "bootstrap":[100, 100, 100, 100, 100, 100]}},
            {"id":"Otu0836", "metadata":{"taxonomy":["Bacteria", "Firmicutes", "Clostridia", "Clostridiales", "Clostridiaceae_1", "Clostridium_sensu_stricto"], "bootstrap":[100, 100, 100, 100, 100, 100]}},
            {"id":"Otu0837", "metadata":{"taxonomy":["Bacteria", "Firmicutes", "Clostridia", "Clostridiales", "Lachnospiraceae", "Lachnospiraceae_unclassified"], "bootstrap":[100, 100, 100, 100, 100, 100]}},
            {"id":"Otu0838", "metadata":{"taxonomy":["Bacteria", "Firmicutes", "Clostridia", "Clostridiales", "Lachnospiraceae", "Clostridium_XlVa"], "bootstrap":[100, 100, 100, 100, 100, 100]}},
            {"id":"Otu0839", "metadata":{"taxonomy":["Bacteria", "Firmicutes", "Firmicutes_unclassified", "Firmicutes_unclassified", "Firmicutes_unclassified", "Firmicutes_unclassified"], "bootstrap":[100, 100, 100, 100, 100, 100]}},
            {"id":"Otu0840", "metadata":{"taxonomy":["Bacteria", "Firmicutes", "Bacilli", "Lactobacillales", "Lactobacillaceae", "Lactobacillus"], "bootstrap":[100, 100, 100, 100, 100, 100]}},
            {"id":"Otu0841", "metadata":{"taxonomy":["Bacteria", "Firmicutes", "Clostridia", "Clostridiales", "Lachnospiraceae", "Oribacterium"], "bootstrap":[100, 100, 100, 100, 100, 100]}},
            {"id":"Otu0842", "metadata":{"taxonomy":["Bacteria", "Firmicutes", "Clostridia", "Clostridiales", "Clostridiaceae_1", "Clostridiaceae_1_unclassified"], "bootstrap":[100, 100, 100, 100, 100, 100]}},
            {"id":"Otu0843", "metadata":{"taxonomy":["Bacteria", "Firmicutes", "Clostridia", "Clostridiales", "Clostridiaceae_1", "Clostridium_sensu_stricto"], "bootstrap":[100, 100, 100, 100, 100, 75]}},
            {"id":"Otu0844", "metadata":{"taxonomy":["Bacteria", "Firmicutes", "Clostridia", "Clostridiales", "Clostridiales_unclassified", "Clostridiales_unclassified"], "bootstrap":[100, 100, 100, 100, 75, 75]}},
            {"id":"Otu0845", "metadata":{"taxonomy":["Bacteria", "Firmicutes", "Bacilli", "Lactobacillales", "Lactobacillales_unclassified", "Lactobacillales_unclassified"], "bootstrap":[100, 100, 100, 63, 63, 63]}},
            {"id":"Otu0846", "metadata":{"taxonomy":["Bacteria", "Firmicutes", "Clostridia", "Clostridiales", "Lachnospiraceae", "Lachnospiraceae_unclassified"], "bootstrap":[100, 100, 100, 100, 100, 100]}},
            {"id":"Otu0847", "metadata":{"taxonomy":["Bacteria", "Firmicutes", "Clostridia", "Clostridiales", "Clostridiaceae_1", "Clostridiaceae_1_unclassified"], "bootstrap":[100, 100, 100, 100, 100, 100]}},
            {"id":"Otu0848", "metadata":{"taxonomy":["Bacteria", "Firmicutes", "Clostridia", "Clostridiales", "Clostridiaceae_1", "Clostridium_sensu_stricto"], "bootstrap":[100, 100, 100, 100, 100, 100]}},
            {"id":"Otu0849", "metadata":{"taxonomy":["Bacteria", "Actinobacteria", "Actinobacteria", "Actinomycetales", "Intrasporangiaceae", "Intrasporangiaceae_unclassified"], "bootstrap":[100, 100, 100, 100, 100, 63]}},
            {"id":"Otu0850", "metadata":{"taxonomy":["Bacteria", "Firmicutes", "Bacilli", "Bacilli_unclassified", "Bacilli_unclassified", "Bacilli_unclassified"], "bootstrap":[100, 100, 100, 100, 100, 100]}},
            {"id":"Otu0851", "metadata":{"taxonomy":["Bacteria", "Firmicutes", "Clostridia", "Clostridiales", "Peptostreptococcaceae", "Clostridium_XI"], "bootstrap":[100, 100, 100, 100, 75, 75]}},
            {"id":"Otu0852", "metadata":{"taxonomy":["Bacteria", "Actinobacteria", "Actinobacteria", "Actinomycetales", "Corynebacteriaceae", "Corynebacterium"], "bootstrap":[100, 100, 100, 100, 100, 100]}},
            {"id":"Otu0853", "metadata":{"taxonomy":["Bacteria", "Firmicutes", "Clostridia", "Clostridiales", "Lachnospiraceae", "Lachnospiraceae_unclassified"], "bootstrap":[100, 100, 100, 100, 100, 75]}},
            {"id":"Otu0854", "metadata":{"taxonomy":["Bacteria", "Firmicutes", "Bacilli", "Lactobacillales", "Lactobacillales_unclassified", "Lactobacillales_unclassified"], "bootstrap":[100, 100, 100, 75, 75, 75]}},
            {"id":"Otu0855", "metadata":{"taxonomy":["Bacteria", "Proteobacteria", "Gammaproteobacteria", "Pseudomonadales", "Moraxellaceae", "Moraxella"], "bootstrap":[100, 100, 100, 100, 100, 100]}},
            {"id":"Otu0856", "metadata":{"taxonomy":["Bacteria", "Firmicutes", "Clostridia", "Clostridiales", "Lachnospiraceae", "Lachnospiraceae_unclassified"], "bootstrap":[100, 100, 100, 100, 100, 100]}},
            {"id":"Otu0857", "metadata":{"taxonomy":["Bacteria", "Firmicutes", "Bacilli", "Lactobacillales", "Lactobacillales_unclassified", "Lactobacillales_unclassified"], "bootstrap":[100, 100, 100, 75, 75, 75]}},
            {"id":"Otu0858", "metadata":{"taxonomy":["Bacteria", "Firmicutes", "Clostridia", "Clostridiales", "Lachnospiraceae", "Lachnospiraceae_unclassified"], "bootstrap":[100, 100, 100, 100, 100, 100]}},
            {"id":"Otu0859", "metadata":{"taxonomy":["Bacteria", "Firmicutes", "Firmicutes_unclassified", "Firmicutes_unclassified", "Firmicutes_unclassified", "Firmicutes_unclassified"], "bootstrap":[100, 100, 75, 75, 75, 75]}},
            {"id":"Otu0860", "metadata":{"taxonomy":["Bacteria", "Firmicutes", "Clostridia", "Clostridiales", "Peptostreptococcaceae", "Clostridium_XI"], "bootstrap":[100, 100, 100, 100, 100, 100]}},
            {"id":"Otu0861", "metadata":{"taxonomy":["Bacteria", "Firmicutes", "Clostridia", "Clostridiales", "Peptostreptococcaceae", "Clostridium_XI"], "bootstrap":[100, 100, 100, 100, 100, 100]}},
            {"id":"Otu0862", "metadata":{"taxonomy":["Bacteria", "Firmicutes", "Bacilli", "Lactobacillales", "Lactobacillales_unclassified", "Lactobacillales_unclassified"], "bootstrap":[100, 100, 100, 100, 100, 100]}},
            {"id":"Otu0863", "metadata":{"taxonomy":["Bacteria", "Firmicutes", "Clostridia", "Clostridiales", "Clostridiaceae_1", "Clostridium_sensu_stricto"], "bootstrap":[100, 100, 100, 100, 100, 100]}},
            {"id":"Otu0864", "metadata":{"taxonomy":["Bacteria", "Proteobacteria", "Gammaproteobacteria", "Enterobacteriales", "Enterobacteriaceae", "Enterobacteriaceae_unclassified"], "bootstrap":[100, 100, 100, 100, 100, 75]}},
            {"id":"Otu0865", "metadata":{"taxonomy":["Bacteria", "Proteobacteria", "Gammaproteobacteria", "Pseudomonadales", "Moraxellaceae", "Moraxella"], "bootstrap":[100, 100, 100, 100, 100, 100]}},
            {"id":"Otu0866", "metadata":{"taxonomy":["Bacteria", "Firmicutes", "Bacilli", "Lactobacillales", "Lactobacillales_unclassified", "Lactobacillales_unclassified"], "bootstrap":[100, 100, 100, 100, 100, 100]}},
            {"id":"Otu0867", "metadata":{"taxonomy":["Bacteria", "Proteobacteria", "Gammaproteobacteria", "Enterobacteriales", "Enterobacteriaceae", "Escherichia/Shigella"], "bootstrap":[100, 100, 100, 100, 100, 100]}},
            {"id":"Otu0868", "metadata":{"taxonomy":["Bacteria", "Firmicutes", "Bacilli", "Bacilli_unclassified", "Bacilli_unclassified", "Bacilli_unclassified"], "bootstrap":[100, 100, 100, 100, 100, 100]}},
            {"id":"Otu0869", "metadata":{"taxonomy":["Bacteria", "Firmicutes", "Clostridia", "Clostridiales", "Lachnospiraceae", "Coprococcus"], "bootstrap":[100, 100, 100, 100, 100, 100]}},
            {"id":"Otu0870", "metadata":{"taxonomy":["Bacteria", "Firmicutes", "Bacilli", "Bacilli_unclassified", "Bacilli_unclassified", "Bacilli_unclassified"], "bootstrap":[100, 100, 63, 63, 63, 63]}},
            {"id":"Otu0871", "metadata":{"taxonomy":["Bacteria", "Firmicutes", "Bacilli", "Lactobacillales", "Lactobacillales_unclassified", "Lactobacillales_unclassified"], "bootstrap":[100, 100, 100, 100, 100, 100]}},
            {"id":"Otu0872", "metadata":{"taxonomy":["Bacteria", "Bacteroidetes", "Bacteroidia", "Bacteroidales", "Prevotellaceae", "Prevotella"], "bootstrap":[100, 100, 100, 100, 100, 100]}},
            {"id":"Otu0873", "metadata":{"taxonomy":["Bacteria", "Verrucomicrobia", "Subdivision3", "Subdivision3_unclassified", "Subdivision3_unclassified", "Subdivision3_unclassified"], "bootstrap":[100, 100, 100, 100, 100, 100]}},
            {"id":"Otu0874", "metadata":{"taxonomy":["Bacteria", "Bacteria_unclassified", "Bacteria_unclassified", "Bacteria_unclassified", "Bacteria_unclassified", "Bacteria_unclassified"], "bootstrap":[100, 100, 100, 100, 100, 100]}},
            {"id":"Otu0875", "metadata":{"taxonomy":["Bacteria", "Firmicutes", "Bacilli", "Bacilli_unclassified", "Bacilli_unclassified", "Bacilli_unclassified"], "bootstrap":[100, 100, 100, 100, 100, 100]}},
            {"id":"Otu0876", "metadata":{"taxonomy":["Bacteria", "Firmicutes", "Negativicutes", "Selenomonadales", "Veillonellaceae", "Dialister"], "bootstrap":[100, 100, 100, 100, 100, 100]}},
            {"id":"Otu0877", "metadata":{"taxonomy":["Bacteria", "Firmicutes", "Clostridia", "Clostridiales", "Clostridiaceae_1", "Clostridiaceae_1_unclassified"], "bootstrap":[100, 100, 100, 100, 100, 63]}},
            {"id":"Otu0878", "metadata":{"taxonomy":["Bacteria", "Firmicutes", "Clostridia", "Clostridiales", "Ruminococcaceae", "Ruminococcaceae_unclassified"], "bootstrap":[100, 100, 100, 100, 100, 100]}},
            {"id":"Otu0879", "metadata":{"taxonomy":["Bacteria", "Firmicutes", "Bacilli", "Bacilli_unclassified", "Bacilli_unclassified", "Bacilli_unclassified"], "bootstrap":[100, 100, 100, 75, 75, 75]}},
            {"id":"Otu0880", "metadata":{"taxonomy":["Bacteria", "Firmicutes", "Clostridia", "Clostridiales", "Ruminococcaceae", "Ruminococcaceae_unclassified"], "bootstrap":[100, 75, 75, 75, 75, 75]}},
            {"id":"Otu0881", "metadata":{"taxonomy":["Bacteria", "Firmicutes", "Clostridia", "Clostridiales", "Clostridiales_Incertae_Sedis_XI", "Peptoniphilus"], "bootstrap":[100, 100, 100, 100, 100, 100]}},
            {"id":"Otu0882", "metadata":{"taxonomy":["Bacteria", "Firmicutes", "Bacilli", "Lactobacillales", "Lactobacillaceae", "Lactobacillus"], "bootstrap":[100, 100, 100, 100, 100, 75]}},
            {"id":"Otu0883", "metadata":{"taxonomy":["Bacteria", "Firmicutes", "Bacilli", "Bacillales", "Staphylococcaceae", "Staphylococcaceae_unclassified"], "bootstrap":[100, 100, 100, 100, 75, 75]}},
            {"id":"Otu0884", "metadata":{"taxonomy":["Bacteria", "Bacteroidetes", "Sphingobacteriia", "Sphingobacteriales", "Sphingobacteriaceae", "Pedobacter"], "bootstrap":[100, 100, 100, 100, 100, 100]}},
            {"id":"Otu0885", "metadata":{"taxonomy":["Bacteria", "Firmicutes", "Bacilli", "Lactobacillales", "Streptococcaceae", "Streptococcus"], "bootstrap":[100, 100, 100, 100, 100, 75]}},
            {"id":"Otu0886", "metadata":{"taxonomy":["Bacteria", "Firmicutes", "Bacilli", "Bacillales", "Staphylococcaceae", "Staphylococcaceae_unclassified"], "bootstrap":[100, 100, 100, 100, 72, 72]}},
            {"id":"Otu0887", "metadata":{"taxonomy":["Bacteria", "Firmicutes", "Clostridia", "Clostridiales", "Lachnospiraceae", "Clostridium_XlVa"], "bootstrap":[100, 100, 100, 100, 100, 72]}},
            {"id":"Otu0888", "metadata":{"taxonomy":["Bacteria", "Firmicutes", "Bacilli", "Lactobacillales", "Lactobacillaceae", "Lactobacillaceae_unclassified"], "bootstrap":[100, 100, 100, 100, 100, 72]}},
            {"id":"Otu0889", "metadata":{"taxonomy":["Bacteria", "Firmicutes", "Bacilli", "Lactobacillales", "Lactobacillales_unclassified", "Lactobacillales_unclassified"], "bootstrap":[100, 100, 100, 100, 100, 100]}},
            {"id":"Otu0890", "metadata":{"taxonomy":["Bacteria", "Firmicutes", "Erysipelotrichia", "Erysipelotrichales", "Erysipelotrichaceae", "Turicibacter"], "bootstrap":[100, 100, 100, 100, 100, 100]}},
            {"id":"Otu0891", "metadata":{"taxonomy":["Bacteria", "Firmicutes", "Bacilli", "Lactobacillales", "Lactobacillaceae", "Lactobacillus"], "bootstrap":[100, 100, 100, 100, 100, 100]}},
            {"id":"Otu0892", "metadata":{"taxonomy":["Bacteria", "Firmicutes", "Bacilli", "Lactobacillales", "Lactobacillales_unclassified", "Lactobacillales_unclassified"], "bootstrap":[100, 100, 72, 72, 72, 72]}},
            {"id":"Otu0893", "metadata":{"taxonomy":["Bacteria", "Proteobacteria", "Gammaproteobacteria", "Enterobacteriales", "Enterobacteriaceae", "Enterobacteriaceae_unclassified"], "bootstrap":[100, 100, 100, 100, 100, 100]}},
            {"id":"Otu0894", "metadata":{"taxonomy":["Bacteria", "Proteobacteria", "Gammaproteobacteria", "Enterobacteriales", "Enterobacteriaceae", "Escherichia/Shigella"], "bootstrap":[100, 100, 100, 100, 100, 72]}},
            {"id":"Otu0895", "metadata":{"taxonomy":["Bacteria", "Firmicutes", "Clostridia", "Clostridiales", "Ruminococcaceae", "Flavonifractor"], "bootstrap":[100, 100, 100, 100, 100, 72]}},
            {"id":"Otu0896", "metadata":{"taxonomy":["Bacteria", "Firmicutes", "Bacilli", "Lactobacillales", "Lactobacillaceae", "Lactobacillus"], "bootstrap":[100, 100, 100, 100, 100, 100]}},
            {"id":"Otu0897", "metadata":{"taxonomy":["Bacteria", "Bacteroidetes", "Bacteroidia", "Bacteroidales", "Porphyromonadaceae", "Porphyromonadaceae_unclassified"], "bootstrap":[100, 100, 100, 100, 100, 100]}},
            {"id":"Otu0898", "metadata":{"taxonomy":["Bacteria", "Proteobacteria", "Gammaproteobacteria", "Enterobacteriales", "Enterobacteriaceae", "Enterobacteriaceae_unclassified"], "bootstrap":[100, 100, 100, 100, 100, 100]}},
            {"id":"Otu0899", "metadata":{"taxonomy":["Bacteria", "Firmicutes", "Bacilli", "Lactobacillales", "Streptococcaceae", "Streptococcaceae_unclassified"], "bootstrap":[100, 100, 100, 100, 100, 72]}},
            {"id":"Otu0900", "metadata":{"taxonomy":["Bacteria", "Firmicutes", "Bacilli", "Lactobacillales", "Lactobacillaceae", "Lactobacillus"], "bootstrap":[100, 100, 100, 100, 100, 72]}},
            {"id":"Otu0901", "metadata":{"taxonomy":["Bacteria", "Actinobacteria", "Actinobacteria", "Actinomycetales", "Micrococcaceae", "Micrococcus"], "bootstrap":[100, 100, 100, 100, 100, 100]}},
            {"id":"Otu0902", "metadata":{"taxonomy":["Bacteria", "Bacteroidetes", "Bacteroidia", "Bacteroidales", "Prevotellaceae", "Prevotella"], "bootstrap":[100, 100, 100, 100, 100, 100]}},
            {"id":"Otu0903", "metadata":{"taxonomy":["Bacteria", "Firmicutes", "Clostridia", "Clostridiales", "Lachnospiraceae", "Dorea"], "bootstrap":[100, 100, 100, 100, 100, 100]}},
            {"id":"Otu0904", "metadata":{"taxonomy":["Bacteria", "Firmicutes", "Bacilli", "Lactobacillales", "Lactobacillaceae", "Lactobacillus"], "bootstrap":[100, 100, 100, 100, 100, 100]}},
            {"id":"Otu0905", "metadata":{"taxonomy":["Bacteria", "Firmicutes", "Clostridia", "Clostridiales", "Lachnospiraceae", "Clostridium_XlVa"], "bootstrap":[100, 100, 100, 100, 100, 72]}},
            {"id":"Otu0906", "metadata":{"taxonomy":["Bacteria", "Firmicutes", "Clostridia", "Clostridiales", "Lachnospiraceae", "Lachnospiraceae_unclassified"], "bootstrap":[100, 100, 100, 100, 100, 100]}},
            {"id":"Otu0907", "metadata":{"taxonomy":["Bacteria", "Proteobacteria", "Gammaproteobacteria", "Gammaproteobacteria_unclassified", "Gammaproteobacteria_unclassified", "Gammaproteobacteria_unclassified"], "bootstrap":[100, 100, 100, 100, 100, 100]}},
            {"id":"Otu0908", "metadata":{"taxonomy":["Bacteria", "Firmicutes", "Clostridia", "Clostridiales", "Clostridiaceae_1", "Clostridiaceae_1_unclassified"], "bootstrap":[100, 100, 100, 100, 100, 100]}},
            {"id":"Otu0909", "metadata":{"taxonomy":["Bacteria", "Fusobacteria", "Fusobacteriia", "Fusobacteriales", "Fusobacteriaceae", "Fusobacterium"], "bootstrap":[100, 100, 100, 100, 100, 100]}},
            {"id":"Otu0910", "metadata":{"taxonomy":["Bacteria", "Firmicutes", "Clostridia", "Clostridiales", "Lachnospiraceae", "Clostridium_XlVa"], "bootstrap":[100, 100, 100, 100, 100, 100]}},
            {"id":"Otu0911", "metadata":{"taxonomy":["Bacteria", "Proteobacteria", "Gammaproteobacteria", "Pseudomonadales", "Moraxellaceae", "Acinetobacter"], "bootstrap":[100, 100, 100, 100, 100, 100]}},
            {"id":"Otu0912", "metadata":{"taxonomy":["Bacteria", "Firmicutes", "Bacilli", "Lactobacillales", "Lactobacillales_unclassified", "Lactobacillales_unclassified"], "bootstrap":[100, 100, 100, 72, 72, 72]}},
            {"id":"Otu0913", "metadata":{"taxonomy":["Bacteria", "Proteobacteria", "Gammaproteobacteria", "Enterobacteriales", "Enterobacteriaceae", "Enterobacteriaceae_unclassified"], "bootstrap":[100, 100, 100, 100, 100, 58]}},
            {"id":"Otu0914", "metadata":{"taxonomy":["Bacteria", "Firmicutes", "Bacilli", "Bacillales", "Staphylococcaceae", "Staphylococcaceae_unclassified"], "bootstrap":[100, 100, 100, 100, 100, 100]}},
            {"id":"Otu0915", "metadata":{"taxonomy":["Bacteria", "Firmicutes", "Clostridia", "Clostridiales", "Clostridiaceae_1", "Clostridium_sensu_stricto"], "bootstrap":[100, 100, 100, 100, 100, 100]}},
            {"id":"Otu0916", "metadata":{"taxonomy":["Bacteria", "Firmicutes", "Clostridia", "Clostridiales", "Lachnospiraceae", "Lachnospiraceae_unclassified"], "bootstrap":[100, 100, 100, 100, 100, 100]}},
            {"id":"Otu0917", "metadata":{"taxonomy":["Bacteria", "Firmicutes", "Bacilli", "Lactobacillales", "Lactobacillaceae", "Lactobacillus"], "bootstrap":[100, 100, 100, 100, 100, 100]}},
            {"id":"Otu0918", "metadata":{"taxonomy":["Bacteria", "Firmicutes", "Bacilli", "Lactobacillales", "Streptococcaceae", "Lactococcus"], "bootstrap":[100, 100, 100, 100, 100, 100]}},
            {"id":"Otu0919", "metadata":{"taxonomy":["Bacteria", "Firmicutes", "Bacilli", "Bacillales", "Planococcaceae", "Planococcaceae_unclassified"], "bootstrap":[100, 100, 100, 100, 100, 100]}},
            {"id":"Otu0920", "metadata":{"taxonomy":["Bacteria", "Firmicutes", "Bacilli", "Lactobacillales", "Streptococcaceae", "Streptococcus"], "bootstrap":[100, 100, 100, 100, 100, 100]}},
            {"id":"Otu0921", "metadata":{"taxonomy":["Bacteria", "Firmicutes", "Clostridia", "Clostridiales", "Ruminococcaceae", "Ruminococcaceae_unclassified"], "bootstrap":[100, 100, 100, 100, 100, 100]}},
            {"id":"Otu0922", "metadata":{"taxonomy":["Bacteria", "Firmicutes", "Clostridia", "Clostridiales", "Clostridiaceae_1", "Clostridium_sensu_stricto"], "bootstrap":[100, 100, 100, 100, 100, 72]}},
            {"id":"Otu0923", "metadata":{"taxonomy":["Bacteria", "Firmicutes", "Clostridia", "Clostridiales", "Lachnospiraceae", "Lachnospiraceae_unclassified"], "bootstrap":[100, 100, 100, 100, 100, 100]}},
            {"id":"Otu0924", "metadata":{"taxonomy":["Bacteria", "Firmicutes", "Clostridia", "Clostridiales", "Lachnospiraceae", "Lachnospiraceae_unclassified"], "bootstrap":[100, 100, 100, 100, 100, 72]}},
            {"id":"Otu0925", "metadata":{"taxonomy":["Bacteria", "Firmicutes", "Bacilli", "Lactobacillales", "Lactobacillales_unclassified", "Lactobacillales_unclassified"], "bootstrap":[100, 100, 100, 100, 100, 100]}},
            {"id":"Otu0926", "metadata":{"taxonomy":["Bacteria", "Firmicutes", "Clostridia", "Clostridiales", "Clostridiales_unclassified", "Clostridiales_unclassified"], "bootstrap":[100, 100, 100, 100, 100, 100]}},
            {"id":"Otu0927", "metadata":{"taxonomy":["Bacteria", "Firmicutes", "Clostridia", "Clostridiales", "Clostridiaceae_1", "Clostridium_sensu_stricto"], "bootstrap":[100, 100, 100, 100, 100, 100]}},
            {"id":"Otu0928", "metadata":{"taxonomy":["Bacteria", "Proteobacteria", "Gammaproteobacteria", "Enterobacteriales", "Enterobacteriaceae", "Escherichia/Shigella"], "bootstrap":[100, 100, 100, 100, 100, 72]}},
            {"id":"Otu0929", "metadata":{"taxonomy":["Bacteria", "Firmicutes", "Bacilli", "Lactobacillales", "Lactobacillales_unclassified", "Lactobacillales_unclassified"], "bootstrap":[100, 100, 100, 72, 72, 72]}},
            {"id":"Otu0930", "metadata":{"taxonomy":["Bacteria", "Bacteroidetes", "Bacteroidia", "Bacteroidales", "Porphyromonadaceae", "Porphyromonadaceae_unclassified"], "bootstrap":[100, 100, 100, 100, 100, 100]}},
            {"id":"Otu0931", "metadata":{"taxonomy":["Bacteria", "Firmicutes", "Clostridia", "Clostridiales", "Clostridiaceae_1", "Clostridiaceae_1_unclassified"], "bootstrap":[100, 100, 100, 100, 100, 100]}},
            {"id":"Otu0932", "metadata":{"taxonomy":["Bacteria", "Firmicutes", "Clostridia", "Clostridiales", "Clostridiaceae_1", "Clostridiaceae_1_unclassified"], "bootstrap":[100, 100, 100, 100, 100, 72]}},
            {"id":"Otu0933", "metadata":{"taxonomy":["Bacteria", "Firmicutes", "Clostridia", "Clostridiales", "Clostridiales_unclassified", "Clostridiales_unclassified"], "bootstrap":[100, 100, 100, 100, 100, 100]}},
            {"id":"Otu0934", "metadata":{"taxonomy":["Bacteria", "Firmicutes", "Bacilli", "Lactobacillales", "Lactobacillales_unclassified", "Lactobacillales_unclassified"], "bootstrap":[100, 100, 100, 58, 58, 58]}},
            {"id":"Otu0935", "metadata":{"taxonomy":["Bacteria", "Firmicutes", "Clostridia", "Clostridiales", "Clostridiaceae_1", "Clostridiaceae_1_unclassified"], "bootstrap":[100, 100, 100, 100, 100, 72]}},
            {"id":"Otu0936", "metadata":{"taxonomy":["Bacteria", "Firmicutes", "Clostridia", "Clostridiales", "Lachnospiraceae", "Clostridium_XlVa"], "bootstrap":[100, 100, 100, 100, 100, 100]}},
            {"id":"Otu0937", "metadata":{"taxonomy":["Bacteria", "Firmicutes", "Bacilli", "Lactobacillales", "Lactobacillales_unclassified", "Lactobacillales_unclassified"], "bootstrap":[100, 100, 100, 100, 100, 100]}},
            {"id":"Otu0938", "metadata":{"taxonomy":["Bacteria", "Firmicutes", "Negativicutes", "Selenomonadales", "Veillonellaceae", "Veillonella"], "bootstrap":[100, 100, 100, 100, 100, 100]}},
            {"id":"Otu0939", "metadata":{"taxonomy":["Bacteria", "Firmicutes", "Firmicutes_unclassified", "Firmicutes_unclassified", "Firmicutes_unclassified", "Firmicutes_unclassified"], "bootstrap":[100, 100, 72, 72, 72, 72]}},
            {"id":"Otu0940", "metadata":{"taxonomy":["Bacteria", "Firmicutes", "Bacilli", "Lactobacillales", "Lactobacillales_unclassified", "Lactobacillales_unclassified"], "bootstrap":[100, 100, 100, 100, 100, 100]}},
            {"id":"Otu0941", "metadata":{"taxonomy":["Bacteria", "Proteobacteria", "Gammaproteobacteria", "Enterobacteriales", "Enterobacteriaceae", "Enterobacteriaceae_unclassified"], "bootstrap":[100, 100, 100, 100, 100, 58]}},
            {"id":"Otu0942", "metadata":{"taxonomy":["Bacteria", "Firmicutes", "Bacilli", "Lactobacillales", "Lactobacillales_unclassified", "Lactobacillales_unclassified"], "bootstrap":[100, 100, 100, 100, 100, 100]}},
            {"id":"Otu0943", "metadata":{"taxonomy":["Bacteria", "Firmicutes", "Bacilli", "Lactobacillales", "Lactobacillaceae", "Lactobacillus"], "bootstrap":[100, 100, 100, 100, 100, 100]}},
            {"id":"Otu0944", "metadata":{"taxonomy":["Bacteria", "Firmicutes", "Firmicutes_unclassified", "Firmicutes_unclassified", "Firmicutes_unclassified", "Firmicutes_unclassified"], "bootstrap":[100, 100, 100, 100, 100, 100]}},
            {"id":"Otu0945", "metadata":{"taxonomy":["Bacteria", "Firmicutes", "Clostridia", "Clostridiales", "Lachnospiraceae", "Lachnospiraceae_unclassified"], "bootstrap":[100, 100, 100, 100, 100, 100]}},
            {"id":"Otu0946", "metadata":{"taxonomy":["Bacteria", "Firmicutes", "Clostridia", "Clostridiales", "Clostridiaceae_1", "Clostridiaceae_1_unclassified"], "bootstrap":[100, 100, 100, 100, 100, 100]}},
            {"id":"Otu0947", "metadata":{"taxonomy":["Bacteria", "Firmicutes", "Clostridia", "Clostridiales", "Lachnospiraceae", "Clostridium_XlVa"], "bootstrap":[100, 100, 100, 100, 100, 67]}},
            {"id":"Otu0948", "metadata":{"taxonomy":["Bacteria", "Firmicutes", "Bacilli", "Bacilli_unclassified", "Bacilli_unclassified", "Bacilli_unclassified"], "bootstrap":[100, 100, 100, 100, 100, 100]}},
            {"id":"Otu0949", "metadata":{"taxonomy":["Bacteria", "Firmicutes", "Bacilli", "Lactobacillales", "Lactobacillales_unclassified", "Lactobacillales_unclassified"], "bootstrap":[100, 100, 100, 67, 67, 67]}},
            {"id":"Otu0950", "metadata":{"taxonomy":["Bacteria", "Firmicutes", "Clostridia", "Clostridiales", "Clostridiales_unclassified", "Clostridiales_unclassified"], "bootstrap":[100, 100, 100, 100, 100, 100]}},
            {"id":"Otu0951", "metadata":{"taxonomy":["Bacteria", "Firmicutes", "Clostridia", "Clostridiales", "Clostridiaceae_1", "Clostridiaceae_1_unclassified"], "bootstrap":[100, 100, 100, 100, 100, 100]}},
            {"id":"Otu0952", "metadata":{"taxonomy":["Bacteria", "Firmicutes", "Clostridia", "Clostridiales", "Peptostreptococcaceae", "Clostridium_XI"], "bootstrap":[100, 100, 100, 100, 100, 100]}},
            {"id":"Otu0953", "metadata":{"taxonomy":["Bacteria", "Proteobacteria", "Gammaproteobacteria", "Aeromonadales", "Aeromonadaceae", "Aeromonas"], "bootstrap":[100, 100, 100, 100, 100, 100]}},
            {"id":"Otu0954", "metadata":{"taxonomy":["Bacteria", "Bacteria_unclassified", "Bacteria_unclassified", "Bacteria_unclassified", "Bacteria_unclassified", "Bacteria_unclassified"], "bootstrap":[100, 100, 100, 100, 100, 100]}},
            {"id":"Otu0955", "metadata":{"taxonomy":["Bacteria", "Firmicutes", "Clostridia", "Clostridiales", "Ruminococcaceae", "Pseudoflavonifractor"], "bootstrap":[100, 100, 100, 100, 100, 67]}},
            {"id":"Otu0956", "metadata":{"taxonomy":["Bacteria", "Firmicutes", "Firmicutes_unclassified", "Firmicutes_unclassified", "Firmicutes_unclassified", "Firmicutes_unclassified"], "bootstrap":[100, 100, 100, 100, 100, 100]}},
            {"id":"Otu0957", "metadata":{"taxonomy":["Bacteria", "Firmicutes", "Clostridia", "Clostridiales", "Clostridiaceae_1", "Clostridium_sensu_stricto"], "bootstrap":[100, 100, 100, 100, 100, 100]}},
            {"id":"Otu0958", "metadata":{"taxonomy":["Bacteria", "Bacteria_unclassified", "Bacteria_unclassified", "Bacteria_unclassified", "Bacteria_unclassified", "Bacteria_unclassified"], "bootstrap":[100, 100, 100, 100, 100, 100]}},
            {"id":"Otu0959", "metadata":{"taxonomy":["Bacteria", "Actinobacteria", "Actinobacteria", "Actinomycetales", "Actinomycetales_unclassified", "Actinomycetales_unclassified"], "bootstrap":[100, 100, 100, 67, 67, 67]}},
            {"id":"Otu0960", "metadata":{"taxonomy":["Bacteria", "Firmicutes", "Firmicutes_unclassified", "Firmicutes_unclassified", "Firmicutes_unclassified", "Firmicutes_unclassified"], "bootstrap":[100, 67, 67, 67, 67, 67]}},
            {"id":"Otu0961", "metadata":{"taxonomy":["Bacteria", "Firmicutes", "Negativicutes", "Selenomonadales", "Veillonellaceae", "Veillonellaceae_unclassified"], "bootstrap":[100, 100, 100, 100, 100, 100]}},
            {"id":"Otu0962", "metadata":{"taxonomy":["Bacteria", "Firmicutes", "Bacilli", "Lactobacillales", "Lactobacillaceae", "Lactobacillus"], "bootstrap":[100, 100, 100, 100, 100, 100]}},
            {"id":"Otu0963", "metadata":{"taxonomy":["Bacteria", "Proteobacteria", "Gammaproteobacteria", "Enterobacteriales", "Enterobacteriaceae", "Escherichia/Shigella"], "bootstrap":[100, 100, 100, 100, 100, 67]}},
            {"id":"Otu0964", "metadata":{"taxonomy":["Bacteria", "Firmicutes", "Clostridia", "Clostridiales", "Clostridiaceae_1", "Clostridiaceae_1_unclassified"], "bootstrap":[100, 100, 100, 100, 100, 100]}},
            {"id":"Otu0965", "metadata":{"taxonomy":["Bacteria", "Firmicutes", "Clostridia", "Clostridiales", "Lachnospiraceae", "Clostridium_XlVa"], "bootstrap":[100, 100, 100, 100, 100, 100]}},
            {"id":"Otu0966", "metadata":{"taxonomy":["Bacteria", "Bacteroidetes", "Bacteroidia", "Bacteroidales", "Porphyromonadaceae", "Porphyromonadaceae_unclassified"], "bootstrap":[100, 100, 100, 100, 100, 100]}},
            {"id":"Otu0967", "metadata":{"taxonomy":["Bacteria", "Firmicutes", "Clostridia", "Clostridiales", "Clostridiales_unclassified", "Clostridiales_unclassified"], "bootstrap":[100, 100, 100, 100, 100, 100]}},
            {"id":"Otu0968", "metadata":{"taxonomy":["Bacteria", "Firmicutes", "Bacilli", "Lactobacillales", "Lactobacillales_unclassified", "Lactobacillales_unclassified"], "bootstrap":[100, 100, 100, 100, 100, 100]}},
            {"id":"Otu0969", "metadata":{"taxonomy":["Bacteria", "Firmicutes", "Clostridia", "Clostridiales", "Clostridiaceae_1", "Clostridium_sensu_stricto"], "bootstrap":[100, 100, 100, 100, 100, 67]}},
            {"id":"Otu0970", "metadata":{"taxonomy":["Bacteria", "Firmicutes", "Bacilli", "Lactobacillales", "Lactobacillaceae", "Lactobacillus"], "bootstrap":[100, 100, 100, 100, 100, 100]}},
            {"id":"Otu0971", "metadata":{"taxonomy":["Bacteria", "Proteobacteria", "Gammaproteobacteria", "Gammaproteobacteria_unclassified", "Gammaproteobacteria_unclassified", "Gammaproteobacteria_unclassified"], "bootstrap":[100, 67, 67, 67, 67, 67]}},
            {"id":"Otu0972", "metadata":{"taxonomy":["Bacteria", "Fusobacteria", "Fusobacteriia", "Fusobacteriales", "Fusobacteriaceae", "Fusobacterium"], "bootstrap":[100, 100, 100, 100, 100, 100]}},
            {"id":"Otu0973", "metadata":{"taxonomy":["Bacteria", "Firmicutes", "Bacilli", "Lactobacillales", "Streptococcaceae", "Lactococcus"], "bootstrap":[100, 100, 67, 67, 67, 67]}},
            {"id":"Otu0974", "metadata":{"taxonomy":["Bacteria", "Bacteroidetes", "Bacteroidia", "Bacteroidales", "Porphyromonadaceae", "Porphyromonas"], "bootstrap":[100, 100, 100, 100, 100, 100]}},
            {"id":"Otu0975", "metadata":{"taxonomy":["Bacteria", "Firmicutes", "Bacilli", "Bacillales", "Bacillales_unclassified", "Bacillales_unclassified"], "bootstrap":[100, 100, 100, 67, 67, 67]}},
            {"id":"Otu0976", "metadata":{"taxonomy":["Bacteria", "Firmicutes", "Clostridia", "Clostridiales", "Clostridiales_unclassified", "Clostridiales_unclassified"], "bootstrap":[100, 100, 100, 100, 100, 100]}},
            {"id":"Otu0977", "metadata":{"taxonomy":["Bacteria", "Firmicutes", "Clostridia", "Clostridiales", "Clostridiales_unclassified", "Clostridiales_unclassified"], "bootstrap":[100, 100, 100, 100, 100, 100]}},
            {"id":"Otu0978", "metadata":{"taxonomy":["Bacteria", "Firmicutes", "Bacilli", "Lactobacillales", "Lactobacillales_unclassified", "Lactobacillales_unclassified"], "bootstrap":[100, 100, 100, 100, 100, 100]}},
            {"id":"Otu0979", "metadata":{"taxonomy":["Bacteria", "Firmicutes", "Clostridia", "Clostridiales", "Peptostreptococcaceae", "Clostridium_XI"], "bootstrap":[100, 100, 100, 100, 100, 100]}},
            {"id":"Otu0980", "metadata":{"taxonomy":["Bacteria", "Firmicutes", "Clostridia", "Clostridiales", "Lachnospiraceae", "Lachnospiraceae_unclassified"], "bootstrap":[100, 100, 100, 100, 100, 100]}},
            {"id":"Otu0981", "metadata":{"taxonomy":["Bacteria", "Firmicutes", "Bacilli", "Lactobacillales", "Streptococcaceae", "Streptococcus"], "bootstrap":[100, 100, 100, 100, 100, 100]}},
            {"id":"Otu0982", "metadata":{"taxonomy":["Bacteria", "Proteobacteria", "Gammaproteobacteria", "Pseudomonadales", "Moraxellaceae", "Acinetobacter"], "bootstrap":[100, 100, 100, 100, 100, 100]}},
            {"id":"Otu0983", "metadata":{"taxonomy":["Bacteria", "Firmicutes", "Bacilli", "Lactobacillales", "Streptococcaceae", "Lactococcus"], "bootstrap":[100, 100, 100, 100, 100, 100]}},
            {"id":"Otu0984", "metadata":{"taxonomy":["Bacteria", "Firmicutes", "Clostridia", "Clostridiales", "Lachnospiraceae", "Lachnospiraceae_unclassified"], "bootstrap":[100, 100, 100, 100, 100, 100]}},
            {"id":"Otu0985", "metadata":{"taxonomy":["Bacteria", "Bacteroidetes", "Bacteroidia", "Bacteroidales", "Bacteroidaceae", "Bacteroides"], "bootstrap":[100, 100, 100, 100, 100, 100]}},
            {"id":"Otu0986", "metadata":{"taxonomy":["Bacteria", "Firmicutes", "Clostridia", "Clostridiales", "Lachnospiraceae", "Clostridium_XlVa"], "bootstrap":[100, 100, 100, 100, 100, 100]}},
            {"id":"Otu0987", "metadata":{"taxonomy":["Bacteria", "Firmicutes", "Clostridia", "Clostridiales", "Clostridiaceae_1", "Clostridium_sensu_stricto"], "bootstrap":[100, 100, 100, 100, 100, 100]}},
            {"id":"Otu0988", "metadata":{"taxonomy":["Bacteria", "Firmicutes", "Clostridia", "Clostridiales", "Peptostreptococcaceae", "Clostridium_XI"], "bootstrap":[100, 100, 100, 100, 100, 100]}},
            {"id":"Otu0989", "metadata":{"taxonomy":["Bacteria", "Firmicutes", "Clostridia", "Clostridiales", "Peptostreptococcaceae", "Clostridium_XI"], "bootstrap":[100, 100, 100, 100, 100, 100]}},
            {"id":"Otu0990", "metadata":{"taxonomy":["Bacteria", "Bacteroidetes", "Sphingobacteriia", "Sphingobacteriales", "Sphingobacteriaceae", "Pedobacter"], "bootstrap":[100, 100, 100, 100, 100, 100]}},
            {"id":"Otu0991", "metadata":{"taxonomy":["Bacteria", "Proteobacteria", "Gammaproteobacteria", "Pseudomonadales", "Moraxellaceae", "Acinetobacter"], "bootstrap":[100, 100, 100, 100, 100, 100]}},
            {"id":"Otu0992", "metadata":{"taxonomy":["Bacteria", "Fusobacteria", "Fusobacteriia", "Fusobacteriales", "Fusobacteriaceae", "Fusobacterium"], "bootstrap":[100, 100, 100, 100, 100, 100]}},
            {"id":"Otu0993", "metadata":{"taxonomy":["Bacteria", "Firmicutes", "Clostridia", "Clostridiales", "Lachnospiraceae", "Blautia"], "bootstrap":[100, 100, 100, 100, 100, 100]}},
            {"id":"Otu0994", "metadata":{"taxonomy":["Bacteria", "Firmicutes", "Bacilli", "Bacillales", "Bacillales_unclassified", "Bacillales_unclassified"], "bootstrap":[100, 100, 100, 100, 100, 100]}},
            {"id":"Otu0995", "metadata":{"taxonomy":["Bacteria", "Firmicutes", "Clostridia", "Clostridiales", "Ruminococcaceae", "Ruminococcaceae_unclassified"], "bootstrap":[100, 100, 100, 100, 100, 100]}},
            {"id":"Otu0996", "metadata":{"taxonomy":["Bacteria", "Firmicutes", "Clostridia", "Clostridiales", "Lachnospiraceae", "Lachnospiraceae_unclassified"], "bootstrap":[100, 100, 100, 100, 100, 100]}},
            {"id":"Otu0997", "metadata":{"taxonomy":["Bacteria", "Firmicutes", "Clostridia", "Clostridiales", "Lachnospiraceae", "Lachnospiraceae_unclassified"], "bootstrap":[100, 100, 100, 100, 100, 100]}},
            {"id":"Otu0998", "metadata":{"taxonomy":["Bacteria", "Firmicutes", "Clostridia", "Clostridiales", "Lachnospiraceae", "Dorea"], "bootstrap":[100, 100, 100, 100, 100, 67]}},
            {"id":"Otu0999", "metadata":{"taxonomy":["Bacteria", "Firmicutes", "Clostridia", "Clostridiales", "Ruminococcaceae", "Ruminococcaceae_unclassified"], "bootstrap":[100, 100, 100, 100, 100, 100]}},
            {"id":"Otu1000", "metadata":{"taxonomy":["Bacteria", "Firmicutes", "Clostridia", "Clostridiales", "Clostridiales_Incertae_Sedis_XI", "Finegoldia"], "bootstrap":[100, 100, 100, 100, 100, 100]}},
            {"id":"Otu1001", "metadata":{"taxonomy":["Bacteria", "Proteobacteria", "Gammaproteobacteria", "Enterobacteriales", "Enterobacteriaceae", "Escherichia/Shigella"], "bootstrap":[100, 100, 100, 100, 100, 100]}},
            {"id":"Otu1002", "metadata":{"taxonomy":["Bacteria", "Firmicutes", "Bacilli", "Lactobacillales", "Streptococcaceae", "Streptococcus"], "bootstrap":[100, 100, 100, 100, 100, 100]}},
            {"id":"Otu1003", "metadata":{"taxonomy":["Bacteria", "Proteobacteria", "Gammaproteobacteria", "Enterobacteriales", "Enterobacteriaceae", "Enterobacteriaceae_unclassified"], "bootstrap":[100, 100, 100, 100, 100, 100]}},
            {"id":"Otu1004", "metadata":{"taxonomy":["Bacteria", "Firmicutes", "Clostridia", "Clostridiales", "Clostridiaceae_1", "Clostridium_sensu_stricto"], "bootstrap":[100, 100, 100, 100, 100, 67]}},
            {"id":"Otu1005", "metadata":{"taxonomy":["Bacteria", "Bacteroidetes", "Bacteroidetes_unclassified", "Bacteroidetes_unclassified", "Bacteroidetes_unclassified", "Bacteroidetes_unclassified"], "bootstrap":[100, 100, 100, 100, 100, 100]}},
            {"id":"Otu1006", "metadata":{"taxonomy":["Bacteria", "Bacteroidetes", "Sphingobacteriia", "Sphingobacteriales", "Sphingobacteriaceae", "Sphingobacterium"], "bootstrap":[100, 100, 100, 100, 100, 100]}},
            {"id":"Otu1007", "metadata":{"taxonomy":["Bacteria", "Firmicutes", "Clostridia", "Clostridiales", "Ruminococcaceae", "Ruminococcus"], "bootstrap":[100, 100, 100, 100, 100, 100]}},
            {"id":"Otu1008", "metadata":{"taxonomy":["Bacteria", "Firmicutes", "Clostridia", "Clostridiales", "Lachnospiraceae", "Clostridium_XlVa"], "bootstrap":[100, 100, 100, 100, 100, 67]}},
            {"id":"Otu1009", "metadata":{"taxonomy":["Bacteria", "Bacteroidetes", "Bacteroidia", "Bacteroidales", "Bacteroidaceae", "Bacteroides"], "bootstrap":[100, 100, 100, 100, 100, 100]}},
            {"id":"Otu1010", "metadata":{"taxonomy":["Bacteria", "Proteobacteria", "Gammaproteobacteria", "Pseudomonadales", "Moraxellaceae", "Acinetobacter"], "bootstrap":[100, 100, 100, 100, 100, 100]}},
            {"id":"Otu1011", "metadata":{"taxonomy":["Bacteria", "Bacteria_unclassified", "Bacteria_unclassified", "Bacteria_unclassified", "Bacteria_unclassified", "Bacteria_unclassified"], "bootstrap":[100, 67, 67, 67, 67, 67]}},
            {"id":"Otu1012", "metadata":{"taxonomy":["Bacteria", "Firmicutes", "Clostridia", "Clostridiales", "Clostridiales_unclassified", "Clostridiales_unclassified"], "bootstrap":[100, 100, 100, 100, 67, 67]}},
            {"id":"Otu1013", "metadata":{"taxonomy":["Bacteria", "Firmicutes", "Bacilli", "Lactobacillales", "Lactobacillales_unclassified", "Lactobacillales_unclassified"], "bootstrap":[100, 100, 100, 100, 100, 100]}},
            {"id":"Otu1014", "metadata":{"taxonomy":["Bacteria", "Actinobacteria", "Actinobacteria", "Actinomycetales", "Geodermatophilaceae", "Blastococcus"], "bootstrap":[100, 100, 100, 100, 100, 100]}},
            {"id":"Otu1015", "metadata":{"taxonomy":["Bacteria", "Firmicutes", "Clostridia", "Clostridiales", "Lachnospiraceae", "Lachnospiraceae_unclassified"], "bootstrap":[100, 100, 100, 100, 100, 100]}},
            {"id":"Otu1016", "metadata":{"taxonomy":["Bacteria", "Firmicutes", "Clostridia", "Clostridiales", "Peptostreptococcaceae", "Clostridium_XI"], "bootstrap":[100, 100, 100, 100, 100, 100]}},
            {"id":"Otu1017", "metadata":{"taxonomy":["Bacteria", "Firmicutes", "Bacilli", "Lactobacillales", "Streptococcaceae", "Lactococcus"], "bootstrap":[100, 100, 100, 100, 100, 100]}},
            {"id":"Otu1018", "metadata":{"taxonomy":["Bacteria", "Firmicutes", "Bacilli", "Lactobacillales", "Enterococcaceae", "Enterococcus"], "bootstrap":[100, 100, 100, 100, 100, 100]}},
            {"id":"Otu1019", "metadata":{"taxonomy":["Bacteria", "Firmicutes", "Clostridia", "Clostridiales", "Lachnospiraceae", "Lachnospiraceae_unclassified"], "bootstrap":[100, 100, 100, 100, 100, 100]}},
            {"id":"Otu1020", "metadata":{"taxonomy":["Bacteria", "Firmicutes", "Clostridia", "Clostridiales", "Ruminococcaceae", "Anaerotruncus"], "bootstrap":[100, 100, 100, 100, 100, 100]}},
            {"id":"Otu1021", "metadata":{"taxonomy":["Bacteria", "Proteobacteria", "Gammaproteobacteria", "Enterobacteriales", "Enterobacteriaceae", "Enterobacteriaceae_unclassified"], "bootstrap":[100, 100, 100, 100, 100, 100]}},
            {"id":"Otu1022", "metadata":{"taxonomy":["Bacteria", "Firmicutes", "Bacilli", "Lactobacillales", "Lactobacillaceae", "Lactobacillus"], "bootstrap":[100, 100, 100, 100, 100, 100]}},
            {"id":"Otu1023", "metadata":{"taxonomy":["Bacteria", "Firmicutes", "Bacilli", "Bacilli_unclassified", "Bacilli_unclassified", "Bacilli_unclassified"], "bootstrap":[100, 100, 100, 100, 100, 100]}},
            {"id":"Otu1024", "metadata":{"taxonomy":["Bacteria", "Firmicutes", "Bacilli", "Lactobacillales", "Lactobacillales_unclassified", "Lactobacillales_unclassified"], "bootstrap":[100, 100, 100, 100, 100, 100]}},
            {"id":"Otu1025", "metadata":{"taxonomy":["Bacteria", "Firmicutes", "Clostridia", "Clostridiales", "Clostridiaceae_1", "Clostridiaceae_1_unclassified"], "bootstrap":[100, 100, 100, 100, 67, 67]}},
            {"id":"Otu1026", "metadata":{"taxonomy":["Bacteria", "Firmicutes", "Clostridia", "Clostridiales", "Lachnospiraceae", "Clostridium_XlVa"], "bootstrap":[100, 100, 100, 100, 100, 100]}},
            {"id":"Otu1027", "metadata":{"taxonomy":["Bacteria", "Firmicutes", "Clostridia", "Clostridiales", "Ruminococcaceae", "Ruminococcaceae_unclassified"], "bootstrap":[100, 100, 100, 100, 100, 100]}},
            {"id":"Otu1028", "metadata":{"taxonomy":["Bacteria", "Firmicutes", "Clostridia", "Clostridiales", "Lachnospiraceae", "Clostridium_XlVa"], "bootstrap":[100, 100, 100, 100, 100, 67]}},
            {"id":"Otu1029", "metadata":{"taxonomy":["Bacteria", "Firmicutes", "Clostridia", "Clostridiales", "Ruminococcaceae", "Ruminococcaceae_unclassified"], "bootstrap":[100, 100, 100, 100, 100, 100]}},
            {"id":"Otu1030", "metadata":{"taxonomy":["Bacteria", "Firmicutes", "Bacilli", "Lactobacillales", "Lactobacillales_unclassified", "Lactobacillales_unclassified"], "bootstrap":[100, 100, 100, 100, 67, 67]}},
            {"id":"Otu1031", "metadata":{"taxonomy":["Bacteria", "Firmicutes", "Bacilli", "Lactobacillales", "Lactobacillales_unclassified", "Lactobacillales_unclassified"], "bootstrap":[100, 100, 100, 100, 100, 100]}},
            {"id":"Otu1032", "metadata":{"taxonomy":["Bacteria", "Firmicutes", "Bacilli", "Lactobacillales", "Streptococcaceae", "Streptococcus"], "bootstrap":[100, 100, 100, 100, 100, 100]}},
            {"id":"Otu1033", "metadata":{"taxonomy":["Bacteria", "Firmicutes", "Firmicutes_unclassified", "Firmicutes_unclassified", "Firmicutes_unclassified", "Firmicutes_unclassified"], "bootstrap":[100, 100, 100, 100, 100, 100]}},
            {"id":"Otu1034", "metadata":{"taxonomy":["Bacteria", "Proteobacteria", "Gammaproteobacteria", "Enterobacteriales", "Enterobacteriaceae", "Enterobacteriaceae_unclassified"], "bootstrap":[100, 100, 100, 100, 100, 100]}},
            {"id":"Otu1035", "metadata":{"taxonomy":["Bacteria", "Firmicutes", "Bacilli", "Lactobacillales", "Lactobacillales_unclassified", "Lactobacillales_unclassified"], "bootstrap":[100, 100, 100, 67, 67, 67]}},
            {"id":"Otu1036", "metadata":{"taxonomy":["Bacteria", "Bacteria_unclassified", "Bacteria_unclassified", "Bacteria_unclassified", "Bacteria_unclassified", "Bacteria_unclassified"], "bootstrap":[100, 67, 67, 67, 67, 67]}},
            {"id":"Otu1037", "metadata":{"taxonomy":["Bacteria", "Firmicutes", "Clostridia", "Clostridiales", "Clostridiaceae_1", "Clostridiaceae_1_unclassified"], "bootstrap":[100, 100, 100, 100, 100, 100]}},
            {"id":"Otu1038", "metadata":{"taxonomy":["Bacteria", "Firmicutes", "Bacilli", "Bacillales", "Bacillales_unclassified", "Bacillales_unclassified"], "bootstrap":[100, 100, 100, 100, 100, 100]}},
            {"id":"Otu1039", "metadata":{"taxonomy":["Bacteria", "Firmicutes", "Bacilli", "Lactobacillales", "Lactobacillales_unclassified", "Lactobacillales_unclassified"], "bootstrap":[100, 100, 67, 67, 67, 67]}},
            {"id":"Otu1040", "metadata":{"taxonomy":["Bacteria", "Firmicutes", "Bacilli", "Lactobacillales", "Lactobacillaceae", "Lactobacillus"], "bootstrap":[100, 100, 100, 100, 100, 100]}},
            {"id":"Otu1041", "metadata":{"taxonomy":["Bacteria", "Firmicutes", "Clostridia", "Clostridiales", "Lachnospiraceae", "Clostridium_XlVa"], "bootstrap":[100, 100, 100, 100, 100, 100]}},
            {"id":"Otu1042", "metadata":{"taxonomy":["Bacteria", "Firmicutes", "Clostridia", "Clostridiales", "Lachnospiraceae", "Lachnospiraceae_unclassified"], "bootstrap":[100, 100, 100, 100, 100, 100]}},
            {"id":"Otu1043", "metadata":{"taxonomy":["Bacteria", "Firmicutes", "Bacilli", "Lactobacillales", "Lactobacillaceae", "Lactobacillus"], "bootstrap":[100, 100, 100, 100, 100, 100]}},
            {"id":"Otu1044", "metadata":{"taxonomy":["Bacteria", "Firmicutes", "Bacilli", "Lactobacillales", "Lactobacillales_unclassified", "Lactobacillales_unclassified"], "bootstrap":[100, 100, 100, 100, 100, 100]}},
            {"id":"Otu1045", "metadata":{"taxonomy":["Bacteria", "Firmicutes", "Clostridia", "Clostridiales", "Ruminococcaceae", "Ruminococcaceae_unclassified"], "bootstrap":[100, 100, 100, 100, 100, 100]}},
            {"id":"Otu1046", "metadata":{"taxonomy":["Bacteria", "Proteobacteria", "Gammaproteobacteria", "Pseudomonadales", "Moraxellaceae", "Acinetobacter"], "bootstrap":[100, 100, 100, 100, 100, 100]}},
            {"id":"Otu1047", "metadata":{"taxonomy":["Bacteria", "Firmicutes", "Bacilli", "Lactobacillales", "Lactobacillaceae", "Lactobacillus"], "bootstrap":[100, 100, 100, 100, 100, 100]}},
            {"id":"Otu1048", "metadata":{"taxonomy":["Bacteria", "Firmicutes", "Clostridia", "Clostridiales", "Lachnospiraceae", "Lachnospiraceae_unclassified"], "bootstrap":[100, 100, 100, 100, 100, 100]}},
            {"id":"Otu1049", "metadata":{"taxonomy":["Bacteria", "Firmicutes", "Clostridia", "Clostridiales", "Clostridiaceae_1", "Clostridium_sensu_stricto"], "bootstrap":[100, 100, 100, 100, 100, 100]}},
            {"id":"Otu1050", "metadata":{"taxonomy":["Bacteria", "Firmicutes", "Erysipelotrichia", "Erysipelotrichales", "Erysipelotrichaceae", "Turicibacter"], "bootstrap":[100, 100, 61, 61, 61, 61]}},
            {"id":"Otu1051", "metadata":{"taxonomy":["Bacteria", "Firmicutes", "Erysipelotrichia", "Erysipelotrichales", "Erysipelotrichaceae", "Erysipelotrichaceae_unclassified"], "bootstrap":[100, 100, 100, 100, 100, 100]}},
            {"id":"Otu1052", "metadata":{"taxonomy":["Bacteria", "Firmicutes", "Bacilli", "Bacilli_unclassified", "Bacilli_unclassified", "Bacilli_unclassified"], "bootstrap":[100, 100, 61, 61, 61, 61]}},
            {"id":"Otu1053", "metadata":{"taxonomy":["Bacteria", "Proteobacteria", "Gammaproteobacteria", "Alteromonadales", "Shewanellaceae", "Shewanella"], "bootstrap":[100, 100, 100, 100, 100, 100]}},
            {"id":"Otu1054", "metadata":{"taxonomy":["Bacteria", "Firmicutes", "Bacilli", "Bacillales", "Bacillales_unclassified", "Bacillales_unclassified"], "bootstrap":[100, 100, 100, 100, 100, 100]}},
            {"id":"Otu1055", "metadata":{"taxonomy":["Bacteria", "Bacteroidetes", "Bacteroidia", "Bacteroidales", "Porphyromonadaceae", "Barnesiella"], "bootstrap":[100, 100, 100, 100, 100, 61]}},
            {"id":"Otu1056", "metadata":{"taxonomy":["Bacteria", "Firmicutes", "Bacilli", "Bacillales", "Staphylococcaceae", "Macrococcus"], "bootstrap":[100, 100, 100, 61, 61, 61]}},
            {"id":"Otu1057", "metadata":{"taxonomy":["Bacteria", "Firmicutes", "Firmicutes_unclassified", "Firmicutes_unclassified", "Firmicutes_unclassified", "Firmicutes_unclassified"], "bootstrap":[100, 100, 61, 61, 61, 61]}},
            {"id":"Otu1058", "metadata":{"taxonomy":["Bacteria", "Firmicutes", "Bacilli", "Bacillales", "Bacillales_Incertae_Sedis_XII", "Exiguobacterium"], "bootstrap":[100, 100, 100, 100, 61, 61]}},
            {"id":"Otu1059", "metadata":{"taxonomy":["Bacteria", "Firmicutes", "Negativicutes", "Selenomonadales", "Veillonellaceae", "Veillonella"], "bootstrap":[100, 100, 100, 100, 100, 100]}},
            {"id":"Otu1060", "metadata":{"taxonomy":["Bacteria", "Firmicutes", "Bacilli", "Lactobacillales", "Lactobacillales_unclassified", "Lactobacillales_unclassified"], "bootstrap":[100, 100, 100, 100, 61, 61]}},
            {"id":"Otu1061", "metadata":{"taxonomy":["Bacteria", "Firmicutes", "Bacilli", "Lactobacillales", "Lactobacillales_unclassified", "Lactobacillales_unclassified"], "bootstrap":[100, 100, 100, 100, 100, 100]}},
            {"id":"Otu1062", "metadata":{"taxonomy":["Bacteria", "Firmicutes", "Clostridia", "Clostridiales", "Lachnospiraceae", "Lachnospiraceae_unclassified"], "bootstrap":[100, 100, 100, 100, 100, 100]}},
            {"id":"Otu1063", "metadata":{"taxonomy":["Bacteria", "Firmicutes", "Bacilli", "Lactobacillales", "Streptococcaceae", "Streptococcus"], "bootstrap":[100, 100, 100, 100, 100, 100]}},
            {"id":"Otu1064", "metadata":{"taxonomy":["Bacteria", "Firmicutes", "Bacilli", "Lactobacillales", "Lactobacillaceae", "Lactobacillus"], "bootstrap":[100, 100, 100, 100, 100, 100]}},
            {"id":"Otu1065", "metadata":{"taxonomy":["Bacteria", "Firmicutes", "Bacilli", "Lactobacillales", "Streptococcaceae", "Lactococcus"], "bootstrap":[100, 100, 100, 100, 61, 61]}},
            {"id":"Otu1066", "metadata":{"taxonomy":["Bacteria", "Firmicutes", "Clostridia", "Clostridiales", "Lachnospiraceae", "Clostridium_XlVa"], "bootstrap":[100, 100, 100, 100, 100, 100]}},
            {"id":"Otu1067", "metadata":{"taxonomy":["Bacteria", "Firmicutes", "Bacilli", "Lactobacillales", "Lactobacillaceae", "Lactobacillus"], "bootstrap":[100, 100, 100, 100, 100, 100]}},
            {"id":"Otu1068", "metadata":{"taxonomy":["Bacteria", "Firmicutes", "Bacilli", "Bacilli_unclassified", "Bacilli_unclassified", "Bacilli_unclassified"], "bootstrap":[100, 100, 100, 100, 100, 100]}},
            {"id":"Otu1069", "metadata":{"taxonomy":["Bacteria", "Proteobacteria", "Gammaproteobacteria", "Gammaproteobacteria_unclassified", "Gammaproteobacteria_unclassified", "Gammaproteobacteria_unclassified"], "bootstrap":[100, 100, 100, 100, 100, 100]}},
            {"id":"Otu1070", "metadata":{"taxonomy":["Bacteria", "Firmicutes", "Clostridia", "Clostridiales", "Clostridiaceae_1", "Clostridiaceae_1_unclassified"], "bootstrap":[100, 100, 100, 100, 100, 100]}},
            {"id":"Otu1071", "metadata":{"taxonomy":["Bacteria", "Firmicutes", "Clostridia", "Clostridiales", "Ruminococcaceae", "Subdoligranulum"], "bootstrap":[100, 100, 100, 100, 100, 61]}},
            {"id":"Otu1072", "metadata":{"taxonomy":["Bacteria", "Firmicutes", "Clostridia", "Clostridiales", "Ruminococcaceae", "Ruminococcaceae_unclassified"], "bootstrap":[100, 100, 100, 100, 100, 61]}},
            {"id":"Otu1073", "metadata":{"taxonomy":["Bacteria", "Firmicutes", "Clostridia", "Clostridiales", "Lachnospiraceae", "Lachnospiraceae_unclassified"], "bootstrap":[100, 100, 100, 100, 100, 100]}},
            {"id":"Otu1074", "metadata":{"taxonomy":["Bacteria", "Firmicutes", "Clostridia", "Clostridiales", "Lachnospiraceae", "Clostridium_XlVa"], "bootstrap":[100, 100, 100, 100, 100, 100]}},
            {"id":"Otu1075", "metadata":{"taxonomy":["Bacteria", "Firmicutes", "Bacilli", "Lactobacillales", "Lactobacillales_unclassified", "Lactobacillales_unclassified"], "bootstrap":[100, 100, 100, 100, 100, 100]}},
            {"id":"Otu1076", "metadata":{"taxonomy":["Bacteria", "Firmicutes", "Clostridia", "Clostridiales", "Peptostreptococcaceae", "Clostridium_XI"], "bootstrap":[100, 100, 100, 100, 61, 61]}},
            {"id":"Otu1077", "metadata":{"taxonomy":["Bacteria", "Proteobacteria", "Gammaproteobacteria", "Gammaproteobacteria_unclassified", "Gammaproteobacteria_unclassified", "Gammaproteobacteria_unclassified"], "bootstrap":[100, 61, 61, 61, 61, 61]}},
            {"id":"Otu1078", "metadata":{"taxonomy":["Bacteria", "Firmicutes", "Clostridia", "Clostridiales", "Lachnospiraceae", "Clostridium_XlVa"], "bootstrap":[100, 100, 100, 100, 100, 100]}},
            {"id":"Otu1079", "metadata":{"taxonomy":["Bacteria", "Firmicutes", "Clostridia", "Clostridiales", "Lachnospiraceae", "Clostridium_XlVa"], "bootstrap":[100, 100, 100, 100, 100, 61]}},
            {"id":"Otu1080", "metadata":{"taxonomy":["Bacteria", "Firmicutes", "Bacilli", "Lactobacillales", "Lactobacillales_unclassified", "Lactobacillales_unclassified"], "bootstrap":[100, 100, 100, 100, 100, 100]}},
            {"id":"Otu1081", "metadata":{"taxonomy":["Bacteria", "Firmicutes", "Bacilli", "Lactobacillales", "Streptococcaceae", "Streptococcaceae_unclassified"], "bootstrap":[100, 100, 100, 100, 100, 61]}},
            {"id":"Otu1082", "metadata":{"taxonomy":["Bacteria", "Firmicutes", "Bacilli", "Bacilli_unclassified", "Bacilli_unclassified", "Bacilli_unclassified"], "bootstrap":[100, 100, 100, 61, 61, 61]}},
            {"id":"Otu1083", "metadata":{"taxonomy":["Bacteria", "Firmicutes", "Clostridia", "Clostridiales", "Lachnospiraceae", "Clostridium_XlVa"], "bootstrap":[100, 100, 100, 100, 100, 100]}},
            {"id":"Otu1084", "metadata":{"taxonomy":["Bacteria", "Firmicutes", "Clostridia", "Clostridiales", "Lachnospiraceae", "Clostridium_XlVa"], "bootstrap":[100, 100, 100, 100, 100, 100]}},
            {"id":"Otu1085", "metadata":{"taxonomy":["Bacteria", "Firmicutes", "Bacilli", "Lactobacillales", "Lactobacillales_unclassified", "Lactobacillales_unclassified"], "bootstrap":[100, 100, 100, 100, 61, 61]}},
            {"id":"Otu1086", "metadata":{"taxonomy":["Bacteria", "Firmicutes", "Clostridia", "Clostridiales", "Clostridiaceae_1", "Clostridiaceae_1_unclassified"], "bootstrap":[100, 100, 100, 100, 100, 100]}},
            {"id":"Otu1087", "metadata":{"taxonomy":["Bacteria", "Firmicutes", "Clostridia", "Clostridiales", "Clostridiaceae_1", "Clostridium_sensu_stricto"], "bootstrap":[100, 100, 100, 100, 100, 100]}},
            {"id":"Otu1088", "metadata":{"taxonomy":["Bacteria", "Proteobacteria", "Gammaproteobacteria", "Enterobacteriales", "Enterobacteriaceae", "Enterobacter"], "bootstrap":[100, 100, 100, 100, 100, 61]}},
            {"id":"Otu1089", "metadata":{"taxonomy":["Bacteria", "Firmicutes", "Bacilli", "Bacillales", "Staphylococcaceae", "Staphylococcaceae_unclassified"], "bootstrap":[100, 100, 100, 61, 61, 61]}},
            {"id":"Otu1090", "metadata":{"taxonomy":["Bacteria", "Firmicutes", "Bacilli", "Bacillales", "Bacillales_unclassified", "Bacillales_unclassified"], "bootstrap":[100, 100, 61, 61, 61, 61]}},
            {"id":"Otu1091", "metadata":{"taxonomy":["Bacteria", "Firmicutes", "Clostridia", "Clostridiales", "Ruminococcaceae", "Ruminococcaceae_unclassified"], "bootstrap":[100, 100, 100, 100, 100, 100]}},
            {"id":"Otu1092", "metadata":{"taxonomy":["Bacteria", "Actinobacteria", "Actinobacteria", "Actinomycetales", "Micrococcaceae", "Rothia"], "bootstrap":[100, 100, 100, 100, 100, 100]}},
            {"id":"Otu1093", "metadata":{"taxonomy":["Bacteria", "Candidatus_Saccharibacteria", "Candidatus_Saccharibacteria_unclassified", "Candidatus_Saccharibacteria_unclassified", "Candidatus_Saccharibacteria_unclassified", "Candidatus_Saccharibacteria_unclassified"], "bootstrap":[100, 100, 100, 100, 100, 100]}},
            {"id":"Otu1094", "metadata":{"taxonomy":["Bacteria", "Firmicutes", "Bacilli", "Lactobacillales", "Lactobacillales_unclassified", "Lactobacillales_unclassified"], "bootstrap":[100, 100, 100, 100, 100, 100]}},
            {"id":"Otu1095", "metadata":{"taxonomy":["Bacteria", "Firmicutes", "Clostridia", "Clostridiales", "Clostridiaceae_1", "Clostridium_sensu_stricto"], "bootstrap":[100, 100, 100, 100, 100, 100]}},
            {"id":"Otu1096", "metadata":{"taxonomy":["Bacteria", "Firmicutes", "Firmicutes_unclassified", "Firmicutes_unclassified", "Firmicutes_unclassified", "Firmicutes_unclassified"], "bootstrap":[100, 100, 100, 100, 100, 100]}},
            {"id":"Otu1097", "metadata":{"taxonomy":["Bacteria", "Firmicutes", "Bacilli", "Bacilli_unclassified", "Bacilli_unclassified", "Bacilli_unclassified"], "bootstrap":[100, 100, 100, 100, 100, 100]}},
            {"id":"Otu1098", "metadata":{"taxonomy":["Bacteria", "Firmicutes", "Clostridia", "Clostridiales", "Lachnospiraceae", "Clostridium_XlVa"], "bootstrap":[100, 100, 100, 100, 100, 100]}},
            {"id":"Otu1099", "metadata":{"taxonomy":["Bacteria", "Firmicutes", "Clostridia", "Clostridiales", "Lachnospiraceae", "Lachnospiraceae_unclassified"], "bootstrap":[100, 100, 100, 100, 100, 100]}},
            {"id":"Otu1100", "metadata":{"taxonomy":["Bacteria", "Firmicutes", "Bacilli", "Lactobacillales", "Streptococcaceae", "Streptococcaceae_unclassified"], "bootstrap":[100, 100, 100, 100, 100, 61]}},
            {"id":"Otu1101", "metadata":{"taxonomy":["Bacteria", "Bacteroidetes", "Flavobacteriia", "Flavobacteriales", "Flavobacteriaceae", "Flavobacteriaceae_unclassified"], "bootstrap":[100, 100, 100, 100, 100, 100]}},
            {"id":"Otu1102", "metadata":{"taxonomy":["Bacteria", "Firmicutes", "Negativicutes", "Selenomonadales", "Veillonellaceae", "Veillonella"], "bootstrap":[100, 100, 100, 100, 100, 100]}},
            {"id":"Otu1103", "metadata":{"taxonomy":["Bacteria", "Firmicutes", "Clostridia", "Clostridiales", "Lachnospiraceae", "Lachnospiraceae_unclassified"], "bootstrap":[100, 100, 100, 100, 100, 100]}},
            {"id":"Otu1104", "metadata":{"taxonomy":["Bacteria", "Actinobacteria", "Actinobacteria", "Actinomycetales", "Corynebacteriaceae", "Corynebacterium"], "bootstrap":[100, 100, 100, 100, 100, 100]}},
            {"id":"Otu1105", "metadata":{"taxonomy":["Bacteria", "Firmicutes", "Clostridia", "Clostridiales", "Clostridiaceae_1", "Clostridiaceae_1_unclassified"], "bootstrap":[100, 100, 100, 100, 100, 100]}},
            {"id":"Otu1106", "metadata":{"taxonomy":["Bacteria", "Firmicutes", "Erysipelotrichia", "Erysipelotrichales", "Erysipelotrichaceae", "Erysipelotrichaceae_unclassified"], "bootstrap":[100, 100, 100, 100, 100, 100]}},
            {"id":"Otu1107", "metadata":{"taxonomy":["Bacteria", "Firmicutes", "Clostridia", "Clostridiales", "Ruminococcaceae", "Ruminococcaceae_unclassified"], "bootstrap":[100, 100, 100, 100, 100, 100]}},
            {"id":"Otu1108", "metadata":{"taxonomy":["Bacteria", "Proteobacteria", "Alphaproteobacteria", "Rhodospirillales", "Acetobacteraceae", "Gluconobacter"], "bootstrap":[100, 100, 100, 100, 100, 100]}},
            {"id":"Otu1109", "metadata":{"taxonomy":["Bacteria", "Firmicutes", "Bacilli", "Lactobacillales", "Lactobacillales_unclassified", "Lactobacillales_unclassified"], "bootstrap":[100, 100, 100, 100, 100, 100]}},
            {"id":"Otu1110", "metadata":{"taxonomy":["Bacteria", "Proteobacteria", "Gammaproteobacteria", "Pasteurellales", "Pasteurellaceae", "Pasteurellaceae_unclassified"], "bootstrap":[100, 100, 100, 100, 100, 100]}},
            {"id":"Otu1111", "metadata":{"taxonomy":["Bacteria", "Firmicutes", "Clostridia", "Clostridiales", "Clostridiaceae_1", "Clostridiaceae_1_unclassified"], "bootstrap":[100, 100, 100, 100, 100, 100]}},
            {"id":"Otu1112", "metadata":{"taxonomy":["Bacteria", "Firmicutes", "Clostridia", "Clostridiales", "Clostridiaceae_1", "Clostridium_sensu_stricto"], "bootstrap":[100, 100, 100, 100, 100, 100]}},
            {"id":"Otu1113", "metadata":{"taxonomy":["Bacteria", "Firmicutes", "Clostridia", "Clostridiales", "Lachnospiraceae", "Lachnospiraceae_unclassified"], "bootstrap":[100, 100, 100, 100, 100, 100]}},
            {"id":"Otu1114", "metadata":{"taxonomy":["Bacteria", "Firmicutes", "Clostridia", "Clostridiales", "Clostridiaceae_1", "Clostridiaceae_1_unclassified"], "bootstrap":[100, 100, 100, 100, 61, 61]}},
            {"id":"Otu1115", "metadata":{"taxonomy":["Bacteria", "Firmicutes", "Clostridia", "Clostridiales", "Lachnospiraceae", "Blautia"], "bootstrap":[100, 100, 100, 100, 100, 100]}},
            {"id":"Otu1116", "metadata":{"taxonomy":["Bacteria", "Actinobacteria", "Actinobacteria", "Actinomycetales", "Microbacteriaceae", "Microbacteriaceae_unclassified"], "bootstrap":[100, 100, 100, 100, 100, 100]}},
            {"id":"Otu1117", "metadata":{"taxonomy":["Bacteria", "Firmicutes", "Clostridia", "Clostridiales", "Clostridiaceae_1", "Clostridiaceae_1_unclassified"], "bootstrap":[100, 100, 100, 100, 100, 100]}},
            {"id":"Otu1118", "metadata":{"taxonomy":["Bacteria", "Bacteroidetes", "Flavobacteriia", "Flavobacteriales", "Flavobacteriaceae", "Flavobacteriaceae_unclassified"], "bootstrap":[100, 100, 100, 100, 100, 100]}},
            {"id":"Otu1119", "metadata":{"taxonomy":["Bacteria", "Planctomycetes", "Planctomycetia", "Planctomycetales", "Planctomycetaceae", "Planctomycetaceae_unclassified"], "bootstrap":[100, 100, 100, 100, 100, 100]}},
            {"id":"Otu1120", "metadata":{"taxonomy":["Bacteria", "Deinococcus-Thermus", "Deinococci", "Deinococcales", "Deinococcaceae", "Deinococcus"], "bootstrap":[100, 100, 100, 100, 100, 100]}},
            {"id":"Otu1121", "metadata":{"taxonomy":["Bacteria", "Firmicutes", "Clostridia", "Clostridiales", "Lachnospiraceae", "Lachnospiraceae_unclassified"], "bootstrap":[100, 100, 100, 100, 100, 100]}},
            {"id":"Otu1122", "metadata":{"taxonomy":["Bacteria", "Bacteroidetes", "Bacteroidia", "Bacteroidales", "Rikenellaceae", "Alistipes"], "bootstrap":[100, 100, 100, 100, 100, 100]}},
            {"id":"Otu1123", "metadata":{"taxonomy":["Bacteria", "Firmicutes", "Firmicutes_unclassified", "Firmicutes_unclassified", "Firmicutes_unclassified", "Firmicutes_unclassified"], "bootstrap":[100, 100, 100, 100, 100, 100]}},
            {"id":"Otu1124", "metadata":{"taxonomy":["Bacteria", "Proteobacteria", "Gammaproteobacteria", "Enterobacteriales", "Enterobacteriaceae", "Enterobacteriaceae_unclassified"], "bootstrap":[100, 100, 100, 100, 100, 100]}},
            {"id":"Otu1125", "metadata":{"taxonomy":["Bacteria", "Proteobacteria", "Gammaproteobacteria", "Enterobacteriales", "Enterobacteriaceae", "Escherichia/Shigella"], "bootstrap":[100, 100, 100, 100, 100, 100]}},
            {"id":"Otu1126", "metadata":{"taxonomy":["Bacteria", "Firmicutes", "Bacilli", "Lactobacillales", "Lactobacillales_unclassified", "Lactobacillales_unclassified"], "bootstrap":[100, 100, 100, 100, 100, 100]}},
            {"id":"Otu1127", "metadata":{"taxonomy":["Bacteria", "Firmicutes", "Clostridia", "Clostridiales", "Lachnospiraceae", "Clostridium_XlVa"], "bootstrap":[100, 100, 100, 100, 100, 100]}},
            {"id":"Otu1128", "metadata":{"taxonomy":["Bacteria", "Firmicutes", "Clostridia", "Clostridiales", "Ruminococcaceae", "Ruminococcaceae_unclassified"], "bootstrap":[100, 100, 100, 100, 100, 100]}},
            {"id":"Otu1129", "metadata":{"taxonomy":["Bacteria", "Proteobacteria", "Gammaproteobacteria", "Enterobacteriales", "Enterobacteriaceae", "Enterobacteriaceae_unclassified"], "bootstrap":[100, 100, 100, 61, 61, 61]}},
            {"id":"Otu1130", "metadata":{"taxonomy":["Bacteria", "Firmicutes", "Bacilli", "Bacilli_unclassified", "Bacilli_unclassified", "Bacilli_unclassified"], "bootstrap":[100, 100, 100, 100, 100, 100]}},
            {"id":"Otu1131", "metadata":{"taxonomy":["Bacteria", "Firmicutes", "Bacilli", "Lactobacillales", "Enterococcaceae", "Enterococcaceae_unclassified"], "bootstrap":[100, 100, 100, 100, 100, 100]}},
            {"id":"Otu1132", "metadata":{"taxonomy":["Bacteria", "Firmicutes", "Bacilli", "Lactobacillales", "Lactobacillales_unclassified", "Lactobacillales_unclassified"], "bootstrap":[100, 100, 100, 100, 100, 100]}},
            {"id":"Otu1133", "metadata":{"taxonomy":["Bacteria", "Firmicutes", "Clostridia", "Clostridiales", "Clostridiaceae_1", "Clostridiaceae_1_unclassified"], "bootstrap":[100, 100, 100, 100, 100, 100]}},
            {"id":"Otu1134", "metadata":{"taxonomy":["Bacteria", "Fusobacteria", "Fusobacteriia", "Fusobacteriales", "Fusobacteriaceae", "Fusobacterium"], "bootstrap":[100, 100, 100, 100, 100, 61]}},
            {"id":"Otu1135", "metadata":{"taxonomy":["Bacteria", "Firmicutes", "Clostridia", "Clostridiales", "Ruminococcaceae", "Ruminococcaceae_unclassified"], "bootstrap":[100, 100, 100, 100, 100, 100]}},
            {"id":"Otu1136", "metadata":{"taxonomy":["Bacteria", "Firmicutes", "Clostridia", "Clostridiales", "Ruminococcaceae", "Ruminococcaceae_unclassified"], "bootstrap":[100, 100, 100, 100, 100, 100]}},
            {"id":"Otu1137", "metadata":{"taxonomy":["Bacteria", "Firmicutes", "Clostridia", "Clostridiales", "Lachnospiraceae", "Lachnospiraceae_unclassified"], "bootstrap":[100, 100, 100, 100, 100, 100]}},
            {"id":"Otu1138", "metadata":{"taxonomy":["Bacteria", "Firmicutes", "Clostridia", "Clostridiales", "Clostridiales_unclassified", "Clostridiales_unclassified"], "bootstrap":[100, 100, 100, 100, 100, 100]}},
            {"id":"Otu1139", "metadata":{"taxonomy":["Bacteria", "Proteobacteria", "Gammaproteobacteria", "Enterobacteriales", "Enterobacteriaceae", "Enterobacteriaceae_unclassified"], "bootstrap":[100, 100, 100, 100, 100, 100]}},
            {"id":"Otu1140", "metadata":{"taxonomy":["Bacteria", "Firmicutes", "Clostridia", "Clostridiales", "Lachnospiraceae", "Lachnospiraceae_unclassified"], "bootstrap":[100, 100, 100, 100, 100, 61]}},
            {"id":"Otu1141", "metadata":{"taxonomy":["Bacteria", "Firmicutes", "Clostridia", "Clostridiales", "Clostridiaceae_1", "Clostridiaceae_1_unclassified"], "bootstrap":[100, 100, 100, 100, 100, 100]}},
            {"id":"Otu1142", "metadata":{"taxonomy":["Bacteria", "Firmicutes", "Clostridia", "Clostridiales", "Clostridiales_unclassified", "Clostridiales_unclassified"], "bootstrap":[100, 100, 100, 100, 100, 100]}},
            {"id":"Otu1143", "metadata":{"taxonomy":["Bacteria", "Firmicutes", "Clostridia", "Clostridiales", "Clostridiaceae_1", "Clostridium_sensu_stricto"], "bootstrap":[100, 100, 100, 100, 100, 100]}},
            {"id":"Otu1144", "metadata":{"taxonomy":["Bacteria", "Bacteria_unclassified", "Bacteria_unclassified", "Bacteria_unclassified", "Bacteria_unclassified", "Bacteria_unclassified"], "bootstrap":[100, 100, 100, 100, 100, 100]}},
            {"id":"Otu1145", "metadata":{"taxonomy":["Bacteria", "Firmicutes", "Clostridia", "Clostridiales", "Ruminococcaceae", "Ruminococcaceae_unclassified"], "bootstrap":[100, 100, 100, 100, 100, 100]}},
            {"id":"Otu1146", "metadata":{"taxonomy":["Bacteria", "Tenericutes", "Mollicutes", "Anaeroplasmatales", "Anaeroplasmataceae", "Anaeroplasma"], "bootstrap":[100, 100, 100, 100, 100, 100]}},
            {"id":"Otu1147", "metadata":{"taxonomy":["Bacteria", "Firmicutes", "Bacilli", "Lactobacillales", "Carnobacteriaceae", "Atopostipes"], "bootstrap":[100, 100, 100, 100, 100, 100]}},
            {"id":"Otu1148", "metadata":{"taxonomy":["Bacteria", "Firmicutes", "Bacilli", "Lactobacillales", "Lactobacillaceae", "Lactobacillus"], "bootstrap":[100, 100, 100, 100, 100, 100]}},
            {"id":"Otu1149", "metadata":{"taxonomy":["Bacteria", "Proteobacteria", "Gammaproteobacteria", "Enterobacteriales", "Enterobacteriaceae", "Escherichia/Shigella"], "bootstrap":[100, 100, 100, 100, 100, 100]}},
            {"id":"Otu1150", "metadata":{"taxonomy":["Bacteria", "Firmicutes", "Clostridia", "Clostridiales", "Ruminococcaceae", "Ruminococcaceae_unclassified"], "bootstrap":[100, 100, 100, 100, 100, 100]}},
            {"id":"Otu1151", "metadata":{"taxonomy":["Bacteria", "Firmicutes", "Clostridia", "Clostridiales", "Lachnospiraceae", "Lachnospiraceae_unclassified"], "bootstrap":[100, 100, 100, 100, 100, 100]}},
            {"id":"Otu1152", "metadata":{"taxonomy":["Bacteria", "Firmicutes", "Bacilli", "Lactobacillales", "Lactobacillales_unclassified", "Lactobacillales_unclassified"], "bootstrap":[100, 100, 100, 100, 100, 100]}},
            {"id":"Otu1153", "metadata":{"taxonomy":["Bacteria", "Firmicutes", "Bacilli", "Lactobacillales", "Streptococcaceae", "Lactococcus"], "bootstrap":[100, 100, 100, 100, 100, 100]}},
            {"id":"Otu1154", "metadata":{"taxonomy":["Bacteria", "Firmicutes", "Clostridia", "Clostridiales", "Clostridiaceae_1", "Clostridium_sensu_stricto"], "bootstrap":[100, 100, 100, 100, 100, 100]}},
            {"id":"Otu1155", "metadata":{"taxonomy":["Bacteria", "Firmicutes", "Clostridia", "Clostridiales", "Clostridiales_unclassified", "Clostridiales_unclassified"], "bootstrap":[100, 100, 100, 100, 100, 100]}},
            {"id":"Otu1156", "metadata":{"taxonomy":["Bacteria", "Firmicutes", "Clostridia", "Clostridiales", "Ruminococcaceae", "Ruminococcaceae_unclassified"], "bootstrap":[100, 100, 100, 100, 100, 100]}},
            {"id":"Otu1157", "metadata":{"taxonomy":["Bacteria", "Proteobacteria", "Gammaproteobacteria", "Xanthomonadales", "Xanthomonadaceae", "Luteimonas"], "bootstrap":[100, 100, 100, 100, 100, 100]}},
            {"id":"Otu1158", "metadata":{"taxonomy":["Bacteria", "Firmicutes", "Clostridia", "Clostridiales", "Lachnospiraceae", "Lachnospiraceae_unclassified"], "bootstrap":[100, 100, 100, 100, 100, 100]}},
            {"id":"Otu1159", "metadata":{"taxonomy":["Bacteria", "Actinobacteria", "Actinobacteria", "Solirubrobacterales", "Solirubrobacteraceae", "Solirubrobacter"], "bootstrap":[100, 100, 100, 100, 100, 100]}},
            {"id":"Otu1160", "metadata":{"taxonomy":["Bacteria", "Bacteria_unclassified", "Bacteria_unclassified", "Bacteria_unclassified", "Bacteria_unclassified", "Bacteria_unclassified"], "bootstrap":[100, 100, 100, 100, 100, 100]}},
            {"id":"Otu1161", "metadata":{"taxonomy":["Bacteria", "Firmicutes", "Bacilli", "Lactobacillales", "Lactobacillales_unclassified", "Lactobacillales_unclassified"], "bootstrap":[100, 100, 100, 100, 100, 100]}},
            {"id":"Otu1162", "metadata":{"taxonomy":["Bacteria", "Actinobacteria", "Actinobacteria", "Actinomycetales", "Corynebacteriaceae", "Corynebacterium"], "bootstrap":[100, 100, 100, 100, 100, 100]}},
            {"id":"Otu1163", "metadata":{"taxonomy":["Bacteria", "Firmicutes", "Firmicutes_unclassified", "Firmicutes_unclassified", "Firmicutes_unclassified", "Firmicutes_unclassified"], "bootstrap":[100, 100, 100, 100, 100, 100]}},
            {"id":"Otu1164", "metadata":{"taxonomy":["Bacteria", "Firmicutes", "Clostridia", "Clostridiales", "Lachnospiraceae", "Lachnospiraceae_unclassified"], "bootstrap":[100, 100, 100, 100, 100, 100]}},
            {"id":"Otu1165", "metadata":{"taxonomy":["Bacteria", "Proteobacteria", "Gammaproteobacteria", "Enterobacteriales", "Enterobacteriaceae", "Escherichia/Shigella"], "bootstrap":[100, 100, 100, 100, 100, 100]}},
            {"id":"Otu1166", "metadata":{"taxonomy":["Bacteria", "Firmicutes", "Clostridia", "Clostridiales", "Clostridiaceae_1", "Clostridiaceae_1_unclassified"], "bootstrap":[100, 100, 100, 100, 100, 100]}},
            {"id":"Otu1167", "metadata":{"taxonomy":["Bacteria", "Firmicutes", "Firmicutes_unclassified", "Firmicutes_unclassified", "Firmicutes_unclassified", "Firmicutes_unclassified"], "bootstrap":[100, 100, 100, 100, 100, 100]}},
            {"id":"Otu1168", "metadata":{"taxonomy":["Bacteria", "Firmicutes", "Clostridia", "Clostridiales", "Peptostreptococcaceae", "Clostridium_XI"], "bootstrap":[100, 100, 100, 100, 100, 100]}},
            {"id":"Otu1169", "metadata":{"taxonomy":["Bacteria", "Bacteria_unclassified", "Bacteria_unclassified", "Bacteria_unclassified", "Bacteria_unclassified", "Bacteria_unclassified"], "bootstrap":[100, 100, 100, 100, 100, 100]}},
            {"id":"Otu1170", "metadata":{"taxonomy":["Bacteria", "Proteobacteria", "Deltaproteobacteria", "Myxococcales", "Polyangiaceae", "Polyangiaceae_unclassified"], "bootstrap":[100, 100, 100, 100, 100, 100]}},
            {"id":"Otu1171", "metadata":{"taxonomy":["Bacteria", "Bacteria_unclassified", "Bacteria_unclassified", "Bacteria_unclassified", "Bacteria_unclassified", "Bacteria_unclassified"], "bootstrap":[100, 100, 100, 100, 100, 100]}},
            {"id":"Otu1172", "metadata":{"taxonomy":["Bacteria", "Firmicutes", "Clostridia", "Clostridiales", "Clostridiaceae_1", "Clostridium_sensu_stricto"], "bootstrap":[100, 100, 100, 100, 100, 100]}},
            {"id":"Otu1173", "metadata":{"taxonomy":["Bacteria", "Proteobacteria", "Betaproteobacteria", "Burkholderiales", "Comamonadaceae", "Acidovorax"], "bootstrap":[100, 100, 100, 100, 100, 100]}},
            {"id":"Otu1174", "metadata":{"taxonomy":["Bacteria", "Firmicutes", "Firmicutes_unclassified", "Firmicutes_unclassified", "Firmicutes_unclassified", "Firmicutes_unclassified"], "bootstrap":[100, 100, 100, 100, 100, 100]}},
            {"id":"Otu1175", "metadata":{"taxonomy":["Bacteria", "Firmicutes", "Clostridia", "Clostridiales", "Clostridiales_unclassified", "Clostridiales_unclassified"], "bootstrap":[100, 100, 100, 100, 100, 100]}},
            {"id":"Otu1176", "metadata":{"taxonomy":["Bacteria", "Firmicutes", "Firmicutes_unclassified", "Firmicutes_unclassified", "Firmicutes_unclassified", "Firmicutes_unclassified"], "bootstrap":[100, 100, 100, 100, 100, 100]}},
            {"id":"Otu1177", "metadata":{"taxonomy":["Bacteria", "Firmicutes", "Clostridia", "Clostridiales", "Lachnospiraceae", "Lachnospiraceae_unclassified"], "bootstrap":[100, 100, 100, 100, 100, 100]}},
            {"id":"Otu1178", "metadata":{"taxonomy":["Bacteria", "Firmicutes", "Clostridia", "Clostridiales", "Ruminococcaceae", "Ruminococcaceae_unclassified"], "bootstrap":[100, 100, 100, 100, 100, 100]}},
            {"id":"Otu1179", "metadata":{"taxonomy":["Bacteria", "Firmicutes", "Clostridia", "Clostridiales", "Clostridiaceae_1", "Clostridium_sensu_stricto"], "bootstrap":[100, 100, 100, 100, 100, 100]}},
            {"id":"Otu1180", "metadata":{"taxonomy":["Bacteria", "Proteobacteria", "Gammaproteobacteria", "Pseudomonadales", "Moraxellaceae", "Moraxella"], "bootstrap":[100, 100, 100, 100, 100, 100]}},
            {"id":"Otu1181", "metadata":{"taxonomy":["Bacteria", "Firmicutes", "Clostridia", "Clostridiales", "Clostridiaceae_1", "Clostridiaceae_1_unclassified"], "bootstrap":[100, 100, 100, 100, 100, 100]}},
            {"id":"Otu1182", "metadata":{"taxonomy":["Bacteria", "Firmicutes", "Bacilli", "Lactobacillales", "Streptococcaceae", "Streptococcaceae_unclassified"], "bootstrap":[100, 100, 100, 100, 100, 100]}},
            {"id":"Otu1183", "metadata":{"taxonomy":["Bacteria", "Proteobacteria", "Gammaproteobacteria", "Enterobacteriales", "Enterobacteriaceae", "Escherichia/Shigella"], "bootstrap":[100, 100, 100, 100, 100, 100]}},
            {"id":"Otu1184", "metadata":{"taxonomy":["Bacteria", "Firmicutes", "Bacilli", "Lactobacillales", "Lactobacillales_unclassified", "Lactobacillales_unclassified"], "bootstrap":[100, 100, 100, 100, 100, 100]}},
            {"id":"Otu1185", "metadata":{"taxonomy":["Bacteria", "Firmicutes", "Bacilli", "Lactobacillales", "Lactobacillaceae", "Lactobacillus"], "bootstrap":[100, 100, 100, 100, 100, 100]}},
            {"id":"Otu1186", "metadata":{"taxonomy":["Bacteria", "Proteobacteria", "Gammaproteobacteria", "Enterobacteriales", "Enterobacteriaceae", "Enterobacteriaceae_unclassified"], "bootstrap":[100, 100, 100, 100, 100, 100]}},
            {"id":"Otu1187", "metadata":{"taxonomy":["Bacteria", "Proteobacteria", "Alphaproteobacteria", "Sphingomonadales", "Sphingomonadaceae", "Sphingomonas"], "bootstrap":[100, 100, 100, 100, 100, 100]}},
            {"id":"Otu1188", "metadata":{"taxonomy":["Bacteria", "Firmicutes", "Bacilli", "Lactobacillales", "Lactobacillaceae", "Lactobacillus"], "bootstrap":[100, 100, 100, 100, 100, 100]}},
            {"id":"Otu1189", "metadata":{"taxonomy":["Bacteria", "Firmicutes", "Clostridia", "Clostridiales", "Lachnospiraceae", "Lachnospiraceae_unclassified"], "bootstrap":[100, 100, 100, 100, 100, 100]}},
            {"id":"Otu1190", "metadata":{"taxonomy":["Bacteria", "Proteobacteria", "Gammaproteobacteria", "Alteromonadales", "Alteromonadaceae", "Marinobacter"], "bootstrap":[100, 100, 100, 100, 100, 100]}},
            {"id":"Otu1191", "metadata":{"taxonomy":["Bacteria", "Firmicutes", "Clostridia", "Clostridiales", "Lachnospiraceae", "Clostridium_XlVa"], "bootstrap":[100, 100, 100, 100, 100, 100]}},
            {"id":"Otu1192", "metadata":{"taxonomy":["Bacteria", "Firmicutes", "Clostridia", "Clostridiales", "Clostridiaceae_1", "Clostridiaceae_1_unclassified"], "bootstrap":[100, 100, 100, 100, 100, 100]}},
            {"id":"Otu1193", "metadata":{"taxonomy":["Bacteria", "Firmicutes", "Bacilli", "Lactobacillales", "Lactobacillaceae", "Lactobacillus"], "bootstrap":[100, 100, 100, 100, 100, 100]}},
            {"id":"Otu1194", "metadata":{"taxonomy":["Bacteria", "Firmicutes", "Clostridia", "Clostridiales", "Clostridiaceae_1", "Clostridiaceae_1_unclassified"], "bootstrap":[100, 100, 100, 100, 100, 100]}},
            {"id":"Otu1195", "metadata":{"taxonomy":["Bacteria", "Firmicutes", "Clostridia", "Clostridiales", "Lachnospiraceae", "Lachnospiraceae_unclassified"], "bootstrap":[100, 100, 100, 100, 100, 100]}},
            {"id":"Otu1196", "metadata":{"taxonomy":["Bacteria", "Firmicutes", "Bacilli", "Lactobacillales", "Lactobacillales_unclassified", "Lactobacillales_unclassified"], "bootstrap":[100, 100, 100, 100, 100, 100]}},
            {"id":"Otu1197", "metadata":{"taxonomy":["Bacteria", "Proteobacteria", "Gammaproteobacteria", "Gammaproteobacteria_unclassified", "Gammaproteobacteria_unclassified", "Gammaproteobacteria_unclassified"], "bootstrap":[100, 100, 100, 100, 100, 100]}},
            {"id":"Otu1198", "metadata":{"taxonomy":["Bacteria", "Firmicutes", "Bacilli", "Bacillales", "Bacillales_unclassified", "Bacillales_unclassified"], "bootstrap":[100, 100, 100, 100, 100, 100]}},
            {"id":"Otu1199", "metadata":{"taxonomy":["Bacteria", "Firmicutes", "Clostridia", "Clostridiales", "Clostridiaceae_1", "Clostridiaceae_1_unclassified"], "bootstrap":[100, 100, 100, 100, 100, 100]}},
            {"id":"Otu1200", "metadata":{"taxonomy":["Bacteria", "Firmicutes", "Clostridia", "Clostridiales", "Clostridiaceae_1", "Clostridiaceae_1_unclassified"], "bootstrap":[100, 100, 100, 100, 100, 100]}},
            {"id":"Otu1201", "metadata":{"taxonomy":["Bacteria", "Firmicutes", "Clostridia", "Clostridiales", "Clostridiaceae_1", "Clostridium_sensu_stricto"], "bootstrap":[100, 100, 100, 100, 100, 100]}},
            {"id":"Otu1202", "metadata":{"taxonomy":["Bacteria", "Firmicutes", "Bacilli", "Lactobacillales", "Lactobacillales_unclassified", "Lactobacillales_unclassified"], "bootstrap":[100, 100, 100, 100, 100, 100]}},
            {"id":"Otu1203", "metadata":{"taxonomy":["Bacteria", "Firmicutes", "Clostridia", "Clostridiales", "Lachnospiraceae", "Lachnospiraceae_unclassified"], "bootstrap":[100, 100, 100, 100, 100, 100]}},
            {"id":"Otu1204", "metadata":{"taxonomy":["Bacteria", "Proteobacteria", "Epsilonproteobacteria", "Campylobacterales", "Campylobacteraceae", "Campylobacter"], "bootstrap":[100, 100, 100, 100, 100, 100]}},
            {"id":"Otu1205", "metadata":{"taxonomy":["Bacteria", "Firmicutes", "Erysipelotrichia", "Erysipelotrichales", "Erysipelotrichaceae", "Turicibacter"], "bootstrap":[100, 100, 100, 100, 100, 100]}},
            {"id":"Otu1206", "metadata":{"taxonomy":["Bacteria", "Proteobacteria", "Gammaproteobacteria", "Xanthomonadales", "Xanthomonadaceae", "Thermomonas"], "bootstrap":[100, 100, 100, 100, 100, 100]}},
            {"id":"Otu1207", "metadata":{"taxonomy":["Bacteria", "Firmicutes", "Clostridia", "Clostridiales", "Clostridiales_unclassified", "Clostridiales_unclassified"], "bootstrap":[100, 100, 100, 100, 100, 100]}},
            {"id":"Otu1208", "metadata":{"taxonomy":["Bacteria", "Actinobacteria", "Actinobacteria", "Actinomycetales", "Nocardiaceae", "Rhodococcus"], "bootstrap":[100, 100, 100, 100, 100, 100]}},
            {"id":"Otu1209", "metadata":{"taxonomy":["Bacteria", "Firmicutes", "Clostridia", "Clostridiales", "Clostridiales_unclassified", "Clostridiales_unclassified"], "bootstrap":[100, 100, 100, 100, 100, 100]}},
            {"id":"Otu1210", "metadata":{"taxonomy":["Bacteria", "Firmicutes", "Clostridia", "Clostridiales", "Ruminococcaceae", "Ruminococcaceae_unclassified"], "bootstrap":[100, 100, 100, 100, 100, 100]}},
            {"id":"Otu1211", "metadata":{"taxonomy":["Bacteria", "Bacteria_unclassified", "Bacteria_unclassified", "Bacteria_unclassified", "Bacteria_unclassified", "Bacteria_unclassified"], "bootstrap":[100, 100, 100, 100, 100, 100]}},
            {"id":"Otu1212", "metadata":{"taxonomy":["Bacteria", "Firmicutes", "Clostridia", "Clostridiales", "Clostridiaceae_1", "Clostridium_sensu_stricto"], "bootstrap":[100, 100, 100, 100, 100, 100]}},
            {"id":"Otu1213", "metadata":{"taxonomy":["Bacteria", "Firmicutes", "Bacilli", "Lactobacillales", "Lactobacillaceae", "Lactobacillus"], "bootstrap":[100, 100, 100, 100, 100, 100]}},
            {"id":"Otu1214", "metadata":{"taxonomy":["Bacteria", "Firmicutes", "Clostridia", "Clostridiales", "Lachnospiraceae", "Clostridium_XlVa"], "bootstrap":[100, 100, 100, 100, 100, 100]}},
            {"id":"Otu1215", "metadata":{"taxonomy":["Bacteria", "Firmicutes", "Clostridia", "Clostridiales", "Lachnospiraceae", "Lachnospiraceae_unclassified"], "bootstrap":[100, 100, 100, 100, 100, 100]}},
            {"id":"Otu1216", "metadata":{"taxonomy":["Bacteria", "Firmicutes", "Clostridia", "Clostridiales", "Clostridiaceae_1", "Clostridium_sensu_stricto"], "bootstrap":[100, 100, 100, 100, 100, 100]}},
            {"id":"Otu1217", "metadata":{"taxonomy":["Bacteria", "Firmicutes", "Bacilli", "Lactobacillales", "Lactobacillales_unclassified", "Lactobacillales_unclassified"], "bootstrap":[100, 100, 100, 100, 100, 100]}},
            {"id":"Otu1218", "metadata":{"taxonomy":["Bacteria", "Firmicutes", "Bacilli", "Lactobacillales", "Lactobacillaceae", "Lactobacillus"], "bootstrap":[100, 100, 100, 100, 100, 100]}},
            {"id":"Otu1219", "metadata":{"taxonomy":["Bacteria", "Proteobacteria", "Gammaproteobacteria", "Gammaproteobacteria_unclassified", "Gammaproteobacteria_unclassified", "Gammaproteobacteria_unclassified"], "bootstrap":[100, 100, 100, 100, 100, 100]}},
            {"id":"Otu1220", "metadata":{"taxonomy":["Bacteria", "Firmicutes", "Negativicutes", "Selenomonadales", "Veillonellaceae", "Megamonas"], "bootstrap":[100, 100, 100, 100, 100, 100]}},
            {"id":"Otu1221", "metadata":{"taxonomy":["Bacteria", "Firmicutes", "Firmicutes_unclassified", "Firmicutes_unclassified", "Firmicutes_unclassified", "Firmicutes_unclassified"], "bootstrap":[100, 100, 100, 100, 100, 100]}},
            {"id":"Otu1222", "metadata":{"taxonomy":["Bacteria", "Firmicutes", "Clostridia", "Clostridiales", "Lachnospiraceae", "Lachnospiraceae_unclassified"], "bootstrap":[100, 100, 100, 100, 100, 100]}},
            {"id":"Otu1223", "metadata":{"taxonomy":["Bacteria", "Firmicutes", "Bacilli", "Bacilli_unclassified", "Bacilli_unclassified", "Bacilli_unclassified"], "bootstrap":[100, 100, 100, 100, 100, 100]}},
            {"id":"Otu1224", "metadata":{"taxonomy":["Bacteria", "Fusobacteria", "Fusobacteriia", "Fusobacteriales", "Fusobacteriaceae", "Fusobacterium"], "bootstrap":[100, 100, 100, 100, 100, 100]}},
            {"id":"Otu1225", "metadata":{"taxonomy":["Bacteria", "Proteobacteria", "Gammaproteobacteria", "Enterobacteriales", "Enterobacteriaceae", "Escherichia/Shigella"], "bootstrap":[100, 100, 100, 100, 100, 100]}},
            {"id":"Otu1226", "metadata":{"taxonomy":["Bacteria", "Firmicutes", "Clostridia", "Clostridiales", "Clostridiales_unclassified", "Clostridiales_unclassified"], "bootstrap":[100, 100, 100, 100, 100, 100]}},
            {"id":"Otu1227", "metadata":{"taxonomy":["Bacteria", "Firmicutes", "Clostridia", "Clostridiales", "Lachnospiraceae", "Blautia"], "bootstrap":[100, 100, 100, 100, 100, 100]}},
            {"id":"Otu1228", "metadata":{"taxonomy":["Bacteria", "Firmicutes", "Clostridia", "Clostridiales", "Clostridiales_unclassified", "Clostridiales_unclassified"], "bootstrap":[100, 100, 100, 100, 100, 100]}},
            {"id":"Otu1229", "metadata":{"taxonomy":["Bacteria", "Bacteroidetes", "Bacteroidetes_unclassified", "Bacteroidetes_unclassified", "Bacteroidetes_unclassified", "Bacteroidetes_unclassified"], "bootstrap":[100, 100, 100, 100, 100, 100]}},
            {"id":"Otu1230", "metadata":{"taxonomy":["Bacteria", "Synergistetes", "Synergistia", "Synergistales", "Synergistaceae", "Jonquetella"], "bootstrap":[100, 100, 100, 100, 100, 100]}},
            {"id":"Otu1231", "metadata":{"taxonomy":["Bacteria", "Firmicutes", "Bacilli", "Bacilli_unclassified", "Bacilli_unclassified", "Bacilli_unclassified"], "bootstrap":[100, 100, 100, 100, 100, 100]}},
            {"id":"Otu1232", "metadata":{"taxonomy":["Bacteria", "Firmicutes", "Bacilli", "Bacillales", "Bacillales_unclassified", "Bacillales_unclassified"], "bootstrap":[100, 100, 100, 100, 100, 100]}},
            {"id":"Otu1233", "metadata":{"taxonomy":["Bacteria", "Firmicutes", "Clostridia", "Clostridiales", "Peptostreptococcaceae", "Clostridium_XI"], "bootstrap":[100, 100, 100, 100, 100, 100]}},
            {"id":"Otu1234", "metadata":{"taxonomy":["Bacteria", "Bacteria_unclassified", "Bacteria_unclassified", "Bacteria_unclassified", "Bacteria_unclassified", "Bacteria_unclassified"], "bootstrap":[100, 100, 100, 100, 100, 100]}},
            {"id":"Otu1235", "metadata":{"taxonomy":["Bacteria", "Bacteroidetes", "Bacteroidetes_unclassified", "Bacteroidetes_unclassified", "Bacteroidetes_unclassified", "Bacteroidetes_unclassified"], "bootstrap":[100, 100, 100, 100, 100, 100]}},
            {"id":"Otu1236", "metadata":{"taxonomy":["Bacteria", "Proteobacteria", "Gammaproteobacteria", "Enterobacteriales", "Enterobacteriaceae", "Enterobacteriaceae_unclassified"], "bootstrap":[100, 100, 100, 100, 100, 100]}},
            {"id":"Otu1237", "metadata":{"taxonomy":["Bacteria", "Firmicutes", "Bacilli", "Lactobacillales", "Enterococcaceae", "Enterococcus"], "bootstrap":[100, 100, 100, 100, 100, 100]}},
            {"id":"Otu1238", "metadata":{"taxonomy":["Bacteria", "Firmicutes", "Bacilli", "Lactobacillales", "Lactobacillaceae", "Lactobacillus"], "bootstrap":[100, 100, 100, 100, 100, 100]}},
            {"id":"Otu1239", "metadata":{"taxonomy":["Bacteria", "Bacteria_unclassified", "Bacteria_unclassified", "Bacteria_unclassified", "Bacteria_unclassified", "Bacteria_unclassified"], "bootstrap":[100, 100, 100, 100, 100, 100]}},
            {"id":"Otu1240", "metadata":{"taxonomy":["Bacteria", "Firmicutes", "Clostridia", "Clostridiales", "Clostridiales_unclassified", "Clostridiales_unclassified"], "bootstrap":[100, 100, 100, 100, 100, 100]}},
            {"id":"Otu1241", "metadata":{"taxonomy":["Bacteria", "Firmicutes", "Firmicutes_unclassified", "Firmicutes_unclassified", "Firmicutes_unclassified", "Firmicutes_unclassified"], "bootstrap":[100, 100, 100, 100, 100, 100]}},
            {"id":"Otu1242", "metadata":{"taxonomy":["Bacteria", "Firmicutes", "Clostridia", "Clostridiales", "Lachnospiraceae", "Lachnospiraceae_unclassified"], "bootstrap":[100, 100, 100, 100, 100, 100]}},
            {"id":"Otu1243", "metadata":{"taxonomy":["Bacteria", "Firmicutes", "Clostridia", "Clostridiales", "Peptostreptococcaceae", "Clostridium_XI"], "bootstrap":[100, 100, 100, 100, 100, 100]}},
            {"id":"Otu1244", "metadata":{"taxonomy":["Bacteria", "Firmicutes", "Clostridia", "Clostridiales", "Lachnospiraceae", "Lachnospiraceae_unclassified"], "bootstrap":[100, 100, 100, 100, 100, 100]}},
            {"id":"Otu1245", "metadata":{"taxonomy":["Bacteria", "Bacteroidetes", "Bacteroidia", "Bacteroidales", "Porphyromonadaceae", "Dysgonomonas"], "bootstrap":[100, 100, 100, 100, 100, 100]}},
            {"id":"Otu1246", "metadata":{"taxonomy":["Bacteria", "Firmicutes", "Clostridia", "Clostridiales", "Ruminococcaceae", "Ruminococcaceae_unclassified"], "bootstrap":[100, 100, 100, 100, 100, 100]}},
            {"id":"Otu1247", "metadata":{"taxonomy":["Bacteria", "Firmicutes", "Firmicutes_unclassified", "Firmicutes_unclassified", "Firmicutes_unclassified", "Firmicutes_unclassified"], "bootstrap":[100, 100, 100, 100, 100, 100]}},
            {"id":"Otu1248", "metadata":{"taxonomy":["Bacteria", "Firmicutes", "Clostridia", "Clostridiales", "Clostridiales_unclassified", "Clostridiales_unclassified"], "bootstrap":[100, 100, 100, 100, 100, 100]}},
            {"id":"Otu1249", "metadata":{"taxonomy":["Bacteria", "Proteobacteria", "Gammaproteobacteria", "Enterobacteriales", "Enterobacteriaceae", "Enterobacteriaceae_unclassified"], "bootstrap":[100, 100, 100, 100, 100, 100]}},
            {"id":"Otu1250", "metadata":{"taxonomy":["Bacteria", "Firmicutes", "Firmicutes_unclassified", "Firmicutes_unclassified", "Firmicutes_unclassified", "Firmicutes_unclassified"], "bootstrap":[100, 100, 100, 100, 100, 100]}},
            {"id":"Otu1251", "metadata":{"taxonomy":["Bacteria", "Firmicutes", "Clostridia", "Clostridiales", "Lachnospiraceae", "Lachnospiraceae_unclassified"], "bootstrap":[100, 100, 100, 100, 100, 100]}},
            {"id":"Otu1252", "metadata":{"taxonomy":["Bacteria", "Firmicutes", "Bacilli", "Lactobacillales", "Streptococcaceae", "Streptococcaceae_unclassified"], "bootstrap":[100, 100, 100, 100, 100, 100]}},
            {"id":"Otu1253", "metadata":{"taxonomy":["Bacteria", "Bacteroidetes", "Flavobacteriia", "Flavobacteriales", "Flavobacteriaceae", "Flavobacteriaceae_unclassified"], "bootstrap":[100, 100, 100, 100, 100, 100]}},
            {"id":"Otu1254", "metadata":{"taxonomy":["Bacteria", "Bacteria_unclassified", "Bacteria_unclassified", "Bacteria_unclassified", "Bacteria_unclassified", "Bacteria_unclassified"], "bootstrap":[100, 100, 100, 100, 100, 100]}},
            {"id":"Otu1255", "metadata":{"taxonomy":["Bacteria", "Firmicutes", "Clostridia", "Clostridiales", "Lachnospiraceae", "Clostridium_XlVa"], "bootstrap":[100, 100, 100, 100, 100, 100]}},
            {"id":"Otu1256", "metadata":{"taxonomy":["Bacteria", "Firmicutes", "Clostridia", "Clostridiales", "Lachnospiraceae", "Lachnospiraceae_unclassified"], "bootstrap":[100, 100, 100, 100, 100, 100]}},
            {"id":"Otu1257", "metadata":{"taxonomy":["Bacteria", "Firmicutes", "Clostridia", "Clostridiales", "Clostridiaceae_1", "Clostridiaceae_1_unclassified"], "bootstrap":[100, 100, 100, 100, 100, 100]}},
            {"id":"Otu1258", "metadata":{"taxonomy":["Bacteria", "Firmicutes", "Bacilli", "Bacilli_unclassified", "Bacilli_unclassified", "Bacilli_unclassified"], "bootstrap":[100, 100, 100, 100, 100, 100]}},
            {"id":"Otu1259", "metadata":{"taxonomy":["Bacteria", "Firmicutes", "Bacilli", "Lactobacillales", "Streptococcaceae", "Streptococcus"], "bootstrap":[100, 100, 100, 100, 100, 100]}},
            {"id":"Otu1260", "metadata":{"taxonomy":["Bacteria", "Firmicutes", "Clostridia", "Clostridiales", "Lachnospiraceae", "Lachnospiraceae_unclassified"], "bootstrap":[100, 100, 100, 100, 100, 100]}},
            {"id":"Otu1261", "metadata":{"taxonomy":["Bacteria", "Firmicutes", "Clostridia", "Clostridiales", "Clostridiaceae_1", "Clostridium_sensu_stricto"], "bootstrap":[100, 100, 100, 100, 100, 100]}},
            {"id":"Otu1262", "metadata":{"taxonomy":["Bacteria", "Firmicutes", "Firmicutes_unclassified", "Firmicutes_unclassified", "Firmicutes_unclassified", "Firmicutes_unclassified"], "bootstrap":[100, 100, 100, 100, 100, 100]}},
            {"id":"Otu1263", "metadata":{"taxonomy":["Bacteria", "Proteobacteria", "Betaproteobacteria", "Neisseriales", "Neisseriaceae", "Neisseriaceae_unclassified"], "bootstrap":[100, 100, 100, 100, 100, 100]}},
            {"id":"Otu1264", "metadata":{"taxonomy":["Bacteria", "Proteobacteria", "Gammaproteobacteria", "Gammaproteobacteria_unclassified", "Gammaproteobacteria_unclassified", "Gammaproteobacteria_unclassified"], "bootstrap":[100, 100, 100, 100, 100, 100]}},
            {"id":"Otu1265", "metadata":{"taxonomy":["Bacteria", "Bacteroidetes", "Bacteroidia", "Bacteroidales", "Prevotellaceae", "Prevotella"], "bootstrap":[100, 100, 100, 100, 100, 100]}},
            {"id":"Otu1266", "metadata":{"taxonomy":["Bacteria", "Firmicutes", "Clostridia", "Clostridiales", "Clostridiales_Incertae_Sedis_XI", "Peptoniphilus"], "bootstrap":[100, 100, 100, 100, 100, 100]}},
            {"id":"Otu1267", "metadata":{"taxonomy":["Bacteria", "Firmicutes", "Clostridia", "Clostridiales", "Clostridiaceae_1", "Clostridiaceae_1_unclassified"], "bootstrap":[100, 100, 100, 100, 100, 100]}},
            {"id":"Otu1268", "metadata":{"taxonomy":["Bacteria", "Proteobacteria", "Alphaproteobacteria", "Sphingomonadales", "Sphingomonadaceae", "Sphingobium"], "bootstrap":[100, 100, 100, 100, 100, 100]}},
            {"id":"Otu1269", "metadata":{"taxonomy":["Bacteria", "Firmicutes", "Clostridia", "Clostridiales", "Lachnospiraceae", "Lachnospiraceae_unclassified"], "bootstrap":[100, 100, 100, 100, 100, 100]}},
            {"id":"Otu1270", "metadata":{"taxonomy":["Bacteria", "Firmicutes", "Bacilli", "Lactobacillales", "Lactobacillales_unclassified", "Lactobacillales_unclassified"], "bootstrap":[100, 100, 100, 100, 100, 100]}},
            {"id":"Otu1271", "metadata":{"taxonomy":["Bacteria", "Firmicutes", "Clostridia", "Clostridiales", "Ruminococcaceae", "Oscillibacter"], "bootstrap":[100, 100, 100, 100, 100, 100]}},
            {"id":"Otu1272", "metadata":{"taxonomy":["Bacteria", "Firmicutes", "Bacilli", "Bacillales", "Staphylococcaceae", "Macrococcus"], "bootstrap":[100, 100, 100, 100, 100, 100]}},
            {"id":"Otu1273", "metadata":{"taxonomy":["Bacteria", "Firmicutes", "Clostridia", "Clostridiales", "Clostridiales_unclassified", "Clostridiales_unclassified"], "bootstrap":[100, 100, 100, 100, 100, 100]}},
            {"id":"Otu1274", "metadata":{"taxonomy":["Bacteria", "Firmicutes", "Firmicutes_unclassified", "Firmicutes_unclassified", "Firmicutes_unclassified", "Firmicutes_unclassified"], "bootstrap":[100, 100, 100, 100, 100, 100]}},
            {"id":"Otu1275", "metadata":{"taxonomy":["Bacteria", "Firmicutes", "Clostridia", "Clostridiales", "Lachnospiraceae", "Dorea"], "bootstrap":[100, 100, 100, 100, 100, 100]}},
            {"id":"Otu1276", "metadata":{"taxonomy":["Bacteria", "Firmicutes", "Bacilli", "Lactobacillales", "Streptococcaceae", "Streptococcus"], "bootstrap":[100, 100, 100, 100, 100, 100]}},
            {"id":"Otu1277", "metadata":{"taxonomy":["Bacteria", "Firmicutes", "Bacilli", "Lactobacillales", "Lactobacillaceae", "Lactobacillus"], "bootstrap":[100, 100, 100, 100, 100, 100]}},
            {"id":"Otu1278", "metadata":{"taxonomy":["Bacteria", "Firmicutes", "Bacilli", "Lactobacillales", "Lactobacillales_unclassified", "Lactobacillales_unclassified"], "bootstrap":[100, 100, 100, 100, 100, 100]}},
            {"id":"Otu1279", "metadata":{"taxonomy":["Bacteria", "Firmicutes", "Bacilli", "Bacillales", "Bacillales_Incertae_Sedis_XII", "Exiguobacterium"], "bootstrap":[100, 100, 100, 100, 100, 100]}},
            {"id":"Otu1280", "metadata":{"taxonomy":["Bacteria", "Firmicutes", "Clostridia", "Clostridiales", "Lachnospiraceae", "Lachnospiraceae_unclassified"], "bootstrap":[100, 100, 100, 100, 100, 100]}},
            {"id":"Otu1281", "metadata":{"taxonomy":["Bacteria", "Firmicutes", "Bacilli", "Lactobacillales", "Streptococcaceae", "Lactococcus"], "bootstrap":[100, 100, 100, 100, 100, 100]}},
            {"id":"Otu1282", "metadata":{"taxonomy":["Bacteria", "Bacteria_unclassified", "Bacteria_unclassified", "Bacteria_unclassified", "Bacteria_unclassified", "Bacteria_unclassified"], "bootstrap":[100, 100, 100, 100, 100, 100]}},
            {"id":"Otu1283", "metadata":{"taxonomy":["Bacteria", "Firmicutes", "Clostridia", "Clostridiales", "Clostridiaceae_1", "Clostridium_sensu_stricto"], "bootstrap":[100, 100, 100, 100, 100, 100]}},
            {"id":"Otu1284", "metadata":{"taxonomy":["Bacteria", "Firmicutes", "Firmicutes_unclassified", "Firmicutes_unclassified", "Firmicutes_unclassified", "Firmicutes_unclassified"], "bootstrap":[100, 100, 100, 100, 100, 100]}},
            {"id":"Otu1285", "metadata":{"taxonomy":["Bacteria", "Firmicutes", "Bacilli", "Bacilli_unclassified", "Bacilli_unclassified", "Bacilli_unclassified"], "bootstrap":[100, 100, 100, 100, 100, 100]}},
            {"id":"Otu1286", "metadata":{"taxonomy":["Bacteria", "Proteobacteria", "Gammaproteobacteria", "Pseudomonadales", "Moraxellaceae", "Acinetobacter"], "bootstrap":[100, 100, 100, 100, 100, 100]}},
            {"id":"Otu1287", "metadata":{"taxonomy":["Bacteria", "Bacteria_unclassified", "Bacteria_unclassified", "Bacteria_unclassified", "Bacteria_unclassified", "Bacteria_unclassified"], "bootstrap":[100, 100, 100, 100, 100, 100]}},
            {"id":"Otu1288", "metadata":{"taxonomy":["Bacteria", "Firmicutes", "Clostridia", "Clostridiales", "Lachnospiraceae", "Clostridium_XlVa"], "bootstrap":[100, 100, 100, 100, 100, 100]}},
            {"id":"Otu1289", "metadata":{"taxonomy":["Bacteria", "Firmicutes", "Bacilli", "Bacilli_unclassified", "Bacilli_unclassified", "Bacilli_unclassified"], "bootstrap":[100, 100, 100, 100, 100, 100]}},
            {"id":"Otu1290", "metadata":{"taxonomy":["Bacteria", "Bacteroidetes", "Bacteroidia", "Bacteroidales", "Porphyromonadaceae", "Porphyromonadaceae_unclassified"], "bootstrap":[100, 100, 100, 100, 100, 100]}},
            {"id":"Otu1291", "metadata":{"taxonomy":["Bacteria", "Firmicutes", "Clostridia", "Clostridiales", "Clostridiaceae_1", "Clostridium_sensu_stricto"], "bootstrap":[100, 100, 100, 100, 100, 100]}},
            {"id":"Otu1292", "metadata":{"taxonomy":["Bacteria", "Firmicutes", "Firmicutes_unclassified", "Firmicutes_unclassified", "Firmicutes_unclassified", "Firmicutes_unclassified"], "bootstrap":[100, 100, 100, 100, 100, 100]}},
            {"id":"Otu1293", "metadata":{"taxonomy":["Bacteria", "Firmicutes", "Bacilli", "Bacilli_unclassified", "Bacilli_unclassified", "Bacilli_unclassified"], "bootstrap":[100, 100, 100, 100, 100, 100]}},
            {"id":"Otu1294", "metadata":{"taxonomy":["Bacteria", "Firmicutes", "Clostridia", "Clostridiales", "Clostridiaceae_1", "Clostridiaceae_1_unclassified"], "bootstrap":[100, 100, 100, 100, 100, 100]}},
            {"id":"Otu1295", "metadata":{"taxonomy":["Bacteria", "Firmicutes", "Bacilli", "Bacilli_unclassified", "Bacilli_unclassified", "Bacilli_unclassified"], "bootstrap":[100, 100, 100, 100, 100, 100]}},
            {"id":"Otu1296", "metadata":{"taxonomy":["Bacteria", "Firmicutes", "Bacilli", "Bacilli_unclassified", "Bacilli_unclassified", "Bacilli_unclassified"], "bootstrap":[100, 100, 100, 100, 100, 100]}},
            {"id":"Otu1297", "metadata":{"taxonomy":["Bacteria", "Firmicutes", "Bacilli", "Bacilli_unclassified", "Bacilli_unclassified", "Bacilli_unclassified"], "bootstrap":[100, 100, 100, 100, 100, 100]}},
            {"id":"Otu1298", "metadata":{"taxonomy":["Bacteria", "Proteobacteria", "Gammaproteobacteria", "Enterobacteriales", "Enterobacteriaceae", "Escherichia/Shigella"], "bootstrap":[100, 100, 100, 100, 100, 100]}},
            {"id":"Otu1299", "metadata":{"taxonomy":["Bacteria", "Firmicutes", "Clostridia", "Clostridiales", "Clostridiaceae_1", "Clostridiaceae_1_unclassified"], "bootstrap":[100, 100, 100, 100, 100, 100]}},
            {"id":"Otu1300", "metadata":{"taxonomy":["Bacteria", "Firmicutes", "Clostridia", "Clostridiales", "Clostridiaceae_1", "Clostridiaceae_1_unclassified"], "bootstrap":[100, 100, 100, 100, 100, 100]}},
            {"id":"Otu1301", "metadata":{"taxonomy":["Bacteria", "Firmicutes", "Bacilli", "Lactobacillales", "Lactobacillaceae", "Lactobacillaceae_unclassified"], "bootstrap":[100, 100, 100, 100, 100, 100]}},
            {"id":"Otu1302", "metadata":{"taxonomy":["Bacteria", "Bacteria_unclassified", "Bacteria_unclassified", "Bacteria_unclassified", "Bacteria_unclassified", "Bacteria_unclassified"], "bootstrap":[100, 100, 100, 100, 100, 100]}},
            {"id":"Otu1303", "metadata":{"taxonomy":["Bacteria", "Firmicutes", "Bacilli", "Lactobacillales", "Lactobacillaceae", "Lactobacillus"], "bootstrap":[100, 100, 100, 100, 100, 100]}},
            {"id":"Otu1304", "metadata":{"taxonomy":["Bacteria", "Firmicutes", "Firmicutes_unclassified", "Firmicutes_unclassified", "Firmicutes_unclassified", "Firmicutes_unclassified"], "bootstrap":[100, 100, 100, 100, 100, 100]}},
            {"id":"Otu1305", "metadata":{"taxonomy":["Bacteria", "Firmicutes", "Clostridia", "Clostridiales", "Ruminococcaceae", "Flavonifractor"], "bootstrap":[100, 100, 100, 100, 100, 100]}},
            {"id":"Otu1306", "metadata":{"taxonomy":["Bacteria", "Firmicutes", "Clostridia", "Clostridiales", "Clostridiaceae_1", "Clostridiaceae_1_unclassified"], "bootstrap":[100, 100, 100, 100, 100, 100]}},
            {"id":"Otu1307", "metadata":{"taxonomy":["Bacteria", "Firmicutes", "Clostridia", "Clostridiales", "Clostridiaceae_1", "Clostridium_sensu_stricto"], "bootstrap":[100, 100, 100, 100, 100, 100]}},
            {"id":"Otu1308", "metadata":{"taxonomy":["Bacteria", "Firmicutes", "Clostridia", "Clostridiales", "Clostridiaceae_1", "Clostridiaceae_1_unclassified"], "bootstrap":[100, 100, 100, 100, 100, 100]}},
            {"id":"Otu1309", "metadata":{"taxonomy":["Bacteria", "Firmicutes", "Clostridia", "Clostridiales", "Clostridiaceae_1", "Clostridium_sensu_stricto"], "bootstrap":[100, 100, 100, 100, 100, 100]}},
            {"id":"Otu1310", "metadata":{"taxonomy":["Bacteria", "Firmicutes", "Clostridia", "Clostridiales", "Clostridiaceae_1", "Clostridiaceae_1_unclassified"], "bootstrap":[100, 100, 100, 100, 100, 100]}},
            {"id":"Otu1311", "metadata":{"taxonomy":["Bacteria", "Proteobacteria", "Gammaproteobacteria", "Enterobacteriales", "Enterobacteriaceae", "Escherichia/Shigella"], "bootstrap":[100, 100, 100, 100, 100, 100]}},
            {"id":"Otu1312", "metadata":{"taxonomy":["Bacteria", "Firmicutes", "Clostridia", "Clostridiales", "Clostridiales_unclassified", "Clostridiales_unclassified"], "bootstrap":[100, 100, 100, 100, 100, 100]}},
            {"id":"Otu1313", "metadata":{"taxonomy":["Bacteria", "Firmicutes", "Clostridia", "Clostridiales", "Clostridiaceae_1", "Clostridium_sensu_stricto"], "bootstrap":[100, 100, 100, 100, 100, 100]}},
            {"id":"Otu1314", "metadata":{"taxonomy":["Bacteria", "Firmicutes", "Bacilli", "Bacilli_unclassified", "Bacilli_unclassified", "Bacilli_unclassified"], "bootstrap":[100, 100, 100, 100, 100, 100]}},
            {"id":"Otu1315", "metadata":{"taxonomy":["Bacteria", "Proteobacteria", "Gammaproteobacteria", "Enterobacteriales", "Enterobacteriaceae", "Escherichia/Shigella"], "bootstrap":[100, 100, 100, 100, 100, 100]}},
            {"id":"Otu1316", "metadata":{"taxonomy":["Bacteria", "Firmicutes", "Bacilli", "Lactobacillales", "Lactobacillales_unclassified", "Lactobacillales_unclassified"], "bootstrap":[100, 100, 100, 100, 100, 100]}},
            {"id":"Otu1317", "metadata":{"taxonomy":["Bacteria", "Firmicutes", "Clostridia", "Clostridiales", "Clostridiaceae_1", "Clostridiaceae_1_unclassified"], "bootstrap":[100, 100, 100, 100, 100, 100]}},
            {"id":"Otu1318", "metadata":{"taxonomy":["Bacteria", "Firmicutes", "Bacilli", "Lactobacillales", "Lactobacillaceae", "Lactobacillus"], "bootstrap":[100, 100, 100, 100, 100, 100]}},
            {"id":"Otu1319", "metadata":{"taxonomy":["Bacteria", "Firmicutes", "Bacilli", "Lactobacillales", "Lactobacillales_unclassified", "Lactobacillales_unclassified"], "bootstrap":[100, 100, 100, 100, 100, 100]}},
            {"id":"Otu1320", "metadata":{"taxonomy":["Bacteria", "Firmicutes", "Bacilli", "Lactobacillales", "Streptococcaceae", "Streptococcus"], "bootstrap":[100, 100, 100, 100, 100, 100]}},
            {"id":"Otu1321", "metadata":{"taxonomy":["Bacteria", "Firmicutes", "Bacilli", "Lactobacillales", "Lactobacillaceae", "Lactobacillaceae_unclassified"], "bootstrap":[100, 100, 100, 100, 100, 100]}},
            {"id":"Otu1322", "metadata":{"taxonomy":["Bacteria", "Firmicutes", "Bacilli", "Lactobacillales", "Lactobacillales_unclassified", "Lactobacillales_unclassified"], "bootstrap":[100, 100, 100, 100, 100, 100]}},
            {"id":"Otu1323", "metadata":{"taxonomy":["Bacteria", "Firmicutes", "Bacilli", "Bacilli_unclassified", "Bacilli_unclassified", "Bacilli_unclassified"], "bootstrap":[100, 100, 100, 100, 100, 100]}},
            {"id":"Otu1324", "metadata":{"taxonomy":["Bacteria", "Bacteroidetes", "Bacteroidia", "Bacteroidales", "Bacteroidaceae", "Bacteroides"], "bootstrap":[100, 100, 100, 100, 100, 100]}},
            {"id":"Otu1325", "metadata":{"taxonomy":["Bacteria", "Proteobacteria", "Alphaproteobacteria", "Sphingomonadales", "Sphingomonadaceae", "Sphingopyxis"], "bootstrap":[100, 100, 100, 100, 100, 100]}},
            {"id":"Otu1326", "metadata":{"taxonomy":["Bacteria", "Bacteroidetes", "Bacteroidia", "Bacteroidales", "Bacteroidaceae", "Bacteroides"], "bootstrap":[100, 100, 100, 100, 100, 100]}},
            {"id":"Otu1327", "metadata":{"taxonomy":["Bacteria", "Proteobacteria", "Gammaproteobacteria", "Enterobacteriales", "Enterobacteriaceae", "Escherichia/Shigella"], "bootstrap":[100, 100, 100, 100, 100, 100]}},
            {"id":"Otu1328", "metadata":{"taxonomy":["Bacteria", "Firmicutes", "Clostridia", "Clostridiales", "Ruminococcaceae", "Ruminococcaceae_unclassified"], "bootstrap":[100, 100, 100, 100, 100, 100]}},
            {"id":"Otu1329", "metadata":{"taxonomy":["Bacteria", "Proteobacteria", "Gammaproteobacteria", "Enterobacteriales", "Enterobacteriaceae", "Enterobacteriaceae_unclassified"], "bootstrap":[100, 100, 100, 100, 100, 100]}},
            {"id":"Otu1330", "metadata":{"taxonomy":["Bacteria", "Firmicutes", "Clostridia", "Clostridiales", "Peptostreptococcaceae", "Clostridium_XI"], "bootstrap":[100, 100, 100, 100, 100, 100]}},
            {"id":"Otu1331", "metadata":{"taxonomy":["Bacteria", "Firmicutes", "Bacilli", "Lactobacillales", "Lactobacillales_unclassified", "Lactobacillales_unclassified"], "bootstrap":[100, 100, 100, 100, 100, 100]}},
            {"id":"Otu1332", "metadata":{"taxonomy":["Bacteria", "Firmicutes", "Clostridia", "Clostridiales", "Clostridiaceae_1", "Clostridium_sensu_stricto"], "bootstrap":[100, 100, 100, 100, 100, 100]}},
            {"id":"Otu1333", "metadata":{"taxonomy":["Bacteria", "Firmicutes", "Clostridia", "Clostridiales", "Lachnospiraceae", "Lachnospiraceae_unclassified"], "bootstrap":[100, 100, 100, 100, 100, 100]}},
            {"id":"Otu1334", "metadata":{"taxonomy":["Bacteria", "Firmicutes", "Bacilli", "Lactobacillales", "Lactobacillaceae", "Lactobacillus"], "bootstrap":[100, 100, 100, 100, 100, 100]}},
            {"id":"Otu1335", "metadata":{"taxonomy":["Bacteria", "Firmicutes", "Bacilli", "Bacilli_unclassified", "Bacilli_unclassified", "Bacilli_unclassified"], "bootstrap":[100, 100, 100, 100, 100, 100]}},
            {"id":"Otu1336", "metadata":{"taxonomy":["Bacteria", "Firmicutes", "Firmicutes_unclassified", "Firmicutes_unclassified", "Firmicutes_unclassified", "Firmicutes_unclassified"], "bootstrap":[100, 100, 100, 100, 100, 100]}},
            {"id":"Otu1337", "metadata":{"taxonomy":["Bacteria", "Proteobacteria", "Gammaproteobacteria", "Enterobacteriales", "Enterobacteriaceae", "Escherichia/Shigella"], "bootstrap":[100, 100, 100, 100, 100, 100]}},
            {"id":"Otu1338", "metadata":{"taxonomy":["Bacteria", "Firmicutes", "Clostridia", "Clostridiales", "Clostridiales_unclassified", "Clostridiales_unclassified"], "bootstrap":[100, 100, 100, 100, 100, 100]}},
            {"id":"Otu1339", "metadata":{"taxonomy":["Bacteria", "Proteobacteria", "Betaproteobacteria", "Burkholderiales", "Comamonadaceae", "Variovorax"], "bootstrap":[100, 100, 100, 100, 100, 100]}},
            {"id":"Otu1340", "metadata":{"taxonomy":["Bacteria", "Firmicutes", "Clostridia", "Clostridiales", "Clostridiaceae_1", "Clostridiaceae_1_unclassified"], "bootstrap":[100, 100, 100, 100, 100, 100]}},
            {"id":"Otu1341", "metadata":{"taxonomy":["Bacteria", "Firmicutes", "Negativicutes", "Selenomonadales", "Veillonellaceae", "Megasphaera"], "bootstrap":[100, 100, 100, 100, 100, 100]}},
            {"id":"Otu1342", "metadata":{"taxonomy":["Bacteria", "Firmicutes", "Clostridia", "Clostridiales", "Ruminococcaceae", "Anaerotruncus"], "bootstrap":[100, 100, 100, 100, 100, 100]}},
            {"id":"Otu1343", "metadata":{"taxonomy":["Bacteria", "Firmicutes", "Firmicutes_unclassified", "Firmicutes_unclassified", "Firmicutes_unclassified", "Firmicutes_unclassified"], "bootstrap":[100, 100, 100, 100, 100, 100]}},
            {"id":"Otu1344", "metadata":{"taxonomy":["Bacteria", "Firmicutes", "Firmicutes_unclassified", "Firmicutes_unclassified", "Firmicutes_unclassified", "Firmicutes_unclassified"], "bootstrap":[100, 100, 100, 100, 100, 100]}},
            {"id":"Otu1345", "metadata":{"taxonomy":["Bacteria", "Firmicutes", "Clostridia", "Clostridiales", "Lachnospiraceae", "Blautia"], "bootstrap":[100, 100, 100, 100, 100, 100]}},
            {"id":"Otu1346", "metadata":{"taxonomy":["Bacteria", "Firmicutes", "Clostridia", "Clostridiales", "Lachnospiraceae", "Clostridium_XlVa"], "bootstrap":[100, 100, 100, 100, 100, 100]}},
            {"id":"Otu1347", "metadata":{"taxonomy":["Bacteria", "Firmicutes", "Clostridia", "Clostridiales", "Clostridiaceae_1", "Clostridiaceae_1_unclassified"], "bootstrap":[100, 100, 100, 100, 100, 100]}},
            {"id":"Otu1348", "metadata":{"taxonomy":["Bacteria", "Firmicutes", "Clostridia", "Clostridiales", "Lachnospiraceae", "Lachnospiraceae_unclassified"], "bootstrap":[100, 100, 100, 100, 100, 100]}},
            {"id":"Otu1349", "metadata":{"taxonomy":["Bacteria", "Firmicutes", "Clostridia", "Clostridiales", "Clostridiaceae_1", "Clostridium_sensu_stricto"], "bootstrap":[100, 100, 100, 100, 100, 100]}},
            {"id":"Otu1350", "metadata":{"taxonomy":["Bacteria", "Firmicutes", "Clostridia", "Clostridiales", "Lachnospiraceae", "Lachnospiraceae_unclassified"], "bootstrap":[100, 100, 100, 100, 100, 100]}},
            {"id":"Otu1351", "metadata":{"taxonomy":["Bacteria", "Proteobacteria", "Gammaproteobacteria", "Enterobacteriales", "Enterobacteriaceae", "Enterobacteriaceae_unclassified"], "bootstrap":[100, 100, 100, 100, 100, 100]}},
            {"id":"Otu1352", "metadata":{"taxonomy":["Bacteria", "Firmicutes", "Bacilli", "Bacilli_unclassified", "Bacilli_unclassified", "Bacilli_unclassified"], "bootstrap":[100, 100, 100, 100, 100, 100]}},
            {"id":"Otu1353", "metadata":{"taxonomy":["Bacteria", "Firmicutes", "Clostridia", "Clostridiales", "Clostridiales_unclassified", "Clostridiales_unclassified"], "bootstrap":[100, 100, 100, 100, 100, 100]}},
            {"id":"Otu1354", "metadata":{"taxonomy":["Bacteria", "Bacteroidetes", "Bacteroidia", "Bacteroidales", "Bacteroidaceae", "Bacteroides"], "bootstrap":[100, 100, 100, 100, 100, 100]}},
            {"id":"Otu1355", "metadata":{"taxonomy":["Bacteria", "Firmicutes", "Clostridia", "Clostridiales", "Clostridiaceae_1", "Clostridium_sensu_stricto"], "bootstrap":[100, 100, 100, 100, 100, 100]}},
            {"id":"Otu1356", "metadata":{"taxonomy":["Bacteria", "Bacteroidetes", "Bacteroidia", "Bacteroidales", "Prevotellaceae", "Prevotellaceae_unclassified"], "bootstrap":[100, 100, 100, 100, 100, 100]}},
            {"id":"Otu1357", "metadata":{"taxonomy":["Bacteria", "Firmicutes", "Clostridia", "Clostridiales", "Clostridiaceae_1", "Clostridium_sensu_stricto"], "bootstrap":[100, 100, 100, 100, 100, 100]}},
            {"id":"Otu1358", "metadata":{"taxonomy":["Bacteria", "Firmicutes", "Bacilli", "Lactobacillales", "Lactobacillaceae", "Lactobacillus"], "bootstrap":[100, 100, 100, 100, 100, 100]}},
            {"id":"Otu1359", "metadata":{"taxonomy":["Bacteria", "Firmicutes", "Clostridia", "Clostridiales", "Clostridiales_unclassified", "Clostridiales_unclassified"], "bootstrap":[100, 100, 100, 100, 100, 100]}},
            {"id":"Otu1360", "metadata":{"taxonomy":["Bacteria", "Firmicutes", "Clostridia", "Clostridiales", "Clostridiales_unclassified", "Clostridiales_unclassified"], "bootstrap":[100, 100, 100, 100, 100, 100]}},
            {"id":"Otu1361", "metadata":{"taxonomy":["Bacteria", "Firmicutes", "Bacilli", "Bacilli_unclassified", "Bacilli_unclassified", "Bacilli_unclassified"], "bootstrap":[100, 100, 100, 100, 100, 100]}},
            {"id":"Otu1362", "metadata":{"taxonomy":["Bacteria", "Bacteroidetes", "Bacteroidia", "Bacteroidales", "Prevotellaceae", "Prevotellaceae_unclassified"], "bootstrap":[100, 100, 100, 100, 100, 100]}},
            {"id":"Otu1363", "metadata":{"taxonomy":["Bacteria", "Firmicutes", "Bacilli", "Bacilli_unclassified", "Bacilli_unclassified", "Bacilli_unclassified"], "bootstrap":[100, 100, 100, 100, 100, 100]}},
            {"id":"Otu1364", "metadata":{"taxonomy":["Bacteria", "Firmicutes", "Clostridia", "Clostridiales", "Lachnospiraceae", "Clostridium_XlVa"], "bootstrap":[100, 100, 100, 100, 100, 100]}},
            {"id":"Otu1365", "metadata":{"taxonomy":["Bacteria", "Firmicutes", "Bacilli", "Lactobacillales", "Streptococcaceae", "Streptococcus"], "bootstrap":[100, 100, 100, 100, 100, 100]}},
            {"id":"Otu1366", "metadata":{"taxonomy":["Bacteria", "Firmicutes", "Clostridia", "Clostridiales", "Lachnospiraceae", "Lachnospiraceae_unclassified"], "bootstrap":[100, 100, 100, 100, 100, 100]}},
            {"id":"Otu1367", "metadata":{"taxonomy":["Bacteria", "Firmicutes", "Bacilli", "Lactobacillales", "Lactobacillaceae", "Lactobacillus"], "bootstrap":[100, 100, 100, 100, 100, 100]}},
            {"id":"Otu1368", "metadata":{"taxonomy":["Bacteria", "Bacteria_unclassified", "Bacteria_unclassified", "Bacteria_unclassified", "Bacteria_unclassified", "Bacteria_unclassified"], "bootstrap":[100, 100, 100, 100, 100, 100]}},
            {"id":"Otu1369", "metadata":{"taxonomy":["Bacteria", "Firmicutes", "Bacilli", "Lactobacillales", "Streptococcaceae", "Lactococcus"], "bootstrap":[100, 100, 100, 100, 100, 100]}},
            {"id":"Otu1370", "metadata":{"taxonomy":["Bacteria", "Firmicutes", "Clostridia", "Clostridiales", "Clostridiaceae_1", "Clostridium_sensu_stricto"], "bootstrap":[100, 100, 100, 100, 100, 100]}},
            {"id":"Otu1371", "metadata":{"taxonomy":["Bacteria", "Proteobacteria", "Betaproteobacteria", "Burkholderiales", "Alcaligenaceae", "Alcaligenaceae_unclassified"], "bootstrap":[100, 100, 100, 100, 100, 100]}},
            {"id":"Otu1372", "metadata":{"taxonomy":["Bacteria", "Proteobacteria", "Betaproteobacteria", "Betaproteobacteria_unclassified", "Betaproteobacteria_unclassified", "Betaproteobacteria_unclassified"], "bootstrap":[100, 100, 100, 100, 100, 100]}},
            {"id":"Otu1373", "metadata":{"taxonomy":["Bacteria", "Firmicutes", "Clostridia", "Clostridiales", "Clostridiales_unclassified", "Clostridiales_unclassified"], "bootstrap":[100, 100, 100, 100, 100, 100]}},
            {"id":"Otu1374", "metadata":{"taxonomy":["Bacteria", "Firmicutes", "Bacilli", "Lactobacillales", "Streptococcaceae", "Streptococcus"], "bootstrap":[100, 100, 100, 100, 100, 100]}},
            {"id":"Otu1375", "metadata":{"taxonomy":["Bacteria", "Proteobacteria", "Gammaproteobacteria", "Enterobacteriales", "Enterobacteriaceae", "Escherichia/Shigella"], "bootstrap":[100, 100, 100, 100, 100, 100]}},
            {"id":"Otu1376", "metadata":{"taxonomy":["Bacteria", "Proteobacteria", "Gammaproteobacteria", "Enterobacteriales", "Enterobacteriaceae", "Enterobacteriaceae_unclassified"], "bootstrap":[100, 100, 100, 100, 100, 100]}},
            {"id":"Otu1377", "metadata":{"taxonomy":["Bacteria", "Firmicutes", "Clostridia", "Clostridiales", "Ruminococcaceae", "Ruminococcaceae_unclassified"], "bootstrap":[100, 100, 100, 100, 100, 100]}},
            {"id":"Otu1378", "metadata":{"taxonomy":["Bacteria", "Bacteroidetes", "Bacteroidia", "Bacteroidales", "Prevotellaceae", "Alloprevotella"], "bootstrap":[100, 100, 100, 100, 100, 100]}},
            {"id":"Otu1379", "metadata":{"taxonomy":["Bacteria", "Proteobacteria", "Gammaproteobacteria", "Pseudomonadales", "Moraxellaceae", "Enhydrobacter"], "bootstrap":[100, 100, 100, 100, 100, 100]}},
            {"id":"Otu1380", "metadata":{"taxonomy":["Bacteria", "Proteobacteria", "Gammaproteobacteria", "Enterobacteriales", "Enterobacteriaceae", "Escherichia/Shigella"], "bootstrap":[100, 100, 100, 100, 100, 100]}},
            {"id":"Otu1381", "metadata":{"taxonomy":["Bacteria", "Firmicutes", "Bacilli", "Lactobacillales", "Lactobacillales_unclassified", "Lactobacillales_unclassified"], "bootstrap":[100, 100, 100, 100, 100, 100]}},
            {"id":"Otu1382", "metadata":{"taxonomy":["Bacteria", "Firmicutes", "Bacilli", "Lactobacillales", "Lactobacillaceae", "Pediococcus"], "bootstrap":[100, 100, 100, 100, 100, 100]}},
            {"id":"Otu1383", "metadata":{"taxonomy":["Bacteria", "Firmicutes", "Bacilli", "Lactobacillales", "Lactobacillales_unclassified", "Lactobacillales_unclassified"], "bootstrap":[100, 100, 100, 100, 100, 100]}},
            {"id":"Otu1384", "metadata":{"taxonomy":["Bacteria", "Firmicutes", "Firmicutes_unclassified", "Firmicutes_unclassified", "Firmicutes_unclassified", "Firmicutes_unclassified"], "bootstrap":[100, 100, 100, 100, 100, 100]}},
            {"id":"Otu1385", "metadata":{"taxonomy":["Bacteria", "Firmicutes", "Clostridia", "Clostridiales", "Lachnospiraceae", "Lachnospiraceae_unclassified"], "bootstrap":[100, 100, 100, 100, 100, 100]}},
            {"id":"Otu1386", "metadata":{"taxonomy":["Bacteria", "Firmicutes", "Clostridia", "Clostridiales", "Lachnospiraceae", "Blautia"], "bootstrap":[100, 100, 100, 100, 100, 100]}},
            {"id":"Otu1387", "metadata":{"taxonomy":["Bacteria", "Bacteria_unclassified", "Bacteria_unclassified", "Bacteria_unclassified", "Bacteria_unclassified", "Bacteria_unclassified"], "bootstrap":[100, 100, 100, 100, 100, 100]}},
            {"id":"Otu1388", "metadata":{"taxonomy":["Bacteria", "Firmicutes", "Firmicutes_unclassified", "Firmicutes_unclassified", "Firmicutes_unclassified", "Firmicutes_unclassified"], "bootstrap":[100, 100, 100, 100, 100, 100]}},
            {"id":"Otu1389", "metadata":{"taxonomy":["Bacteria", "Firmicutes", "Clostridia", "Clostridiales", "Lachnospiraceae", "Lachnospiraceae_unclassified"], "bootstrap":[100, 100, 100, 100, 100, 100]}},
            {"id":"Otu1390", "metadata":{"taxonomy":["Bacteria", "Bacteroidetes", "Bacteroidia", "Bacteroidales", "Porphyromonadaceae", "Porphyromonadaceae_unclassified"], "bootstrap":[100, 100, 100, 100, 100, 100]}},
            {"id":"Otu1391", "metadata":{"taxonomy":["Bacteria", "Actinobacteria", "Actinobacteria", "Actinomycetales", "Actinomycetaceae", "Actinomyces"], "bootstrap":[100, 100, 100, 100, 100, 100]}},
            {"id":"Otu1392", "metadata":{"taxonomy":["Bacteria", "Actinobacteria", "Actinobacteria", "Actinomycetales", "Brevibacteriaceae", "Brevibacterium"], "bootstrap":[100, 100, 100, 100, 100, 100]}},
            {"id":"Otu1393", "metadata":{"taxonomy":["Bacteria", "Firmicutes", "Clostridia", "Clostridiales", "Ruminococcaceae", "Anaerotruncus"], "bootstrap":[100, 100, 100, 100, 100, 100]}},
            {"id":"Otu1394", "metadata":{"taxonomy":["Bacteria", "Proteobacteria", "Gammaproteobacteria", "Gammaproteobacteria_unclassified", "Gammaproteobacteria_unclassified", "Gammaproteobacteria_unclassified"], "bootstrap":[100, 100, 100, 100, 100, 100]}},
            {"id":"Otu1395", "metadata":{"taxonomy":["Bacteria", "Firmicutes", "Clostridia", "Clostridiales", "Lachnospiraceae", "Clostridium_XlVa"], "bootstrap":[100, 100, 100, 100, 100, 100]}},
            {"id":"Otu1396", "metadata":{"taxonomy":["Bacteria", "Firmicutes", "Clostridia", "Clostridiales", "Lachnospiraceae", "Clostridium_XlVa"], "bootstrap":[100, 100, 100, 100, 100, 100]}},
            {"id":"Otu1397", "metadata":{"taxonomy":["Bacteria", "Firmicutes", "Clostridia", "Clostridiales", "Clostridiales_unclassified", "Clostridiales_unclassified"], "bootstrap":[100, 100, 100, 100, 100, 100]}},
            {"id":"Otu1398", "metadata":{"taxonomy":["Bacteria", "Firmicutes", "Bacilli", "Lactobacillales", "Streptococcaceae", "Streptococcus"], "bootstrap":[100, 100, 100, 100, 100, 100]}},
            {"id":"Otu1399", "metadata":{"taxonomy":["Bacteria", "Firmicutes", "Bacilli", "Lactobacillales", "Lactobacillaceae", "Lactobacillus"], "bootstrap":[100, 100, 100, 100, 100, 100]}},
            {"id":"Otu1400", "metadata":{"taxonomy":["Bacteria", "Firmicutes", "Clostridia", "Clostridiales", "Ruminococcaceae", "Ruminococcaceae_unclassified"], "bootstrap":[100, 100, 100, 100, 100, 100]}},
            {"id":"Otu1401", "metadata":{"taxonomy":["Bacteria", "Firmicutes", "Clostridia", "Clostridiales", "Lachnospiraceae", "Lachnospiraceae_unclassified"], "bootstrap":[100, 100, 100, 100, 100, 100]}},
            {"id":"Otu1402", "metadata":{"taxonomy":["Bacteria", "Firmicutes", "Clostridia", "Clostridiales", "Lachnospiraceae", "Lachnospiraceae_unclassified"], "bootstrap":[100, 100, 100, 100, 100, 100]}},
            {"id":"Otu1403", "metadata":{"taxonomy":["Bacteria", "Bacteria_unclassified", "Bacteria_unclassified", "Bacteria_unclassified", "Bacteria_unclassified", "Bacteria_unclassified"], "bootstrap":[100, 100, 100, 100, 100, 100]}},
            {"id":"Otu1404", "metadata":{"taxonomy":["Bacteria", "Firmicutes", "Bacilli", "Lactobacillales", "Lactobacillales_unclassified", "Lactobacillales_unclassified"], "bootstrap":[100, 100, 100, 100, 100, 100]}},
            {"id":"Otu1405", "metadata":{"taxonomy":["Bacteria", "Firmicutes", "Bacilli", "Lactobacillales", "Lactobacillales_unclassified", "Lactobacillales_unclassified"], "bootstrap":[100, 100, 100, 100, 100, 100]}},
            {"id":"Otu1406", "metadata":{"taxonomy":["Bacteria", "Firmicutes", "Clostridia", "Clostridiales", "Lachnospiraceae", "Lachnospiraceae_unclassified"], "bootstrap":[100, 100, 100, 100, 100, 100]}},
            {"id":"Otu1407", "metadata":{"taxonomy":["Bacteria", "Bacteroidetes", "Bacteroidia", "Bacteroidales", "Rikenellaceae", "Alistipes"], "bootstrap":[100, 100, 100, 100, 100, 100]}},
            {"id":"Otu1408", "metadata":{"taxonomy":["Bacteria", "Firmicutes", "Clostridia", "Clostridiales", "Ruminococcaceae", "Butyricicoccus"], "bootstrap":[100, 100, 100, 100, 100, 100]}},
            {"id":"Otu1409", "metadata":{"taxonomy":["Bacteria", "Firmicutes", "Clostridia", "Clostridiales", "Clostridiales_unclassified", "Clostridiales_unclassified"], "bootstrap":[100, 100, 100, 100, 100, 100]}},
            {"id":"Otu1410", "metadata":{"taxonomy":["Bacteria", "Firmicutes", "Clostridia", "Clostridiales", "Clostridiaceae_1", "Clostridium_sensu_stricto"], "bootstrap":[100, 100, 100, 100, 100, 100]}},
            {"id":"Otu1411", "metadata":{"taxonomy":["Bacteria", "Proteobacteria", "Gammaproteobacteria", "Enterobacteriales", "Enterobacteriaceae", "Enterobacteriaceae_unclassified"], "bootstrap":[100, 100, 100, 100, 100, 100]}},
            {"id":"Otu1412", "metadata":{"taxonomy":["Bacteria", "Firmicutes", "Bacilli", "Lactobacillales", "Lactobacillaceae", "Lactobacillaceae_unclassified"], "bootstrap":[100, 100, 100, 100, 100, 100]}},
            {"id":"Otu1413", "metadata":{"taxonomy":["Bacteria", "Firmicutes", "Clostridia", "Clostridiales", "Ruminococcaceae", "Ruminococcaceae_unclassified"], "bootstrap":[100, 100, 100, 100, 100, 100]}},
            {"id":"Otu1414", "metadata":{"taxonomy":["Bacteria", "Actinobacteria", "Actinobacteria", "Actinomycetales", "Intrasporangiaceae", "Intrasporangiaceae_unclassified"], "bootstrap":[100, 100, 100, 100, 100, 100]}},
            {"id":"Otu1415", "metadata":{"taxonomy":["Bacteria", "Firmicutes", "Firmicutes_unclassified", "Firmicutes_unclassified", "Firmicutes_unclassified", "Firmicutes_unclassified"], "bootstrap":[100, 100, 100, 100, 100, 100]}},
            {"id":"Otu1416", "metadata":{"taxonomy":["Bacteria", "Firmicutes", "Clostridia", "Clostridiales", "Lachnospiraceae", "Lachnospiraceae_unclassified"], "bootstrap":[100, 100, 100, 100, 100, 100]}},
            {"id":"Otu1417", "metadata":{"taxonomy":["Bacteria", "Proteobacteria", "Betaproteobacteria", "Neisseriales", "Neisseriaceae", "Kingella"], "bootstrap":[100, 100, 100, 100, 100, 100]}},
            {"id":"Otu1418", "metadata":{"taxonomy":["Bacteria", "Proteobacteria", "Betaproteobacteria", "Neisseriales", "Neisseriaceae", "Neisseriaceae_unclassified"], "bootstrap":[100, 100, 100, 100, 100, 100]}},
            {"id":"Otu1419", "metadata":{"taxonomy":["Bacteria", "Firmicutes", "Clostridia", "Clostridiales", "Clostridiales_unclassified", "Clostridiales_unclassified"], "bootstrap":[100, 100, 100, 100, 100, 100]}},
            {"id":"Otu1420", "metadata":{"taxonomy":["Bacteria", "Firmicutes", "Clostridia", "Clostridiales", "Ruminococcaceae", "Ruminococcaceae_unclassified"], "bootstrap":[100, 100, 100, 100, 100, 100]}},
            {"id":"Otu1421", "metadata":{"taxonomy":["Bacteria", "Firmicutes", "Bacilli", "Lactobacillales", "Lactobacillaceae", "Lactobacillus"], "bootstrap":[100, 100, 100, 100, 100, 100]}},
            {"id":"Otu1422", "metadata":{"taxonomy":["Bacteria", "Firmicutes", "Bacilli", "Lactobacillales", "Lactobacillales_unclassified", "Lactobacillales_unclassified"], "bootstrap":[100, 100, 100, 100, 100, 100]}},
            {"id":"Otu1423", "metadata":{"taxonomy":["Bacteria", "Firmicutes", "Clostridia", "Clostridiales", "Lachnospiraceae", "Lachnospiraceae_unclassified"], "bootstrap":[100, 100, 100, 100, 100, 100]}},
            {"id":"Otu1424", "metadata":{"taxonomy":["Bacteria", "Firmicutes", "Clostridia", "Clostridiales", "Clostridiaceae_1", "Clostridiaceae_1_unclassified"], "bootstrap":[100, 100, 100, 100, 100, 100]}},
            {"id":"Otu1425", "metadata":{"taxonomy":["Bacteria", "Firmicutes", "Bacilli", "Bacilli_unclassified", "Bacilli_unclassified", "Bacilli_unclassified"], "bootstrap":[100, 100, 100, 100, 100, 100]}},
            {"id":"Otu1426", "metadata":{"taxonomy":["Bacteria", "Firmicutes", "Clostridia", "Clostridiales", "Lachnospiraceae", "Lachnospiraceae_unclassified"], "bootstrap":[100, 100, 100, 100, 100, 100]}},
            {"id":"Otu1427", "metadata":{"taxonomy":["Bacteria", "Firmicutes", "Clostridia", "Clostridiales", "Ruminococcaceae", "Flavonifractor"], "bootstrap":[100, 100, 100, 100, 100, 100]}},
            {"id":"Otu1428", "metadata":{"taxonomy":["Bacteria", "Proteobacteria", "Alphaproteobacteria", "Rhizobiales", "Methylobacteriaceae", "Methylobacterium"], "bootstrap":[100, 100, 100, 100, 100, 100]}},
            {"id":"Otu1429", "metadata":{"taxonomy":["Bacteria", "Firmicutes", "Firmicutes_unclassified", "Firmicutes_unclassified", "Firmicutes_unclassified", "Firmicutes_unclassified"], "bootstrap":[100, 100, 100, 100, 100, 100]}},
            {"id":"Otu1430", "metadata":{"taxonomy":["Bacteria", "Proteobacteria", "Gammaproteobacteria", "Gammaproteobacteria_unclassified", "Gammaproteobacteria_unclassified", "Gammaproteobacteria_unclassified"], "bootstrap":[100, 100, 100, 100, 100, 100]}},
            {"id":"Otu1431", "metadata":{"taxonomy":["Bacteria", "Firmicutes", "Bacilli", "Bacilli_unclassified", "Bacilli_unclassified", "Bacilli_unclassified"], "bootstrap":[100, 100, 100, 100, 100, 100]}},
            {"id":"Otu1432", "metadata":{"taxonomy":["Bacteria", "Firmicutes", "Bacilli", "Lactobacillales", "Streptococcaceae", "Streptococcus"], "bootstrap":[100, 100, 100, 100, 100, 100]}},
            {"id":"Otu1433", "metadata":{"taxonomy":["Bacteria", "Firmicutes", "Bacilli", "Lactobacillales", "Streptococcaceae", "Streptococcus"], "bootstrap":[100, 100, 100, 100, 100, 100]}},
            {"id":"Otu1434", "metadata":{"taxonomy":["Bacteria", "Firmicutes", "Bacilli", "Bacilli_unclassified", "Bacilli_unclassified", "Bacilli_unclassified"], "bootstrap":[100, 100, 100, 100, 100, 100]}},
            {"id":"Otu1435", "metadata":{"taxonomy":["Bacteria", "Firmicutes", "Bacilli", "Bacilli_unclassified", "Bacilli_unclassified", "Bacilli_unclassified"], "bootstrap":[100, 100, 100, 100, 100, 100]}},
            {"id":"Otu1436", "metadata":{"taxonomy":["Bacteria", "Firmicutes", "Clostridia", "Clostridiales", "Lachnospiraceae", "Coprococcus"], "bootstrap":[100, 100, 100, 100, 100, 100]}},
            {"id":"Otu1437", "metadata":{"taxonomy":["Bacteria", "Bacteroidetes", "Bacteroidia", "Bacteroidales", "Prevotellaceae", "Prevotella"], "bootstrap":[100, 100, 100, 100, 100, 100]}},
            {"id":"Otu1438", "metadata":{"taxonomy":["Bacteria", "Firmicutes", "Bacilli", "Lactobacillales", "Lactobacillaceae", "Lactobacillus"], "bootstrap":[100, 100, 100, 100, 100, 100]}},
            {"id":"Otu1439", "metadata":{"taxonomy":["Bacteria", "Firmicutes", "Firmicutes_unclassified", "Firmicutes_unclassified", "Firmicutes_unclassified", "Firmicutes_unclassified"], "bootstrap":[100, 100, 100, 100, 100, 100]}},
            {"id":"Otu1440", "metadata":{"taxonomy":["Bacteria", "Firmicutes", "Clostridia", "Clostridiales", "Lachnospiraceae", "Lachnospiraceae_unclassified"], "bootstrap":[100, 100, 100, 100, 100, 100]}},
            {"id":"Otu1441", "metadata":{"taxonomy":["Bacteria", "Firmicutes", "Clostridia", "Clostridiales", "Ruminococcaceae", "Ruminococcaceae_unclassified"], "bootstrap":[100, 100, 100, 100, 100, 100]}},
            {"id":"Otu1442", "metadata":{"taxonomy":["Bacteria", "Bacteroidetes", "Bacteroidia", "Bacteroidales", "Bacteroidales_unclassified", "Bacteroidales_unclassified"], "bootstrap":[100, 100, 100, 100, 100, 100]}},
            {"id":"Otu1443", "metadata":{"taxonomy":["Bacteria", "Firmicutes", "Clostridia", "Clostridiales", "Clostridiales_unclassified", "Clostridiales_unclassified"], "bootstrap":[100, 100, 100, 100, 100, 100]}},
            {"id":"Otu1444", "metadata":{"taxonomy":["Bacteria", "Firmicutes", "Clostridia", "Clostridiales", "Clostridiales_unclassified", "Clostridiales_unclassified"], "bootstrap":[100, 100, 100, 100, 100, 100]}},
            {"id":"Otu1445", "metadata":{"taxonomy":["Bacteria", "Firmicutes", "Bacilli", "Lactobacillales", "Streptococcaceae", "Streptococcus"], "bootstrap":[100, 100, 100, 100, 100, 100]}},
            {"id":"Otu1446", "metadata":{"taxonomy":["Bacteria", "Firmicutes", "Clostridia", "Clostridiales", "Clostridiaceae_1", "Clostridiaceae_1_unclassified"], "bootstrap":[100, 100, 100, 100, 100, 100]}},
            {"id":"Otu1447", "metadata":{"taxonomy":["Bacteria", "Proteobacteria", "Epsilonproteobacteria", "Campylobacterales", "Campylobacteraceae", "Campylobacter"], "bootstrap":[100, 100, 100, 100, 100, 100]}},
            {"id":"Otu1448", "metadata":{"taxonomy":["Bacteria", "Firmicutes", "Clostridia", "Clostridiales", "Lachnospiraceae", "Blautia"], "bootstrap":[100, 100, 100, 100, 100, 100]}},
            {"id":"Otu1449", "metadata":{"taxonomy":["Bacteria", "Firmicutes", "Bacilli", "Lactobacillales", "Lactobacillales_unclassified", "Lactobacillales_unclassified"], "bootstrap":[100, 100, 100, 100, 100, 100]}},
            {"id":"Otu1450", "metadata":{"taxonomy":["Bacteria", "Bacteria_unclassified", "Bacteria_unclassified", "Bacteria_unclassified", "Bacteria_unclassified", "Bacteria_unclassified"], "bootstrap":[100, 100, 100, 100, 100, 100]}},
            {"id":"Otu1451", "metadata":{"taxonomy":["Bacteria", "Firmicutes", "Clostridia", "Clostridiales", "Clostridiaceae_1", "Clostridiaceae_1_unclassified"], "bootstrap":[100, 100, 100, 100, 100, 100]}},
            {"id":"Otu1452", "metadata":{"taxonomy":["Bacteria", "Firmicutes", "Bacilli", "Lactobacillales", "Lactobacillales_unclassified", "Lactobacillales_unclassified"], "bootstrap":[100, 100, 100, 100, 100, 100]}},
            {"id":"Otu1453", "metadata":{"taxonomy":["Bacteria", "Firmicutes", "Clostridia", "Clostridiales", "Ruminococcaceae", "Clostridium_IV"], "bootstrap":[100, 100, 100, 100, 100, 100]}},
            {"id":"Otu1454", "metadata":{"taxonomy":["Bacteria", "Firmicutes", "Bacilli", "Lactobacillales", "Lactobacillaceae", "Lactobacillus"], "bootstrap":[100, 100, 100, 100, 100, 100]}},
            {"id":"Otu1455", "metadata":{"taxonomy":["Bacteria", "Firmicutes", "Clostridia", "Clostridiales", "Clostridiaceae_1", "Clostridium_sensu_stricto"], "bootstrap":[100, 100, 100, 100, 100, 100]}},
            {"id":"Otu1456", "metadata":{"taxonomy":["Bacteria", "Firmicutes", "Clostridia", "Clostridiales", "Clostridiaceae_1", "Clostridiaceae_1_unclassified"], "bootstrap":[100, 100, 100, 100, 100, 100]}},
            {"id":"Otu1457", "metadata":{"taxonomy":["Bacteria", "Proteobacteria", "Gammaproteobacteria", "Pseudomonadales", "Moraxellaceae", "Moraxella"], "bootstrap":[100, 100, 100, 100, 100, 100]}},
            {"id":"Otu1458", "metadata":{"taxonomy":["Bacteria", "Firmicutes", "Clostridia", "Clostridiales", "Lachnospiraceae", "Clostridium_XlVb"], "bootstrap":[100, 100, 100, 100, 100, 100]}},
            {"id":"Otu1459", "metadata":{"taxonomy":["Bacteria", "Proteobacteria", "Alphaproteobacteria", "Rhizobiales", "Rhizobiales_unclassified", "Rhizobiales_unclassified"], "bootstrap":[100, 100, 100, 100, 100, 100]}},
            {"id":"Otu1460", "metadata":{"taxonomy":["Bacteria", "Firmicutes", "Clostridia", "Clostridiales", "Clostridiaceae_1", "Clostridiaceae_1_unclassified"], "bootstrap":[100, 100, 100, 100, 100, 100]}},
            {"id":"Otu1461", "metadata":{"taxonomy":["Bacteria", "Proteobacteria", "Betaproteobacteria", "Burkholderiales", "Sutterellaceae", "Sutterella"], "bootstrap":[100, 100, 100, 100, 100, 100]}},
            {"id":"Otu1462", "metadata":{"taxonomy":["Bacteria", "Proteobacteria", "Gammaproteobacteria", "Enterobacteriales", "Enterobacteriaceae", "Enterobacteriaceae_unclassified"], "bootstrap":[100, 100, 100, 100, 100, 100]}},
            {"id":"Otu1463", "metadata":{"taxonomy":["Bacteria", "Firmicutes", "Clostridia", "Clostridiales", "Peptostreptococcaceae", "Peptostreptococcus"], "bootstrap":[100, 100, 100, 100, 100, 100]}},
            {"id":"Otu1464", "metadata":{"taxonomy":["Bacteria", "Firmicutes", "Bacilli", "Lactobacillales", "Lactobacillaceae", "Lactobacillus"], "bootstrap":[100, 100, 100, 100, 100, 100]}},
            {"id":"Otu1465", "metadata":{"taxonomy":["Bacteria", "Firmicutes", "Bacilli", "Lactobacillales", "Enterococcaceae", "Enterococcaceae_unclassified"], "bootstrap":[100, 100, 100, 100, 100, 100]}},
            {"id":"Otu1466", "metadata":{"taxonomy":["Bacteria", "Firmicutes", "Clostridia", "Clostridiales", "Clostridiaceae_1", "Clostridium_sensu_stricto"], "bootstrap":[100, 100, 100, 100, 100, 100]}},
            {"id":"Otu1467", "metadata":{"taxonomy":["Bacteria", "Firmicutes", "Bacilli", "Lactobacillales", "Lactobacillales_unclassified", "Lactobacillales_unclassified"], "bootstrap":[100, 100, 100, 100, 100, 100]}},
            {"id":"Otu1468", "metadata":{"taxonomy":["Bacteria", "Proteobacteria", "Betaproteobacteria", "Burkholderiales", "Burkholderiales_unclassified", "Burkholderiales_unclassified"], "bootstrap":[100, 100, 100, 100, 100, 100]}},
            {"id":"Otu1469", "metadata":{"taxonomy":["Bacteria", "Firmicutes", "Clostridia", "Clostridiales", "Ruminococcaceae", "Oscillibacter"], "bootstrap":[100, 100, 100, 100, 100, 100]}},
            {"id":"Otu1470", "metadata":{"taxonomy":["Bacteria", "Firmicutes", "Bacilli", "Lactobacillales", "Lactobacillales_unclassified", "Lactobacillales_unclassified"], "bootstrap":[100, 100, 100, 100, 100, 100]}},
            {"id":"Otu1471", "metadata":{"taxonomy":["Bacteria", "Firmicutes", "Clostridia", "Clostridiales", "Lachnospiraceae", "Lachnospiraceae_unclassified"], "bootstrap":[100, 100, 100, 100, 100, 100]}},
            {"id":"Otu1472", "metadata":{"taxonomy":["Bacteria", "Firmicutes", "Bacilli", "Lactobacillales", "Lactobacillales_unclassified", "Lactobacillales_unclassified"], "bootstrap":[100, 100, 100, 100, 100, 100]}},
            {"id":"Otu1473", "metadata":{"taxonomy":["Bacteria", "Firmicutes", "Bacilli", "Lactobacillales", "Lactobacillaceae", "Lactobacillus"], "bootstrap":[100, 100, 100, 100, 100, 100]}},
            {"id":"Otu1474", "metadata":{"taxonomy":["Bacteria", "Proteobacteria", "Gammaproteobacteria", "Enterobacteriales", "Enterobacteriaceae", "Enterobacteriaceae_unclassified"], "bootstrap":[100, 100, 100, 100, 100, 100]}},
            {"id":"Otu1475", "metadata":{"taxonomy":["Bacteria", "Firmicutes", "Clostridia", "Clostridiales", "Lachnospiraceae", "Lachnospiraceae_unclassified"], "bootstrap":[100, 100, 100, 100, 100, 100]}},
            {"id":"Otu1476", "metadata":{"taxonomy":["Bacteria", "Proteobacteria", "Epsilonproteobacteria", "Campylobacterales", "Helicobacteraceae", "Helicobacter"], "bootstrap":[100, 100, 100, 100, 100, 100]}},
            {"id":"Otu1477", "metadata":{"taxonomy":["Bacteria", "Firmicutes", "Bacilli", "Bacilli_unclassified", "Bacilli_unclassified", "Bacilli_unclassified"], "bootstrap":[100, 100, 100, 100, 100, 100]}},
            {"id":"Otu1478", "metadata":{"taxonomy":["Bacteria", "Firmicutes", "Clostridia", "Clostridiales", "Lachnospiraceae", "Lachnospiraceae_unclassified"], "bootstrap":[100, 100, 100, 100, 100, 100]}},
            {"id":"Otu1479", "metadata":{"taxonomy":["Bacteria", "Firmicutes", "Clostridia", "Clostridiales", "Lachnospiraceae", "Clostridium_XlVa"], "bootstrap":[100, 100, 100, 100, 100, 100]}},
            {"id":"Otu1480", "metadata":{"taxonomy":["Bacteria", "Firmicutes", "Clostridia", "Clostridiales", "Ruminococcaceae", "Ruminococcaceae_unclassified"], "bootstrap":[100, 100, 100, 100, 100, 100]}},
            {"id":"Otu1481", "metadata":{"taxonomy":["Bacteria", "Firmicutes", "Clostridia", "Clostridiales", "Clostridiaceae_1", "Sarcina"], "bootstrap":[100, 100, 100, 100, 100, 100]}},
            {"id":"Otu1482", "metadata":{"taxonomy":["Bacteria", "Firmicutes", "Bacilli", "Bacilli_unclassified", "Bacilli_unclassified", "Bacilli_unclassified"], "bootstrap":[100, 100, 100, 100, 100, 100]}},
            {"id":"Otu1483", "metadata":{"taxonomy":["Bacteria", "Firmicutes", "Bacilli", "Lactobacillales", "Streptococcaceae", "Lactococcus"], "bootstrap":[100, 100, 100, 100, 100, 100]}},
            {"id":"Otu1484", "metadata":{"taxonomy":["Bacteria", "Bacteria_unclassified", "Bacteria_unclassified", "Bacteria_unclassified", "Bacteria_unclassified", "Bacteria_unclassified"], "bootstrap":[100, 100, 100, 100, 100, 100]}},
            {"id":"Otu1485", "metadata":{"taxonomy":["Bacteria", "Firmicutes", "Clostridia", "Clostridiales", "Ruminococcaceae", "Ruminococcaceae_unclassified"], "bootstrap":[100, 100, 100, 100, 100, 100]}},
            {"id":"Otu1486", "metadata":{"taxonomy":["Bacteria", "Firmicutes", "Bacilli", "Lactobacillales", "Lactobacillaceae", "Lactobacillus"], "bootstrap":[100, 100, 100, 100, 100, 100]}},
            {"id":"Otu1487", "metadata":{"taxonomy":["Bacteria", "Firmicutes", "Firmicutes_unclassified", "Firmicutes_unclassified", "Firmicutes_unclassified", "Firmicutes_unclassified"], "bootstrap":[100, 100, 100, 100, 100, 100]}},
            {"id":"Otu1488", "metadata":{"taxonomy":["Bacteria", "Bacteroidetes", "Bacteroidia", "Bacteroidales", "Prevotellaceae", "Prevotella"], "bootstrap":[100, 100, 100, 100, 100, 100]}},
            {"id":"Otu1489", "metadata":{"taxonomy":["Bacteria", "Firmicutes", "Clostridia", "Clostridiales", "Ruminococcaceae", "Ruminococcaceae_unclassified"], "bootstrap":[100, 100, 100, 100, 100, 100]}},
            {"id":"Otu1490", "metadata":{"taxonomy":["Bacteria", "Firmicutes", "Clostridia", "Clostridiales", "Lachnospiraceae", "Clostridium_XlVa"], "bootstrap":[100, 100, 100, 100, 100, 100]}},
            {"id":"Otu1491", "metadata":{"taxonomy":["Bacteria", "Firmicutes", "Clostridia", "Clostridiales", "Clostridiaceae_1", "Clostridium_sensu_stricto"], "bootstrap":[100, 100, 100, 100, 100, 100]}},
            {"id":"Otu1492", "metadata":{"taxonomy":["Bacteria", "Fusobacteria", "Fusobacteriia", "Fusobacteriales", "Fusobacteriaceae", "Fusobacteriaceae_unclassified"], "bootstrap":[100, 100, 100, 100, 100, 100]}},
            {"id":"Otu1493", "metadata":{"taxonomy":["Bacteria", "Firmicutes", "Clostridia", "Clostridiales", "Clostridiales_unclassified", "Clostridiales_unclassified"], "bootstrap":[100, 100, 100, 100, 100, 100]}},
            {"id":"Otu1494", "metadata":{"taxonomy":["Bacteria", "Proteobacteria", "Gammaproteobacteria", "Enterobacteriales", "Enterobacteriaceae", "Enterobacteriaceae_unclassified"], "bootstrap":[100, 100, 100, 100, 100, 100]}},
            {"id":"Otu1495", "metadata":{"taxonomy":["Bacteria", "Firmicutes", "Bacilli", "Lactobacillales", "Lactobacillaceae", "Lactobacillus"], "bootstrap":[100, 100, 100, 100, 100, 100]}},
            {"id":"Otu1496", "metadata":{"taxonomy":["Bacteria", "Proteobacteria", "Gammaproteobacteria", "Gammaproteobacteria_unclassified", "Gammaproteobacteria_unclassified", "Gammaproteobacteria_unclassified"], "bootstrap":[100, 100, 100, 100, 100, 100]}},
            {"id":"Otu1497", "metadata":{"taxonomy":["Bacteria", "Firmicutes", "Clostridia", "Clostridiales", "Ruminococcaceae", "Ruminococcaceae_unclassified"], "bootstrap":[100, 100, 100, 100, 100, 100]}},
            {"id":"Otu1498", "metadata":{"taxonomy":["Bacteria", "Bacteroidetes", "Bacteroidia", "Bacteroidales", "Prevotellaceae", "Prevotella"], "bootstrap":[100, 100, 100, 100, 100, 100]}},
            {"id":"Otu1499", "metadata":{"taxonomy":["Bacteria", "Firmicutes", "Clostridia", "Clostridiales", "Lachnospiraceae", "Lachnospiraceae_unclassified"], "bootstrap":[100, 100, 100, 100, 100, 100]}},
            {"id":"Otu1500", "metadata":{"taxonomy":["Bacteria", "Firmicutes", "Erysipelotrichia", "Erysipelotrichales", "Erysipelotrichaceae", "Turicibacter"], "bootstrap":[100, 100, 100, 100, 100, 100]}},
            {"id":"Otu1501", "metadata":{"taxonomy":["Bacteria", "Firmicutes", "Clostridia", "Clostridiales", "Clostridiales_unclassified", "Clostridiales_unclassified"], "bootstrap":[100, 100, 100, 100, 100, 100]}},
            {"id":"Otu1502", "metadata":{"taxonomy":["Bacteria", "Firmicutes", "Clostridia", "Clostridiales", "Ruminococcaceae", "Subdoligranulum"], "bootstrap":[100, 100, 100, 100, 100, 100]}},
            {"id":"Otu1503", "metadata":{"taxonomy":["Bacteria", "Firmicutes", "Firmicutes_unclassified", "Firmicutes_unclassified", "Firmicutes_unclassified", "Firmicutes_unclassified"], "bootstrap":[100, 100, 100, 100, 100, 100]}},
            {"id":"Otu1504", "metadata":{"taxonomy":["Bacteria", "Proteobacteria", "Gammaproteobacteria", "Enterobacteriales", "Enterobacteriaceae", "Escherichia/Shigella"], "bootstrap":[100, 100, 100, 100, 100, 100]}},
            {"id":"Otu1505", "metadata":{"taxonomy":["Bacteria", "Firmicutes", "Clostridia", "Clostridiales", "Lachnospiraceae", "Lachnospiraceae_unclassified"], "bootstrap":[100, 100, 100, 100, 100, 100]}},
            {"id":"Otu1506", "metadata":{"taxonomy":["Bacteria", "Firmicutes", "Bacilli", "Lactobacillales", "Lactobacillaceae", "Lactobacillus"], "bootstrap":[100, 100, 100, 100, 100, 100]}},
            {"id":"Otu1507", "metadata":{"taxonomy":["Bacteria", "Firmicutes", "Erysipelotrichia", "Erysipelotrichales", "Erysipelotrichaceae", "Turicibacter"], "bootstrap":[100, 100, 100, 100, 100, 100]}},
            {"id":"Otu1508", "metadata":{"taxonomy":["Bacteria", "Fusobacteria", "Fusobacteriia", "Fusobacteriales", "Fusobacteriaceae", "Fusobacteriaceae_unclassified"], "bootstrap":[100, 100, 100, 100, 100, 100]}},
            {"id":"Otu1509", "metadata":{"taxonomy":["Bacteria", "Bacteria_unclassified", "Bacteria_unclassified", "Bacteria_unclassified", "Bacteria_unclassified", "Bacteria_unclassified"], "bootstrap":[100, 100, 100, 100, 100, 100]}},
            {"id":"Otu1510", "metadata":{"taxonomy":["Bacteria", "Proteobacteria", "Alphaproteobacteria", "Sphingomonadales", "Erythrobacteraceae", "Erythrobacteraceae_unclassified"], "bootstrap":[100, 100, 100, 100, 100, 100]}},
            {"id":"Otu1511", "metadata":{"taxonomy":["Bacteria", "Proteobacteria", "Alphaproteobacteria", "Sphingomonadales", "Sphingomonadaceae", "Sphingobium"], "bootstrap":[100, 100, 100, 100, 100, 100]}},
            {"id":"Otu1512", "metadata":{"taxonomy":["Bacteria", "Firmicutes", "Clostridia", "Clostridiales", "Lachnospiraceae", "Clostridium_XlVa"], "bootstrap":[100, 100, 100, 100, 100, 100]}},
            {"id":"Otu1513", "metadata":{"taxonomy":["Bacteria", "Firmicutes", "Bacilli", "Lactobacillales", "Lactobacillaceae", "Lactobacillus"], "bootstrap":[100, 100, 100, 100, 100, 100]}},
            {"id":"Otu1514", "metadata":{"taxonomy":["Bacteria", "Firmicutes", "Clostridia", "Clostridiales", "Clostridiaceae_1", "Clostridium_sensu_stricto"], "bootstrap":[100, 100, 100, 100, 100, 100]}},
            {"id":"Otu1515", "metadata":{"taxonomy":["Bacteria", "Firmicutes", "Clostridia", "Clostridiales", "Clostridiales_unclassified", "Clostridiales_unclassified"], "bootstrap":[100, 100, 100, 100, 100, 100]}},
            {"id":"Otu1516", "metadata":{"taxonomy":["Bacteria", "Firmicutes", "Clostridia", "Clostridiales", "Lachnospiraceae", "Lachnospiraceae_unclassified"], "bootstrap":[100, 100, 100, 100, 100, 100]}},
            {"id":"Otu1517", "metadata":{"taxonomy":["Bacteria", "Proteobacteria", "Gammaproteobacteria", "Pseudomonadales", "Moraxellaceae", "Moraxella"], "bootstrap":[100, 100, 100, 100, 100, 100]}},
            {"id":"Otu1518", "metadata":{"taxonomy":["Bacteria", "Bacteroidetes", "Bacteroidia", "Bacteroidales", "Rikenellaceae", "Alistipes"], "bootstrap":[100, 100, 100, 100, 100, 100]}},
            {"id":"Otu1519", "metadata":{"taxonomy":["Bacteria", "Firmicutes", "Clostridia", "Clostridiales", "Clostridiales_unclassified", "Clostridiales_unclassified"], "bootstrap":[100, 100, 100, 100, 100, 100]}},
            {"id":"Otu1520", "metadata":{"taxonomy":["Bacteria", "Proteobacteria", "Gammaproteobacteria", "Pseudomonadales", "Moraxellaceae", "Acinetobacter"], "bootstrap":[100, 100, 100, 100, 100, 100]}},
            {"id":"Otu1521", "metadata":{"taxonomy":["Bacteria", "Firmicutes", "Bacilli", "Lactobacillales", "Lactobacillaceae", "Lactobacillus"], "bootstrap":[100, 100, 100, 100, 100, 100]}},
            {"id":"Otu1522", "metadata":{"taxonomy":["Bacteria", "Firmicutes", "Clostridia", "Clostridiales", "Clostridiaceae_1", "Clostridium_sensu_stricto"], "bootstrap":[100, 100, 100, 100, 100, 100]}},
            {"id":"Otu1523", "metadata":{"taxonomy":["Bacteria", "Firmicutes", "Bacilli", "Lactobacillales", "Streptococcaceae", "Streptococcaceae_unclassified"], "bootstrap":[100, 100, 100, 100, 100, 100]}},
            {"id":"Otu1524", "metadata":{"taxonomy":["Bacteria", "Firmicutes", "Bacilli", "Lactobacillales", "Lactobacillales_unclassified", "Lactobacillales_unclassified"], "bootstrap":[100, 100, 100, 100, 100, 100]}},
            {"id":"Otu1525", "metadata":{"taxonomy":["Bacteria", "Firmicutes", "Clostridia", "Clostridiales", "Lachnospiraceae", "Lachnospiraceae_unclassified"], "bootstrap":[100, 100, 100, 100, 100, 100]}},
            {"id":"Otu1526", "metadata":{"taxonomy":["Bacteria", "Firmicutes", "Bacilli", "Lactobacillales", "Lactobacillaceae", "Lactobacillus"], "bootstrap":[100, 100, 100, 100, 100, 100]}},
            {"id":"Otu1527", "metadata":{"taxonomy":["Bacteria", "Firmicutes", "Clostridia", "Clostridiales", "Clostridiales_unclassified", "Clostridiales_unclassified"], "bootstrap":[100, 100, 100, 100, 100, 100]}},
            {"id":"Otu1528", "metadata":{"taxonomy":["Bacteria", "Firmicutes", "Firmicutes_unclassified", "Firmicutes_unclassified", "Firmicutes_unclassified", "Firmicutes_unclassified"], "bootstrap":[100, 100, 100, 100, 100, 100]}},
            {"id":"Otu1529", "metadata":{"taxonomy":["Bacteria", "Proteobacteria", "Gammaproteobacteria", "Pseudomonadales", "Moraxellaceae", "Acinetobacter"], "bootstrap":[100, 100, 100, 100, 100, 100]}},
            {"id":"Otu1530", "metadata":{"taxonomy":["Bacteria", "Firmicutes", "Clostridia", "Clostridiales", "Clostridiaceae_1", "Clostridiaceae_1_unclassified"], "bootstrap":[100, 100, 100, 100, 100, 100]}},
            {"id":"Otu1531", "metadata":{"taxonomy":["Bacteria", "Proteobacteria", "Gammaproteobacteria", "Enterobacteriales", "Enterobacteriaceae", "Escherichia/Shigella"], "bootstrap":[100, 100, 100, 100, 100, 100]}},
            {"id":"Otu1532", "metadata":{"taxonomy":["Bacteria", "Proteobacteria", "Gammaproteobacteria", "Pseudomonadales", "Pseudomonadaceae", "Pseudomonadaceae_unclassified"], "bootstrap":[100, 100, 100, 100, 100, 100]}},
            {"id":"Otu1533", "metadata":{"taxonomy":["Bacteria", "Firmicutes", "Clostridia", "Clostridiales", "Lachnospiraceae", "Lachnospiraceae_unclassified"], "bootstrap":[100, 100, 100, 100, 100, 100]}},
            {"id":"Otu1534", "metadata":{"taxonomy":["Bacteria", "Proteobacteria", "Gammaproteobacteria", "Enterobacteriales", "Enterobacteriaceae", "Enterobacteriaceae_unclassified"], "bootstrap":[100, 100, 100, 100, 100, 100]}},
            {"id":"Otu1535", "metadata":{"taxonomy":["Bacteria", "Firmicutes", "Clostridia", "Clostridiales", "Lachnospiraceae", "Clostridium_XlVa"], "bootstrap":[100, 100, 100, 100, 100, 100]}},
            {"id":"Otu1536", "metadata":{"taxonomy":["Bacteria", "Firmicutes", "Clostridia", "Clostridiales", "Clostridiales_unclassified", "Clostridiales_unclassified"], "bootstrap":[100, 100, 100, 100, 100, 100]}},
            {"id":"Otu1537", "metadata":{"taxonomy":["Bacteria", "Bacteroidetes", "Bacteroidia", "Bacteroidales", "Bacteroidales_unclassified", "Bacteroidales_unclassified"], "bootstrap":[100, 100, 100, 100, 100, 100]}},
            {"id":"Otu1538", "metadata":{"taxonomy":["Bacteria", "Firmicutes", "Clostridia", "Clostridiales", "Clostridiales_unclassified", "Clostridiales_unclassified"], "bootstrap":[100, 100, 100, 100, 100, 100]}},
            {"id":"Otu1539", "metadata":{"taxonomy":["Bacteria", "Firmicutes", "Clostridia", "Clostridiales", "Clostridiales_unclassified", "Clostridiales_unclassified"], "bootstrap":[100, 100, 100, 100, 100, 100]}},
            {"id":"Otu1540", "metadata":{"taxonomy":["Bacteria", "Proteobacteria", "Gammaproteobacteria", "Enterobacteriales", "Enterobacteriaceae", "Enterobacteriaceae_unclassified"], "bootstrap":[100, 100, 100, 100, 100, 100]}},
            {"id":"Otu1541", "metadata":{"taxonomy":["Bacteria", "Bacteroidetes", "Bacteroidia", "Bacteroidales", "Bacteroidales_unclassified", "Bacteroidales_unclassified"], "bootstrap":[100, 100, 100, 100, 100, 100]}},
            {"id":"Otu1542", "metadata":{"taxonomy":["Bacteria", "Proteobacteria", "Gammaproteobacteria", "Gammaproteobacteria_unclassified", "Gammaproteobacteria_unclassified", "Gammaproteobacteria_unclassified"], "bootstrap":[100, 100, 100, 100, 100, 100]}},
            {"id":"Otu1543", "metadata":{"taxonomy":["Bacteria", "Firmicutes", "Clostridia", "Clostridiales", "Lachnospiraceae", "Lachnospiraceae_unclassified"], "bootstrap":[100, 100, 100, 100, 100, 100]}},
            {"id":"Otu1544", "metadata":{"taxonomy":["Bacteria", "Firmicutes", "Clostridia", "Clostridiales", "Clostridiaceae_1", "Clostridiaceae_1_unclassified"], "bootstrap":[100, 100, 100, 100, 100, 100]}},
            {"id":"Otu1545", "metadata":{"taxonomy":["Bacteria", "Firmicutes", "Clostridia", "Clostridiales", "Ruminococcaceae", "Ruminococcaceae_unclassified"], "bootstrap":[100, 100, 100, 100, 100, 100]}},
            {"id":"Otu1546", "metadata":{"taxonomy":["Bacteria", "Firmicutes", "Bacilli", "Lactobacillales", "Lactobacillales_unclassified", "Lactobacillales_unclassified"], "bootstrap":[100, 100, 100, 100, 100, 100]}},
            {"id":"Otu1547", "metadata":{"taxonomy":["Bacteria", "Proteobacteria", "Gammaproteobacteria", "Enterobacteriales", "Enterobacteriaceae", "Escherichia/Shigella"], "bootstrap":[100, 100, 100, 100, 100, 100]}},
            {"id":"Otu1548", "metadata":{"taxonomy":["Bacteria", "Firmicutes", "Bacilli", "Lactobacillales", "Lactobacillales_unclassified", "Lactobacillales_unclassified"], "bootstrap":[100, 100, 100, 100, 100, 100]}},
            {"id":"Otu1549", "metadata":{"taxonomy":["Bacteria", "Firmicutes", "Negativicutes", "Selenomonadales", "Veillonellaceae", "Veillonellaceae_unclassified"], "bootstrap":[100, 100, 100, 100, 100, 100]}},
            {"id":"Otu1550", "metadata":{"taxonomy":["Bacteria", "Firmicutes", "Clostridia", "Clostridiales", "Lachnospiraceae", "Lachnospiraceae_unclassified"], "bootstrap":[100, 100, 100, 100, 100, 100]}},
            {"id":"Otu1551", "metadata":{"taxonomy":["Bacteria", "Firmicutes", "Clostridia", "Clostridiales", "Ruminococcaceae", "Ruminococcaceae_unclassified"], "bootstrap":[100, 100, 100, 100, 100, 100]}},
            {"id":"Otu1552", "metadata":{"taxonomy":["Bacteria", "Bacteria_unclassified", "Bacteria_unclassified", "Bacteria_unclassified", "Bacteria_unclassified", "Bacteria_unclassified"], "bootstrap":[100, 100, 100, 100, 100, 100]}},
            {"id":"Otu1553", "metadata":{"taxonomy":["Bacteria", "Bacteria_unclassified", "Bacteria_unclassified", "Bacteria_unclassified", "Bacteria_unclassified", "Bacteria_unclassified"], "bootstrap":[100, 100, 100, 100, 100, 100]}},
            {"id":"Otu1554", "metadata":{"taxonomy":["Bacteria", "Firmicutes", "Clostridia", "Clostridiales", "Clostridiales_unclassified", "Clostridiales_unclassified"], "bootstrap":[100, 100, 100, 100, 100, 100]}},
            {"id":"Otu1555", "metadata":{"taxonomy":["Bacteria", "Firmicutes", "Bacilli", "Lactobacillales", "Lactobacillales_unclassified", "Lactobacillales_unclassified"], "bootstrap":[100, 100, 100, 100, 100, 100]}},
            {"id":"Otu1556", "metadata":{"taxonomy":["Bacteria", "Bacteria_unclassified", "Bacteria_unclassified", "Bacteria_unclassified", "Bacteria_unclassified", "Bacteria_unclassified"], "bootstrap":[100, 100, 100, 100, 100, 100]}},
            {"id":"Otu1557", "metadata":{"taxonomy":["Bacteria", "Proteobacteria", "Gammaproteobacteria", "Pasteurellales", "Pasteurellaceae", "Pasteurellaceae_unclassified"], "bootstrap":[100, 100, 100, 100, 100, 100]}},
            {"id":"Otu1558", "metadata":{"taxonomy":["Bacteria", "Firmicutes", "Clostridia", "Clostridiales", "Lachnospiraceae", "Lachnospiraceae_unclassified"], "bootstrap":[100, 100, 100, 100, 100, 100]}},
            {"id":"Otu1559", "metadata":{"taxonomy":["Bacteria", "Firmicutes", "Bacilli", "Bacilli_unclassified", "Bacilli_unclassified", "Bacilli_unclassified"], "bootstrap":[100, 100, 100, 100, 100, 100]}},
            {"id":"Otu1560", "metadata":{"taxonomy":["Bacteria", "Firmicutes", "Bacilli", "Bacilli_unclassified", "Bacilli_unclassified", "Bacilli_unclassified"], "bootstrap":[100, 100, 100, 100, 100, 100]}},
            {"id":"Otu1561", "metadata":{"taxonomy":["Bacteria", "Firmicutes", "Clostridia", "Clostridiales", "Clostridiales_unclassified", "Clostridiales_unclassified"], "bootstrap":[100, 100, 100, 100, 100, 100]}},
            {"id":"Otu1562", "metadata":{"taxonomy":["Bacteria", "Firmicutes", "Clostridia", "Clostridiales", "Lachnospiraceae", "Lachnospiraceae_unclassified"], "bootstrap":[100, 100, 100, 100, 100, 100]}},
            {"id":"Otu1563", "metadata":{"taxonomy":["Bacteria", "Firmicutes", "Clostridia", "Clostridiales", "Ruminococcaceae", "Anaerotruncus"], "bootstrap":[100, 100, 100, 100, 100, 100]}},
            {"id":"Otu1564", "metadata":{"taxonomy":["Bacteria", "Firmicutes", "Firmicutes_unclassified", "Firmicutes_unclassified", "Firmicutes_unclassified", "Firmicutes_unclassified"], "bootstrap":[100, 100, 100, 100, 100, 100]}},
            {"id":"Otu1565", "metadata":{"taxonomy":["Bacteria", "Firmicutes", "Bacilli", "Lactobacillales", "Lactobacillales_unclassified", "Lactobacillales_unclassified"], "bootstrap":[100, 100, 100, 100, 100, 100]}},
            {"id":"Otu1566", "metadata":{"taxonomy":["Bacteria", "Firmicutes", "Clostridia", "Clostridiales", "Lachnospiraceae", "Lachnospiraceae_unclassified"], "bootstrap":[100, 100, 100, 100, 100, 100]}},
            {"id":"Otu1567", "metadata":{"taxonomy":["Bacteria", "Actinobacteria", "Actinobacteria", "Actinomycetales", "Nocardiaceae", "Nocardiaceae_unclassified"], "bootstrap":[100, 100, 100, 100, 100, 100]}},
            {"id":"Otu1568", "metadata":{"taxonomy":["Bacteria", "Firmicutes", "Clostridia", "Clostridiales", "Lachnospiraceae", "Clostridium_XlVa"], "bootstrap":[100, 100, 100, 100, 100, 100]}},
            {"id":"Otu1569", "metadata":{"taxonomy":["Bacteria", "Firmicutes", "Clostridia", "Clostridiales", "Clostridiaceae_1", "Clostridium_sensu_stricto"], "bootstrap":[100, 100, 100, 100, 100, 100]}},
            {"id":"Otu1570", "metadata":{"taxonomy":["Bacteria", "Firmicutes", "Clostridia", "Clostridiales", "Lachnospiraceae", "Clostridium_XlVa"], "bootstrap":[100, 100, 100, 100, 100, 100]}},
            {"id":"Otu1571", "metadata":{"taxonomy":["Bacteria", "Proteobacteria", "Gammaproteobacteria", "Pseudomonadales", "Moraxellaceae", "Moraxellaceae_unclassified"], "bootstrap":[100, 100, 100, 100, 100, 100]}},
            {"id":"Otu1572", "metadata":{"taxonomy":["Bacteria", "Firmicutes", "Bacilli", "Lactobacillales", "Lactobacillaceae", "Lactobacillaceae_unclassified"], "bootstrap":[100, 100, 100, 100, 100, 100]}},
            {"id":"Otu1573", "metadata":{"taxonomy":["Bacteria", "Firmicutes", "Clostridia", "Clostridiales", "Lachnospiraceae", "Clostridium_XlVa"], "bootstrap":[100, 100, 100, 100, 100, 100]}},
            {"id":"Otu1574", "metadata":{"taxonomy":["Bacteria", "Firmicutes", "Bacilli", "Lactobacillales", "Lactobacillaceae", "Lactobacillaceae_unclassified"], "bootstrap":[100, 100, 100, 100, 100, 100]}},
            {"id":"Otu1575", "metadata":{"taxonomy":["Bacteria", "Firmicutes", "Clostridia", "Clostridiales", "Clostridiaceae_1", "Clostridium_sensu_stricto"], "bootstrap":[100, 100, 100, 100, 100, 100]}},
            {"id":"Otu1576", "metadata":{"taxonomy":["Bacteria", "Bacteroidetes", "Bacteroidia", "Bacteroidales", "Prevotellaceae", "Prevotella"], "bootstrap":[100, 100, 100, 100, 100, 100]}},
            {"id":"Otu1577", "metadata":{"taxonomy":["Bacteria", "Firmicutes", "Clostridia", "Clostridiales", "Clostridiales_unclassified", "Clostridiales_unclassified"], "bootstrap":[100, 100, 100, 100, 100, 100]}},
            {"id":"Otu1578", "metadata":{"taxonomy":["Bacteria", "Fusobacteria", "Fusobacteriia", "Fusobacteriales", "Leptotrichiaceae", "Leptotrichia"], "bootstrap":[100, 100, 100, 100, 100, 100]}},
            {"id":"Otu1579", "metadata":{"taxonomy":["Bacteria", "Proteobacteria", "Betaproteobacteria", "Burkholderiales", "Alcaligenaceae", "Alcaligenaceae_unclassified"], "bootstrap":[100, 100, 100, 100, 100, 100]}},
            {"id":"Otu1580", "metadata":{"taxonomy":["Bacteria", "Firmicutes", "Bacilli", "Lactobacillales", "Lactobacillales_unclassified", "Lactobacillales_unclassified"], "bootstrap":[100, 100, 100, 100, 100, 100]}},
            {"id":"Otu1581", "metadata":{"taxonomy":["Bacteria", "Firmicutes", "Clostridia", "Clostridiales", "Clostridiales_unclassified", "Clostridiales_unclassified"], "bootstrap":[100, 100, 100, 100, 100, 100]}},
            {"id":"Otu1582", "metadata":{"taxonomy":["Bacteria", "Bacteria_unclassified", "Bacteria_unclassified", "Bacteria_unclassified", "Bacteria_unclassified", "Bacteria_unclassified"], "bootstrap":[100, 100, 100, 100, 100, 100]}},
            {"id":"Otu1583", "metadata":{"taxonomy":["Bacteria", "Firmicutes", "Clostridia", "Clostridiales", "Lachnospiraceae", "Lachnospiraceae_unclassified"], "bootstrap":[100, 100, 100, 100, 100, 100]}},
            {"id":"Otu1584", "metadata":{"taxonomy":["Bacteria", "Bacteroidetes", "Bacteroidia", "Bacteroidales", "Bacteroidaceae", "Bacteroides"], "bootstrap":[100, 100, 100, 100, 100, 100]}},
            {"id":"Otu1585", "metadata":{"taxonomy":["Bacteria", "Proteobacteria", "Betaproteobacteria", "Burkholderiales", "Comamonadaceae", "Comamonadaceae_unclassified"], "bootstrap":[100, 100, 100, 100, 100, 100]}},
            {"id":"Otu1586", "metadata":{"taxonomy":["Bacteria", "Bacteria_unclassified", "Bacteria_unclassified", "Bacteria_unclassified", "Bacteria_unclassified", "Bacteria_unclassified"], "bootstrap":[100, 100, 100, 100, 100, 100]}},
            {"id":"Otu1587", "metadata":{"taxonomy":["Bacteria", "Proteobacteria", "Alphaproteobacteria", "Sphingomonadales", "Sphingomonadaceae", "Blastomonas"], "bootstrap":[100, 100, 100, 100, 100, 100]}},
            {"id":"Otu1588", "metadata":{"taxonomy":["Bacteria", "Firmicutes", "Bacilli", "Lactobacillales", "Streptococcaceae", "Streptococcus"], "bootstrap":[100, 100, 100, 100, 100, 100]}},
            {"id":"Otu1589", "metadata":{"taxonomy":["Bacteria", "Proteobacteria", "Gammaproteobacteria", "Enterobacteriales", "Enterobacteriaceae", "Enterobacteriaceae_unclassified"], "bootstrap":[100, 100, 100, 100, 100, 100]}},
            {"id":"Otu1590", "metadata":{"taxonomy":["Bacteria", "Firmicutes", "Bacilli", "Lactobacillales", "Streptococcaceae", "Streptococcus"], "bootstrap":[100, 100, 100, 100, 100, 100]}},
            {"id":"Otu1591", "metadata":{"taxonomy":["Bacteria", "Firmicutes", "Clostridia", "Clostridiales", "Clostridiaceae_1", "Clostridiaceae_1_unclassified"], "bootstrap":[100, 100, 100, 100, 100, 100]}},
            {"id":"Otu1592", "metadata":{"taxonomy":["Bacteria", "Proteobacteria", "Gammaproteobacteria", "Gammaproteobacteria_unclassified", "Gammaproteobacteria_unclassified", "Gammaproteobacteria_unclassified"], "bootstrap":[100, 100, 100, 100, 100, 100]}},
            {"id":"Otu1593", "metadata":{"taxonomy":["Bacteria", "Firmicutes", "Clostridia", "Clostridiales", "Peptostreptococcaceae", "Clostridium_XI"], "bootstrap":[100, 100, 100, 100, 100, 100]}},
            {"id":"Otu1594", "metadata":{"taxonomy":["Bacteria", "Firmicutes", "Clostridia", "Clostridiales", "Clostridiales_unclassified", "Clostridiales_unclassified"], "bootstrap":[100, 100, 100, 100, 100, 100]}},
            {"id":"Otu1595", "metadata":{"taxonomy":["Bacteria", "Firmicutes", "Clostridia", "Clostridiales", "Lachnospiraceae", "Lachnospiraceae_unclassified"], "bootstrap":[100, 100, 100, 100, 100, 100]}},
            {"id":"Otu1596", "metadata":{"taxonomy":["Bacteria", "Firmicutes", "Bacilli", "Lactobacillales", "Streptococcaceae", "Lactococcus"], "bootstrap":[100, 100, 100, 100, 100, 100]}},
            {"id":"Otu1597", "metadata":{"taxonomy":["Bacteria", "Firmicutes", "Bacilli", "Lactobacillales", "Lactobacillales_unclassified", "Lactobacillales_unclassified"], "bootstrap":[100, 100, 100, 100, 100, 100]}},
            {"id":"Otu1598", "metadata":{"taxonomy":["Bacteria", "Firmicutes", "Bacilli", "Bacilli_unclassified", "Bacilli_unclassified", "Bacilli_unclassified"], "bootstrap":[100, 100, 100, 100, 100, 100]}},
            {"id":"Otu1599", "metadata":{"taxonomy":["Bacteria", "Proteobacteria", "Gammaproteobacteria", "Pseudomonadales", "Pseudomonadaceae", "Pseudomonas"], "bootstrap":[100, 100, 100, 100, 100, 100]}},
            {"id":"Otu1600", "metadata":{"taxonomy":["Bacteria", "Firmicutes", "Clostridia", "Clostridiales", "Lachnospiraceae", "Lachnospiraceae_unclassified"], "bootstrap":[100, 100, 100, 100, 100, 100]}},
            {"id":"Otu1601", "metadata":{"taxonomy":["Bacteria", "Firmicutes", "Clostridia", "Clostridiales", "Lachnospiraceae", "Lachnospiraceae_unclassified"], "bootstrap":[100, 100, 100, 100, 100, 100]}},
            {"id":"Otu1602", "metadata":{"taxonomy":["Bacteria", "Firmicutes", "Clostridia", "Clostridiales", "Ruminococcaceae", "Ruminococcaceae_unclassified"], "bootstrap":[100, 100, 100, 100, 100, 100]}},
            {"id":"Otu1603", "metadata":{"taxonomy":["Bacteria", "Firmicutes", "Clostridia", "Clostridiales", "Lachnospiraceae", "Lachnospiraceae_unclassified"], "bootstrap":[100, 100, 100, 100, 100, 100]}},
            {"id":"Otu1604", "metadata":{"taxonomy":["Bacteria", "Firmicutes", "Clostridia", "Clostridiales", "Clostridiaceae_1", "Clostridiaceae_1_unclassified"], "bootstrap":[100, 100, 100, 100, 100, 100]}},
            {"id":"Otu1605", "metadata":{"taxonomy":["Bacteria", "Firmicutes", "Clostridia", "Clostridiales", "Peptostreptococcaceae", "Clostridium_XI"], "bootstrap":[100, 100, 100, 100, 100, 100]}},
            {"id":"Otu1606", "metadata":{"taxonomy":["Bacteria", "Firmicutes", "Bacilli", "Bacilli_unclassified", "Bacilli_unclassified", "Bacilli_unclassified"], "bootstrap":[100, 100, 100, 100, 100, 100]}},
            {"id":"Otu1607", "metadata":{"taxonomy":["Bacteria", "Firmicutes", "Clostridia", "Clostridiales", "Clostridiales_unclassified", "Clostridiales_unclassified"], "bootstrap":[100, 100, 100, 100, 100, 100]}},
            {"id":"Otu1608", "metadata":{"taxonomy":["Bacteria", "Firmicutes", "Bacilli", "Bacillales", "Bacillales_unclassified", "Bacillales_unclassified"], "bootstrap":[100, 100, 100, 100, 100, 100]}},
            {"id":"Otu1609", "metadata":{"taxonomy":["Bacteria", "Firmicutes", "Clostridia", "Clostridiales", "Clostridiaceae_1", "Clostridiaceae_1_unclassified"], "bootstrap":[100, 100, 100, 100, 100, 100]}},
            {"id":"Otu1610", "metadata":{"taxonomy":["Bacteria", "Firmicutes", "Bacilli", "Bacilli_unclassified", "Bacilli_unclassified", "Bacilli_unclassified"], "bootstrap":[100, 100, 100, 100, 100, 100]}},
            {"id":"Otu1611", "metadata":{"taxonomy":["Bacteria", "Bacteria_unclassified", "Bacteria_unclassified", "Bacteria_unclassified", "Bacteria_unclassified", "Bacteria_unclassified"], "bootstrap":[100, 100, 100, 100, 100, 100]}},
            {"id":"Otu1612", "metadata":{"taxonomy":["Bacteria", "Firmicutes", "Bacilli", "Bacilli_unclassified", "Bacilli_unclassified", "Bacilli_unclassified"], "bootstrap":[100, 100, 100, 100, 100, 100]}},
            {"id":"Otu1613", "metadata":{"taxonomy":["Bacteria", "Firmicutes", "Bacilli", "Lactobacillales", "Lactobacillales_unclassified", "Lactobacillales_unclassified"], "bootstrap":[100, 100, 100, 100, 100, 100]}},
            {"id":"Otu1614", "metadata":{"taxonomy":["Bacteria", "Firmicutes", "Clostridia", "Clostridiales", "Lachnospiraceae", "Dorea"], "bootstrap":[100, 100, 100, 100, 100, 100]}},
            {"id":"Otu1615", "metadata":{"taxonomy":["Bacteria", "Firmicutes", "Bacilli", "Lactobacillales", "Streptococcaceae", "Streptococcaceae_unclassified"], "bootstrap":[100, 100, 100, 100, 100, 100]}},
            {"id":"Otu1616", "metadata":{"taxonomy":["Bacteria", "Proteobacteria", "Gammaproteobacteria", "Enterobacteriales", "Enterobacteriaceae", "Enterobacteriaceae_unclassified"], "bootstrap":[100, 100, 100, 100, 100, 100]}},
            {"id":"Otu1617", "metadata":{"taxonomy":["Bacteria", "Firmicutes", "Clostridia", "Clostridiales", "Clostridiales_unclassified", "Clostridiales_unclassified"], "bootstrap":[100, 100, 100, 100, 100, 100]}},
            {"id":"Otu1618", "metadata":{"taxonomy":["Bacteria", "Firmicutes", "Clostridia", "Clostridiales", "Lachnospiraceae", "Lachnospiraceae_unclassified"], "bootstrap":[100, 100, 100, 100, 100, 100]}},
            {"id":"Otu1619", "metadata":{"taxonomy":["Bacteria", "Firmicutes", "Clostridia", "Clostridiales", "Lachnospiraceae", "Lachnospiraceae_unclassified"], "bootstrap":[100, 100, 100, 100, 100, 100]}},
            {"id":"Otu1620", "metadata":{"taxonomy":["Bacteria", "Firmicutes", "Clostridia", "Clostridiales", "Ruminococcaceae", "Ruminococcaceae_unclassified"], "bootstrap":[100, 100, 100, 100, 100, 100]}},
            {"id":"Otu1621", "metadata":{"taxonomy":["Bacteria", "Firmicutes", "Clostridia", "Clostridiales", "Clostridiaceae_1", "Clostridiaceae_1_unclassified"], "bootstrap":[100, 100, 100, 100, 100, 100]}},
            {"id":"Otu1622", "metadata":{"taxonomy":["Bacteria", "Firmicutes", "Firmicutes_unclassified", "Firmicutes_unclassified", "Firmicutes_unclassified", "Firmicutes_unclassified"], "bootstrap":[100, 100, 100, 100, 100, 100]}},
            {"id":"Otu1623", "metadata":{"taxonomy":["Bacteria", "Bacteria_unclassified", "Bacteria_unclassified", "Bacteria_unclassified", "Bacteria_unclassified", "Bacteria_unclassified"], "bootstrap":[100, 100, 100, 100, 100, 100]}},
            {"id":"Otu1624", "metadata":{"taxonomy":["Bacteria", "Firmicutes", "Bacilli", "Lactobacillales", "Lactobacillales_unclassified", "Lactobacillales_unclassified"], "bootstrap":[100, 100, 100, 100, 100, 100]}},
            {"id":"Otu1625", "metadata":{"taxonomy":["Bacteria", "Bacteroidetes", "Bacteroidetes_unclassified", "Bacteroidetes_unclassified", "Bacteroidetes_unclassified", "Bacteroidetes_unclassified"], "bootstrap":[100, 100, 100, 100, 100, 100]}},
            {"id":"Otu1626", "metadata":{"taxonomy":["Bacteria", "Firmicutes", "Erysipelotrichia", "Erysipelotrichales", "Erysipelotrichaceae", "Turicibacter"], "bootstrap":[100, 100, 100, 100, 100, 100]}},
            {"id":"Otu1627", "metadata":{"taxonomy":["Bacteria", "Proteobacteria", "Gammaproteobacteria", "Enterobacteriales", "Enterobacteriaceae", "Escherichia/Shigella"], "bootstrap":[100, 100, 100, 100, 100, 100]}},
            {"id":"Otu1628", "metadata":{"taxonomy":["Bacteria", "Firmicutes", "Clostridia", "Clostridiales", "Ruminococcaceae", "Ruminococcaceae_unclassified"], "bootstrap":[100, 100, 100, 100, 100, 100]}},
            {"id":"Otu1629", "metadata":{"taxonomy":["Bacteria", "Proteobacteria", "Gammaproteobacteria", "Gammaproteobacteria_unclassified", "Gammaproteobacteria_unclassified", "Gammaproteobacteria_unclassified"], "bootstrap":[100, 100, 100, 100, 100, 100]}},
            {"id":"Otu1630", "metadata":{"taxonomy":["Bacteria", "Proteobacteria", "Gammaproteobacteria", "Pseudomonadales", "Moraxellaceae", "Acinetobacter"], "bootstrap":[100, 100, 100, 100, 100, 100]}},
            {"id":"Otu1631", "metadata":{"taxonomy":["Bacteria", "Firmicutes", "Clostridia", "Clostridiales", "Clostridiaceae_1", "Clostridium_sensu_stricto"], "bootstrap":[100, 100, 100, 100, 100, 100]}},
            {"id":"Otu1632", "metadata":{"taxonomy":["Bacteria", "Firmicutes", "Clostridia", "Clostridiales", "Clostridiales_unclassified", "Clostridiales_unclassified"], "bootstrap":[100, 100, 100, 100, 100, 100]}},
            {"id":"Otu1633", "metadata":{"taxonomy":["Bacteria", "Firmicutes", "Bacilli", "Lactobacillales", "Lactobacillales_unclassified", "Lactobacillales_unclassified"], "bootstrap":[100, 100, 100, 100, 100, 100]}},
            {"id":"Otu1634", "metadata":{"taxonomy":["Bacteria", "Firmicutes", "Bacilli", "Lactobacillales", "Lactobacillaceae", "Lactobacillus"], "bootstrap":[100, 100, 100, 100, 100, 100]}},
            {"id":"Otu1635", "metadata":{"taxonomy":["Bacteria", "Firmicutes", "Bacilli", "Lactobacillales", "Lactobacillales_unclassified", "Lactobacillales_unclassified"], "bootstrap":[100, 100, 100, 100, 100, 100]}},
            {"id":"Otu1636", "metadata":{"taxonomy":["Bacteria", "Firmicutes", "Clostridia", "Clostridiales", "Lachnospiraceae", "Clostridium_XlVa"], "bootstrap":[100, 100, 100, 100, 100, 100]}},
            {"id":"Otu1637", "metadata":{"taxonomy":["Bacteria", "Firmicutes", "Bacilli", "Bacillales", "Planococcaceae", "Planococcaceae_unclassified"], "bootstrap":[100, 100, 100, 100, 100, 100]}},
            {"id":"Otu1638", "metadata":{"taxonomy":["Bacteria", "Proteobacteria", "Gammaproteobacteria", "Gammaproteobacteria_unclassified", "Gammaproteobacteria_unclassified", "Gammaproteobacteria_unclassified"], "bootstrap":[100, 100, 100, 100, 100, 100]}},
            {"id":"Otu1639", "metadata":{"taxonomy":["Bacteria", "Bacteria_unclassified", "Bacteria_unclassified", "Bacteria_unclassified", "Bacteria_unclassified", "Bacteria_unclassified"], "bootstrap":[100, 100, 100, 100, 100, 100]}},
            {"id":"Otu1640", "metadata":{"taxonomy":["Bacteria", "Bacteroidetes", "Bacteroidia", "Bacteroidales", "Bacteroidaceae", "Bacteroides"], "bootstrap":[100, 100, 100, 100, 100, 100]}},
            {"id":"Otu1641", "metadata":{"taxonomy":["Bacteria", "Firmicutes", "Negativicutes", "Selenomonadales", "Veillonellaceae", "Veillonella"], "bootstrap":[100, 100, 100, 100, 100, 100]}},
            {"id":"Otu1642", "metadata":{"taxonomy":["Bacteria", "Proteobacteria", "Gammaproteobacteria", "Enterobacteriales", "Enterobacteriaceae", "Enterobacteriaceae_unclassified"], "bootstrap":[100, 100, 100, 100, 100, 100]}},
            {"id":"Otu1643", "metadata":{"taxonomy":["Bacteria", "Firmicutes", "Clostridia", "Clostridiales", "Lachnospiraceae", "Clostridium_XlVa"], "bootstrap":[100, 100, 100, 100, 100, 100]}},
            {"id":"Otu1644", "metadata":{"taxonomy":["Bacteria", "Firmicutes", "Bacilli", "Bacillales", "Bacillales_unclassified", "Bacillales_unclassified"], "bootstrap":[100, 100, 100, 100, 100, 100]}},
            {"id":"Otu1645", "metadata":{"taxonomy":["Bacteria", "Firmicutes", "Clostridia", "Clostridiales", "Lachnospiraceae", "Lachnospiraceae_unclassified"], "bootstrap":[100, 100, 100, 100, 100, 100]}},
            {"id":"Otu1646", "metadata":{"taxonomy":["Bacteria", "Firmicutes", "Bacilli", "Bacilli_unclassified", "Bacilli_unclassified", "Bacilli_unclassified"], "bootstrap":[100, 100, 100, 100, 100, 100]}},
            {"id":"Otu1647", "metadata":{"taxonomy":["Bacteria", "Firmicutes", "Clostridia", "Clostridiales", "Lachnospiraceae", "Lachnospiraceae_unclassified"], "bootstrap":[100, 100, 100, 100, 100, 100]}},
            {"id":"Otu1648", "metadata":{"taxonomy":["Bacteria", "Firmicutes", "Clostridia", "Clostridiales", "Clostridiaceae_1", "Clostridium_sensu_stricto"], "bootstrap":[100, 100, 100, 100, 100, 100]}},
            {"id":"Otu1649", "metadata":{"taxonomy":["Bacteria", "Firmicutes", "Bacilli", "Lactobacillales", "Lactobacillaceae", "Lactobacillus"], "bootstrap":[100, 100, 100, 100, 100, 100]}},
            {"id":"Otu1650", "metadata":{"taxonomy":["Bacteria", "Firmicutes", "Clostridia", "Clostridiales", "Ruminococcaceae", "Ruminococcaceae_unclassified"], "bootstrap":[100, 100, 100, 100, 100, 100]}},
            {"id":"Otu1651", "metadata":{"taxonomy":["Bacteria", "Firmicutes", "Clostridia", "Clostridiales", "Lachnospiraceae", "Clostridium_XlVa"], "bootstrap":[100, 100, 100, 100, 100, 100]}},
            {"id":"Otu1652", "metadata":{"taxonomy":["Bacteria", "Firmicutes", "Clostridia", "Clostridiales", "Lachnospiraceae", "Lachnospiraceae_unclassified"], "bootstrap":[100, 100, 100, 100, 100, 100]}},
            {"id":"Otu1653", "metadata":{"taxonomy":["Bacteria", "Firmicutes", "Bacilli", "Bacilli_unclassified", "Bacilli_unclassified", "Bacilli_unclassified"], "bootstrap":[100, 100, 100, 100, 100, 100]}},
            {"id":"Otu1654", "metadata":{"taxonomy":["Bacteria", "Firmicutes", "Firmicutes_unclassified", "Firmicutes_unclassified", "Firmicutes_unclassified", "Firmicutes_unclassified"], "bootstrap":[100, 100, 100, 100, 100, 100]}},
            {"id":"Otu1655", "metadata":{"taxonomy":["Bacteria", "Firmicutes", "Clostridia", "Clostridiales", "Lachnospiraceae", "Lachnospiraceae_unclassified"], "bootstrap":[100, 100, 100, 100, 100, 100]}},
            {"id":"Otu1656", "metadata":{"taxonomy":["Bacteria", "Firmicutes", "Clostridia", "Clostridiales", "Clostridiaceae_1", "Clostridiaceae_1_unclassified"], "bootstrap":[100, 100, 100, 100, 100, 100]}},
            {"id":"Otu1657", "metadata":{"taxonomy":["Bacteria", "Proteobacteria", "Gammaproteobacteria", "Enterobacteriales", "Enterobacteriaceae", "Enterobacteriaceae_unclassified"], "bootstrap":[100, 100, 100, 100, 100, 100]}},
            {"id":"Otu1658", "metadata":{"taxonomy":["Bacteria", "Actinobacteria", "Actinobacteria", "Actinomycetales", "Propionibacteriaceae", "Propionibacterium"], "bootstrap":[100, 100, 100, 100, 100, 100]}},
            {"id":"Otu1659", "metadata":{"taxonomy":["Bacteria", "Bacteria_unclassified", "Bacteria_unclassified", "Bacteria_unclassified", "Bacteria_unclassified", "Bacteria_unclassified"], "bootstrap":[100, 100, 100, 100, 100, 100]}},
            {"id":"Otu1660", "metadata":{"taxonomy":["Bacteria", "Firmicutes", "Clostridia", "Clostridiales", "Clostridiaceae_1", "Clostridiaceae_1_unclassified"], "bootstrap":[100, 100, 100, 100, 100, 100]}},
            {"id":"Otu1661", "metadata":{"taxonomy":["Bacteria", "Firmicutes", "Clostridia", "Clostridiales", "Peptostreptococcaceae", "Clostridium_XI"], "bootstrap":[100, 100, 100, 100, 100, 100]}},
            {"id":"Otu1662", "metadata":{"taxonomy":["Bacteria", "Firmicutes", "Bacilli", "Lactobacillales", "Streptococcaceae", "Streptococcus"], "bootstrap":[100, 100, 100, 100, 100, 100]}},
            {"id":"Otu1663", "metadata":{"taxonomy":["Bacteria", "Bacteroidetes", "Bacteroidia", "Bacteroidales", "Porphyromonadaceae", "Porphyromonadaceae_unclassified"], "bootstrap":[100, 100, 100, 100, 100, 100]}},
            {"id":"Otu1664", "metadata":{"taxonomy":["Bacteria", "Firmicutes", "Clostridia", "Clostridiales", "Clostridiales_unclassified", "Clostridiales_unclassified"], "bootstrap":[100, 100, 100, 100, 100, 100]}},
            {"id":"Otu1665", "metadata":{"taxonomy":["Bacteria", "Firmicutes", "Clostridia", "Clostridiales", "Clostridiaceae_1", "Clostridiaceae_1_unclassified"], "bootstrap":[100, 100, 100, 100, 100, 100]}},
            {"id":"Otu1666", "metadata":{"taxonomy":["Bacteria", "Firmicutes", "Clostridia", "Clostridiales", "Lachnospiraceae", "Lachnospiraceae_unclassified"], "bootstrap":[100, 100, 100, 100, 100, 100]}},
            {"id":"Otu1667", "metadata":{"taxonomy":["Bacteria", "Bacteroidetes", "Bacteroidia", "Bacteroidales", "Porphyromonadaceae", "Parabacteroides"], "bootstrap":[100, 100, 100, 100, 100, 100]}},
            {"id":"Otu1668", "metadata":{"taxonomy":["Bacteria", "Proteobacteria", "Betaproteobacteria", "Burkholderiales", "Comamonadaceae", "Comamonas"], "bootstrap":[100, 100, 100, 100, 100, 100]}},
            {"id":"Otu1669", "metadata":{"taxonomy":["Bacteria", "Firmicutes", "Clostridia", "Clostridiales", "Clostridiaceae_1", "Clostridiaceae_1_unclassified"], "bootstrap":[100, 100, 100, 100, 100, 100]}},
            {"id":"Otu1670", "metadata":{"taxonomy":["Bacteria", "Firmicutes", "Clostridia", "Clostridiales", "Lachnospiraceae", "Lachnospiraceae_unclassified"], "bootstrap":[100, 100, 100, 100, 100, 100]}},
            {"id":"Otu1671", "metadata":{"taxonomy":["Bacteria", "Firmicutes", "Bacilli", "Lactobacillales", "Lactobacillales_unclassified", "Lactobacillales_unclassified"], "bootstrap":[100, 100, 100, 100, 100, 100]}},
            {"id":"Otu1672", "metadata":{"taxonomy":["Bacteria", "Firmicutes", "Bacilli", "Lactobacillales", "Lactobacillales_unclassified", "Lactobacillales_unclassified"], "bootstrap":[100, 100, 100, 100, 100, 100]}},
            {"id":"Otu1673", "metadata":{"taxonomy":["Bacteria", "Firmicutes", "Bacilli", "Lactobacillales", "Aerococcaceae", "Facklamia"], "bootstrap":[100, 100, 100, 100, 100, 100]}},
            {"id":"Otu1674", "metadata":{"taxonomy":["Bacteria", "Firmicutes", "Bacilli", "Lactobacillales", "Lactobacillales_unclassified", "Lactobacillales_unclassified"], "bootstrap":[100, 100, 100, 100, 100, 100]}},
            {"id":"Otu1675", "metadata":{"taxonomy":["Bacteria", "Firmicutes", "Bacilli", "Lactobacillales", "Lactobacillales_unclassified", "Lactobacillales_unclassified"], "bootstrap":[100, 100, 100, 100, 100, 100]}},
            {"id":"Otu1676", "metadata":{"taxonomy":["Bacteria", "Bacteria_unclassified", "Bacteria_unclassified", "Bacteria_unclassified", "Bacteria_unclassified", "Bacteria_unclassified"], "bootstrap":[100, 100, 100, 100, 100, 100]}},
            {"id":"Otu1677", "metadata":{"taxonomy":["Bacteria", "Bacteria_unclassified", "Bacteria_unclassified", "Bacteria_unclassified", "Bacteria_unclassified", "Bacteria_unclassified"], "bootstrap":[100, 100, 100, 100, 100, 100]}},
            {"id":"Otu1678", "metadata":{"taxonomy":["Bacteria", "Proteobacteria", "Gammaproteobacteria", "Enterobacteriales", "Enterobacteriaceae", "Enterobacteriaceae_unclassified"], "bootstrap":[100, 100, 100, 100, 100, 100]}},
            {"id":"Otu1679", "metadata":{"taxonomy":["Bacteria", "Firmicutes", "Negativicutes", "Selenomonadales", "Acidaminococcaceae", "Phascolarctobacterium"], "bootstrap":[100, 100, 100, 100, 100, 100]}},
            {"id":"Otu1680", "metadata":{"taxonomy":["Bacteria", "Firmicutes", "Clostridia", "Clostridiales", "Clostridiaceae_1", "Clostridium_sensu_stricto"], "bootstrap":[100, 100, 100, 100, 100, 100]}},
            {"id":"Otu1681", "metadata":{"taxonomy":["Bacteria", "Bacteroidetes", "Flavobacteriia", "Flavobacteriales", "Flavobacteriaceae", "Flavobacteriaceae_unclassified"], "bootstrap":[100, 100, 100, 100, 100, 100]}},
            {"id":"Otu1682", "metadata":{"taxonomy":["Bacteria", "Fusobacteria", "Fusobacteriia", "Fusobacteriales", "Fusobacteriaceae", "Fusobacterium"], "bootstrap":[100, 100, 100, 100, 100, 100]}},
            {"id":"Otu1683", "metadata":{"taxonomy":["Bacteria", "Firmicutes", "Clostridia", "Clostridiales", "Lachnospiraceae", "Clostridium_XlVa"], "bootstrap":[100, 100, 100, 100, 100, 100]}},
            {"id":"Otu1684", "metadata":{"taxonomy":["Bacteria", "Firmicutes", "Bacilli", "Lactobacillales", "Lactobacillaceae", "Lactobacillaceae_unclassified"], "bootstrap":[100, 100, 100, 100, 100, 100]}},
            {"id":"Otu1685", "metadata":{"taxonomy":["Bacteria", "Firmicutes", "Bacilli", "Lactobacillales", "Lactobacillaceae", "Lactobacillaceae_unclassified"], "bootstrap":[100, 100, 100, 100, 100, 100]}},
            {"id":"Otu1686", "metadata":{"taxonomy":["Bacteria", "Firmicutes", "Bacilli", "Lactobacillales", "Streptococcaceae", "Lactococcus"], "bootstrap":[100, 100, 100, 100, 100, 100]}},
            {"id":"Otu1687", "metadata":{"taxonomy":["Bacteria", "Firmicutes", "Clostridia", "Clostridiales", "Lachnospiraceae", "Clostridium_XlVa"], "bootstrap":[100, 100, 100, 100, 100, 100]}},
            {"id":"Otu1688", "metadata":{"taxonomy":["Bacteria", "Firmicutes", "Bacilli", "Bacillales", "Staphylococcaceae", "Staphylococcaceae_unclassified"], "bootstrap":[100, 100, 100, 100, 100, 100]}},
            {"id":"Otu1689", "metadata":{"taxonomy":["Bacteria", "Firmicutes", "Clostridia", "Clostridiales", "Clostridiales_unclassified", "Clostridiales_unclassified"], "bootstrap":[100, 100, 100, 100, 100, 100]}},
            {"id":"Otu1690", "metadata":{"taxonomy":["Bacteria", "Firmicutes", "Bacilli", "Bacilli_unclassified", "Bacilli_unclassified", "Bacilli_unclassified"], "bootstrap":[100, 100, 100, 100, 100, 100]}},
            {"id":"Otu1691", "metadata":{"taxonomy":["Bacteria", "Firmicutes", "Clostridia", "Clostridiales", "Ruminococcaceae", "Oscillibacter"], "bootstrap":[100, 100, 100, 100, 100, 100]}},
            {"id":"Otu1692", "metadata":{"taxonomy":["Bacteria", "Firmicutes", "Clostridia", "Clostridiales", "Lachnospiraceae", "Lachnospiraceae_unclassified"], "bootstrap":[100, 100, 100, 100, 100, 100]}},
            {"id":"Otu1693", "metadata":{"taxonomy":["Bacteria", "Firmicutes", "Bacilli", "Lactobacillales", "Lactobacillaceae", "Lactobacillus"], "bootstrap":[100, 100, 100, 100, 100, 100]}},
            {"id":"Otu1694", "metadata":{"taxonomy":["Bacteria", "Firmicutes", "Clostridia", "Clostridiales", "Clostridiaceae_1", "Clostridiaceae_1_unclassified"], "bootstrap":[100, 100, 100, 100, 100, 100]}},
            {"id":"Otu1695", "metadata":{"taxonomy":["Bacteria", "Bacteroidetes", "Bacteroidia", "Bacteroidales", "Prevotellaceae", "Prevotella"], "bootstrap":[100, 100, 100, 100, 100, 100]}},
            {"id":"Otu1696", "metadata":{"taxonomy":["Bacteria", "Firmicutes", "Clostridia", "Clostridiales", "Clostridiales_unclassified", "Clostridiales_unclassified"], "bootstrap":[100, 100, 100, 100, 100, 100]}},
            {"id":"Otu1697", "metadata":{"taxonomy":["Bacteria", "Firmicutes", "Bacilli", "Lactobacillales", "Lactobacillaceae", "Lactobacillus"], "bootstrap":[100, 100, 100, 100, 100, 100]}},
            {"id":"Otu1698", "metadata":{"taxonomy":["Bacteria", "Firmicutes", "Clostridia", "Clostridiales", "Incertae_Sedis_XI", "Murdochiella"], "bootstrap":[100, 100, 100, 100, 100, 100]}},
            {"id":"Otu1699", "metadata":{"taxonomy":["Bacteria", "Firmicutes", "Bacilli", "Lactobacillales", "Lactobacillales_unclassified", "Lactobacillales_unclassified"], "bootstrap":[100, 100, 100, 100, 100, 100]}},
            {"id":"Otu1700", "metadata":{"taxonomy":["Bacteria", "Firmicutes", "Clostridia", "Clostridiales", "Ruminococcaceae", "Sporobacter"], "bootstrap":[100, 100, 100, 100, 100, 100]}},
            {"id":"Otu1701", "metadata":{"taxonomy":["Bacteria", "Proteobacteria", "Gammaproteobacteria", "Gammaproteobacteria_unclassified", "Gammaproteobacteria_unclassified", "Gammaproteobacteria_unclassified"], "bootstrap":[100, 100, 100, 100, 100, 100]}},
            {"id":"Otu1702", "metadata":{"taxonomy":["Bacteria", "Firmicutes", "Clostridia", "Clostridiales", "Ruminococcaceae", "Oscillibacter"], "bootstrap":[100, 100, 100, 100, 100, 100]}},
            {"id":"Otu1703", "metadata":{"taxonomy":["Bacteria", "Firmicutes", "Clostridia", "Clostridiales", "Clostridiales_unclassified", "Clostridiales_unclassified"], "bootstrap":[100, 100, 100, 100, 100, 100]}},
            {"id":"Otu1704", "metadata":{"taxonomy":["Bacteria", "Proteobacteria", "Gammaproteobacteria", "Enterobacteriales", "Enterobacteriaceae", "Enterobacteriaceae_unclassified"], "bootstrap":[100, 100, 100, 100, 100, 100]}},
            {"id":"Otu1705", "metadata":{"taxonomy":["Bacteria", "Firmicutes", "Bacilli", "Bacilli_unclassified", "Bacilli_unclassified", "Bacilli_unclassified"], "bootstrap":[100, 100, 100, 100, 100, 100]}},
            {"id":"Otu1706", "metadata":{"taxonomy":["Bacteria", "Firmicutes", "Firmicutes_unclassified", "Firmicutes_unclassified", "Firmicutes_unclassified", "Firmicutes_unclassified"], "bootstrap":[100, 100, 100, 100, 100, 100]}},
            {"id":"Otu1707", "metadata":{"taxonomy":["Bacteria", "Proteobacteria", "Alphaproteobacteria", "Sphingomonadales", "Sphingomonadaceae", "Sphingomonadaceae_unclassified"], "bootstrap":[100, 100, 100, 100, 100, 100]}},
            {"id":"Otu1708", "metadata":{"taxonomy":["Bacteria", "Firmicutes", "Bacilli", "Lactobacillales", "Lactobacillaceae", "Lactobacillus"], "bootstrap":[100, 100, 100, 100, 100, 100]}},
            {"id":"Otu1709", "metadata":{"taxonomy":["Bacteria", "Bacteroidetes", "Bacteroidia", "Bacteroidales", "Bacteroidaceae", "Bacteroides"], "bootstrap":[100, 100, 100, 100, 100, 100]}},
            {"id":"Otu1710", "metadata":{"taxonomy":["Bacteria", "Firmicutes", "Clostridia", "Clostridiales", "Ruminococcaceae", "Ruminococcaceae_unclassified"], "bootstrap":[100, 100, 100, 100, 100, 100]}},
            {"id":"Otu1711", "metadata":{"taxonomy":["Bacteria", "Firmicutes", "Clostridia", "Clostridiales", "Clostridiaceae_1", "Clostridiaceae_1_unclassified"], "bootstrap":[100, 100, 100, 100, 100, 100]}},
            {"id":"Otu1712", "metadata":{"taxonomy":["Bacteria", "Actinobacteria", "Actinobacteria", "Coriobacteriales", "Coriobacteriaceae", "Slackia"], "bootstrap":[100, 100, 100, 100, 100, 100]}},
            {"id":"Otu1713", "metadata":{"taxonomy":["Bacteria", "Firmicutes", "Bacilli", "Lactobacillales", "Lactobacillales_unclassified", "Lactobacillales_unclassified"], "bootstrap":[100, 100, 100, 100, 100, 100]}},
            {"id":"Otu1714", "metadata":{"taxonomy":["Bacteria", "Firmicutes", "Clostridia", "Clostridiales", "Clostridiaceae_1", "Clostridiaceae_1_unclassified"], "bootstrap":[100, 100, 100, 100, 100, 100]}},
            {"id":"Otu1715", "metadata":{"taxonomy":["Bacteria", "Firmicutes", "Clostridia", "Clostridiales", "Lachnospiraceae", "Clostridium_XlVa"], "bootstrap":[100, 100, 100, 100, 100, 100]}},
            {"id":"Otu1716", "metadata":{"taxonomy":["Bacteria", "Firmicutes", "Clostridia", "Clostridiales", "Lachnospiraceae", "Lachnospiraceae_unclassified"], "bootstrap":[100, 100, 100, 100, 100, 100]}},
            {"id":"Otu1717", "metadata":{"taxonomy":["Bacteria", "Firmicutes", "Clostridia", "Clostridiales", "Lachnospiraceae", "Lachnospiraceae_unclassified"], "bootstrap":[100, 100, 100, 100, 100, 100]}},
            {"id":"Otu1718", "metadata":{"taxonomy":["Bacteria", "Firmicutes", "Bacilli", "Lactobacillales", "Lactobacillales_unclassified", "Lactobacillales_unclassified"], "bootstrap":[100, 100, 100, 100, 100, 100]}},
            {"id":"Otu1719", "metadata":{"taxonomy":["Bacteria", "Firmicutes", "Bacilli", "Lactobacillales", "Lactobacillaceae", "Lactobacillus"], "bootstrap":[100, 100, 100, 100, 100, 100]}},
            {"id":"Otu1720", "metadata":{"taxonomy":["Bacteria", "Firmicutes", "Clostridia", "Clostridiales", "Clostridiaceae_1", "Clostridiaceae_1_unclassified"], "bootstrap":[100, 100, 100, 100, 100, 100]}},
            {"id":"Otu1721", "metadata":{"taxonomy":["Bacteria", "Firmicutes", "Clostridia", "Clostridiales", "Lachnospiraceae", "Clostridium_XlVa"], "bootstrap":[100, 100, 100, 100, 100, 100]}},
            {"id":"Otu1722", "metadata":{"taxonomy":["Bacteria", "Firmicutes", "Bacilli", "Lactobacillales", "Streptococcaceae", "Lactococcus"], "bootstrap":[100, 100, 100, 100, 100, 100]}},
            {"id":"Otu1723", "metadata":{"taxonomy":["Bacteria", "Firmicutes", "Clostridia", "Clostridiales", "Clostridiaceae_1", "Clostridiaceae_1_unclassified"], "bootstrap":[100, 100, 100, 100, 100, 100]}},
            {"id":"Otu1724", "metadata":{"taxonomy":["Bacteria", "Bacteroidetes", "Flavobacteriia", "Flavobacteriales", "Flavobacteriaceae", "Flavobacteriaceae_unclassified"], "bootstrap":[100, 100, 100, 100, 100, 100]}},
            {"id":"Otu1725", "metadata":{"taxonomy":["Bacteria", "Firmicutes", "Clostridia", "Clostridiales", "Lachnospiraceae", "Clostridium_XlVa"], "bootstrap":[100, 100, 100, 100, 100, 100]}},
            {"id":"Otu1726", "metadata":{"taxonomy":["Bacteria", "Firmicutes", "Bacilli", "Lactobacillales", "Lactobacillaceae", "Lactobacillaceae_unclassified"], "bootstrap":[100, 100, 100, 100, 100, 100]}},
            {"id":"Otu1727", "metadata":{"taxonomy":["Bacteria", "Firmicutes", "Clostridia", "Clostridiales", "Lachnospiraceae", "Clostridium_XlVa"], "bootstrap":[100, 100, 100, 100, 100, 100]}},
            {"id":"Otu1728", "metadata":{"taxonomy":["Bacteria", "Firmicutes", "Bacilli", "Lactobacillales", "Lactobacillaceae", "Lactobacillaceae_unclassified"], "bootstrap":[100, 100, 100, 100, 100, 100]}},
            {"id":"Otu1729", "metadata":{"taxonomy":["Bacteria", "Firmicutes", "Clostridia", "Clostridiales", "Ruminococcaceae", "Ruminococcaceae_unclassified"], "bootstrap":[100, 100, 100, 100, 100, 100]}},
            {"id":"Otu1730", "metadata":{"taxonomy":["Bacteria", "Firmicutes", "Clostridia", "Clostridiales", "Lachnospiraceae", "Lachnospiraceae_unclassified"], "bootstrap":[100, 100, 100, 100, 100, 100]}},
            {"id":"Otu1731", "metadata":{"taxonomy":["Bacteria", "Firmicutes", "Bacilli", "Lactobacillales", "Streptococcaceae", "Lactococcus"], "bootstrap":[100, 100, 100, 100, 100, 100]}},
            {"id":"Otu1732", "metadata":{"taxonomy":["Bacteria", "Firmicutes", "Clostridia", "Clostridiales", "Ruminococcaceae", "Ruminococcaceae_unclassified"], "bootstrap":[100, 100, 100, 100, 100, 100]}},
            {"id":"Otu1733", "metadata":{"taxonomy":["Bacteria", "Firmicutes", "Clostridia", "Clostridiales", "Clostridiales_unclassified", "Clostridiales_unclassified"], "bootstrap":[100, 100, 100, 100, 100, 100]}},
            {"id":"Otu1734", "metadata":{"taxonomy":["Bacteria", "Firmicutes", "Bacilli", "Bacillales", "Staphylococcaceae", "Macrococcus"], "bootstrap":[100, 100, 100, 100, 100, 100]}},
            {"id":"Otu1735", "metadata":{"taxonomy":["Bacteria", "Firmicutes", "Erysipelotrichia", "Erysipelotrichales", "Erysipelotrichaceae", "Turicibacter"], "bootstrap":[100, 100, 100, 100, 100, 100]}},
            {"id":"Otu1736", "metadata":{"taxonomy":["Bacteria", "Firmicutes", "Clostridia", "Clostridiales", "Clostridiales_unclassified", "Clostridiales_unclassified"], "bootstrap":[100, 100, 100, 100, 100, 100]}},
            {"id":"Otu1737", "metadata":{"taxonomy":["Bacteria", "Proteobacteria", "Gammaproteobacteria", "Enterobacteriales", "Enterobacteriaceae", "Escherichia/Shigella"], "bootstrap":[100, 100, 100, 100, 100, 100]}},
            {"id":"Otu1738", "metadata":{"taxonomy":["Bacteria", "Firmicutes", "Clostridia", "Clostridiales", "Clostridiaceae_1", "Clostridiaceae_1_unclassified"], "bootstrap":[100, 100, 100, 100, 100, 100]}},
            {"id":"Otu1739", "metadata":{"taxonomy":["Bacteria", "Bacteroidetes", "Bacteroidia", "Bacteroidales", "Porphyromonadaceae", "Porphyromonadaceae_unclassified"], "bootstrap":[100, 100, 100, 100, 100, 100]}},
            {"id":"Otu1740", "metadata":{"taxonomy":["Bacteria", "Firmicutes", "Bacilli", "Bacilli_unclassified", "Bacilli_unclassified", "Bacilli_unclassified"], "bootstrap":[100, 100, 100, 100, 100, 100]}},
            {"id":"Otu1741", "metadata":{"taxonomy":["Bacteria", "Bacteria_unclassified", "Bacteria_unclassified", "Bacteria_unclassified", "Bacteria_unclassified", "Bacteria_unclassified"], "bootstrap":[100, 100, 100, 100, 100, 100]}},
            {"id":"Otu1742", "metadata":{"taxonomy":["Bacteria", "Firmicutes", "Clostridia", "Clostridiales", "Clostridiaceae_1", "Clostridiaceae_1_unclassified"], "bootstrap":[100, 100, 100, 100, 100, 100]}},
            {"id":"Otu1743", "metadata":{"taxonomy":["Bacteria", "Firmicutes", "Bacilli", "Lactobacillales", "Lactobacillales_unclassified", "Lactobacillales_unclassified"], "bootstrap":[100, 100, 100, 100, 100, 100]}},
            {"id":"Otu1744", "metadata":{"taxonomy":["Bacteria", "Firmicutes", "Clostridia", "Clostridiales", "Clostridiaceae_1", "Clostridium_sensu_stricto"], "bootstrap":[100, 100, 100, 100, 100, 100]}},
            {"id":"Otu1745", "metadata":{"taxonomy":["Bacteria", "Proteobacteria", "Gammaproteobacteria", "Enterobacteriales", "Enterobacteriaceae", "Enterobacteriaceae_unclassified"], "bootstrap":[100, 100, 100, 100, 100, 100]}},
            {"id":"Otu1746", "metadata":{"taxonomy":["Bacteria", "Proteobacteria", "Proteobacteria_unclassified", "Proteobacteria_unclassified", "Proteobacteria_unclassified", "Proteobacteria_unclassified"], "bootstrap":[100, 100, 100, 100, 100, 100]}},
            {"id":"Otu1747", "metadata":{"taxonomy":["Bacteria", "Proteobacteria", "Gammaproteobacteria", "Pseudomonadales", "Moraxellaceae", "Moraxella"], "bootstrap":[100, 100, 100, 100, 100, 100]}},
            {"id":"Otu1748", "metadata":{"taxonomy":["Bacteria", "Bacteroidetes", "Bacteroidia", "Bacteroidales", "Prevotellaceae", "Prevotellaceae_unclassified"], "bootstrap":[100, 100, 100, 100, 100, 100]}},
            {"id":"Otu1749", "metadata":{"taxonomy":["Bacteria", "Firmicutes", "Bacilli", "Bacillales", "Bacillaceae_1", "Anoxybacillus"], "bootstrap":[100, 100, 100, 100, 100, 100]}},
            {"id":"Otu1750", "metadata":{"taxonomy":["Bacteria", "Firmicutes", "Bacilli", "Lactobacillales", "Lactobacillales_unclassified", "Lactobacillales_unclassified"], "bootstrap":[100, 100, 100, 100, 100, 100]}},
            {"id":"Otu1751", "metadata":{"taxonomy":["Bacteria", "Firmicutes", "Bacilli", "Lactobacillales", "Lactobacillaceae", "Lactobacillus"], "bootstrap":[100, 100, 100, 100, 100, 100]}},
            {"id":"Otu1752", "metadata":{"taxonomy":["Bacteria", "Bacteria_unclassified", "Bacteria_unclassified", "Bacteria_unclassified", "Bacteria_unclassified", "Bacteria_unclassified"], "bootstrap":[100, 100, 100, 100, 100, 100]}},
            {"id":"Otu1753", "metadata":{"taxonomy":["Bacteria", "Firmicutes", "Bacilli", "Lactobacillales", "Lactobacillales_unclassified", "Lactobacillales_unclassified"], "bootstrap":[100, 100, 100, 100, 100, 100]}},
            {"id":"Otu1754", "metadata":{"taxonomy":["Bacteria", "Firmicutes", "Erysipelotrichia", "Erysipelotrichales", "Erysipelotrichaceae", "Turicibacter"], "bootstrap":[100, 100, 100, 100, 100, 100]}},
            {"id":"Otu1755", "metadata":{"taxonomy":["Bacteria", "Bacteroidetes", "Bacteroidia", "Bacteroidales", "Porphyromonadaceae", "Barnesiella"], "bootstrap":[100, 100, 100, 100, 100, 100]}},
            {"id":"Otu1756", "metadata":{"taxonomy":["Bacteria", "Proteobacteria", "Gammaproteobacteria", "Pasteurellales", "Pasteurellaceae", "Pasteurellaceae_unclassified"], "bootstrap":[100, 100, 100, 100, 100, 100]}},
            {"id":"Otu1757", "metadata":{"taxonomy":["Bacteria", "Firmicutes", "Bacilli", "Lactobacillales", "Lactobacillaceae", "Lactobacillus"], "bootstrap":[100, 100, 100, 100, 100, 100]}},
            {"id":"Otu1758", "metadata":{"taxonomy":["Bacteria", "Firmicutes", "Firmicutes_unclassified", "Firmicutes_unclassified", "Firmicutes_unclassified", "Firmicutes_unclassified"], "bootstrap":[100, 100, 100, 100, 100, 100]}},
            {"id":"Otu1759", "metadata":{"taxonomy":["Bacteria", "Bacteroidetes", "Bacteroidia", "Bacteroidales", "Porphyromonadaceae", "Porphyromonadaceae_unclassified"], "bootstrap":[100, 100, 100, 100, 100, 100]}},
            {"id":"Otu1760", "metadata":{"taxonomy":["Bacteria", "Firmicutes", "Clostridia", "Clostridiales", "Lachnospiraceae", "Coprococcus"], "bootstrap":[100, 100, 100, 100, 100, 100]}},
            {"id":"Otu1761", "metadata":{"taxonomy":["Bacteria", "Firmicutes", "Clostridia", "Clostridiales", "Ruminococcaceae", "Ruminococcaceae_unclassified"], "bootstrap":[100, 100, 100, 100, 100, 100]}},
            {"id":"Otu1762", "metadata":{"taxonomy":["Bacteria", "Firmicutes", "Bacilli", "Lactobacillales", "Lactobacillaceae", "Lactobacillus"], "bootstrap":[100, 100, 100, 100, 100, 100]}},
            {"id":"Otu1763", "metadata":{"taxonomy":["Bacteria", "Firmicutes", "Clostridia", "Clostridiales", "Clostridiaceae_1", "Clostridiaceae_1_unclassified"], "bootstrap":[100, 100, 100, 100, 100, 100]}},
            {"id":"Otu1764", "metadata":{"taxonomy":["Bacteria", "Firmicutes", "Bacilli", "Lactobacillales", "Lactobacillales_unclassified", "Lactobacillales_unclassified"], "bootstrap":[100, 100, 100, 100, 100, 100]}},
            {"id":"Otu1765", "metadata":{"taxonomy":["Bacteria", "Proteobacteria", "Gammaproteobacteria", "Gammaproteobacteria_unclassified", "Gammaproteobacteria_unclassified", "Gammaproteobacteria_unclassified"], "bootstrap":[100, 100, 100, 100, 100, 100]}},
            {"id":"Otu1766", "metadata":{"taxonomy":["Bacteria", "Firmicutes", "Bacilli", "Lactobacillales", "Lactobacillaceae", "Lactobacillus"], "bootstrap":[100, 100, 100, 100, 100, 100]}},
            {"id":"Otu1767", "metadata":{"taxonomy":["Bacteria", "Firmicutes", "Bacilli", "Lactobacillales", "Lactobacillales_unclassified", "Lactobacillales_unclassified"], "bootstrap":[100, 100, 100, 100, 100, 100]}},
            {"id":"Otu1768", "metadata":{"taxonomy":["Bacteria", "Firmicutes", "Bacilli", "Lactobacillales", "Lactobacillales_unclassified", "Lactobacillales_unclassified"], "bootstrap":[100, 100, 100, 100, 100, 100]}},
            {"id":"Otu1769", "metadata":{"taxonomy":["Bacteria", "Firmicutes", "Clostridia", "Clostridiales", "Clostridiaceae_1", "Clostridium_sensu_stricto"], "bootstrap":[100, 100, 100, 100, 100, 100]}},
            {"id":"Otu1770", "metadata":{"taxonomy":["Bacteria", "Firmicutes", "Clostridia", "Clostridiales", "Clostridiaceae_1", "Clostridiaceae_1_unclassified"], "bootstrap":[100, 100, 100, 100, 100, 100]}},
            {"id":"Otu1771", "metadata":{"taxonomy":["Bacteria", "Firmicutes", "Clostridia", "Clostridiales", "Lachnospiraceae", "Lachnospiraceae_unclassified"], "bootstrap":[100, 100, 100, 100, 100, 100]}},
            {"id":"Otu1772", "metadata":{"taxonomy":["Bacteria", "Firmicutes", "Clostridia", "Clostridiales", "Ruminococcaceae", "Ruminococcaceae_unclassified"], "bootstrap":[100, 100, 100, 100, 100, 100]}},
            {"id":"Otu1773", "metadata":{"taxonomy":["Bacteria", "Firmicutes", "Clostridia", "Clostridiales", "Lachnospiraceae", "Lachnospiraceae_unclassified"], "bootstrap":[100, 100, 100, 100, 100, 100]}},
            {"id":"Otu1774", "metadata":{"taxonomy":["Bacteria", "Firmicutes", "Bacilli", "Lactobacillales", "Lactobacillaceae", "Lactobacillus"], "bootstrap":[100, 100, 100, 100, 100, 100]}},
            {"id":"Otu1775", "metadata":{"taxonomy":["Bacteria", "Proteobacteria", "Gammaproteobacteria", "Enterobacteriales", "Enterobacteriaceae", "Enterobacteriaceae_unclassified"], "bootstrap":[100, 100, 100, 100, 100, 100]}},
            {"id":"Otu1776", "metadata":{"taxonomy":["Bacteria", "Firmicutes", "Bacilli", "Lactobacillales", "Lactobacillaceae", "Lactobacillus"], "bootstrap":[100, 100, 100, 100, 100, 100]}},
            {"id":"Otu1777", "metadata":{"taxonomy":["Bacteria", "Bacteroidetes", "Bacteroidia", "Bacteroidales", "Porphyromonadaceae", "Porphyromonadaceae_unclassified"], "bootstrap":[100, 100, 100, 100, 100, 100]}},
            {"id":"Otu1778", "metadata":{"taxonomy":["Bacteria", "Firmicutes", "Clostridia", "Clostridiales", "Lachnospiraceae", "Lachnospiraceae_unclassified"], "bootstrap":[100, 100, 100, 100, 100, 100]}},
            {"id":"Otu1779", "metadata":{"taxonomy":["Bacteria", "Proteobacteria", "Gammaproteobacteria", "Enterobacteriales", "Enterobacteriaceae", "Enterobacteriaceae_unclassified"], "bootstrap":[100, 100, 100, 100, 100, 100]}},
            {"id":"Otu1780", "metadata":{"taxonomy":["Bacteria", "Firmicutes", "Bacilli", "Bacillales", "Planococcaceae", "Planococcaceae_unclassified"], "bootstrap":[100, 100, 100, 100, 100, 100]}},
            {"id":"Otu1781", "metadata":{"taxonomy":["Bacteria", "Firmicutes", "Bacilli", "Lactobacillales", "Streptococcaceae", "Streptococcaceae_unclassified"], "bootstrap":[100, 100, 100, 100, 100, 100]}},
            {"id":"Otu1782", "metadata":{"taxonomy":["Bacteria", "Firmicutes", "Clostridia", "Clostridiales", "Clostridiaceae_1", "Clostridium_sensu_stricto"], "bootstrap":[100, 100, 100, 100, 100, 100]}},
            {"id":"Otu1783", "metadata":{"taxonomy":["Bacteria", "Proteobacteria", "Betaproteobacteria", "Rhodocyclales", "Rhodocyclaceae", "Dechloromonas"], "bootstrap":[100, 100, 100, 100, 100, 100]}},
            {"id":"Otu1784", "metadata":{"taxonomy":["Bacteria", "Firmicutes", "Clostridia", "Clostridiales", "Lachnospiraceae", "Lachnospiraceae_unclassified"], "bootstrap":[100, 100, 100, 100, 100, 100]}},
            {"id":"Otu1785", "metadata":{"taxonomy":["Bacteria", "Firmicutes", "Clostridia", "Clostridiales", "Clostridiaceae_1", "Clostridiaceae_1_unclassified"], "bootstrap":[100, 100, 100, 100, 100, 100]}},
            {"id":"Otu1786", "metadata":{"taxonomy":["Bacteria", "Firmicutes", "Bacilli", "Lactobacillales", "Lactobacillaceae", "Lactobacillus"], "bootstrap":[100, 100, 100, 100, 100, 100]}},
            {"id":"Otu1787", "metadata":{"taxonomy":["Bacteria", "Firmicutes", "Bacilli", "Lactobacillales", "Streptococcaceae", "Streptococcus"], "bootstrap":[100, 100, 100, 100, 100, 100]}},
            {"id":"Otu1788", "metadata":{"taxonomy":["Bacteria", "Firmicutes", "Bacilli", "Bacillales", "Staphylococcaceae", "Staphylococcus"], "bootstrap":[100, 100, 100, 100, 100, 100]}},
            {"id":"Otu1789", "metadata":{"taxonomy":["Bacteria", "Firmicutes", "Clostridia", "Clostridiales", "Clostridiales_unclassified", "Clostridiales_unclassified"], "bootstrap":[100, 100, 100, 100, 100, 100]}},
            {"id":"Otu1790", "metadata":{"taxonomy":["Bacteria", "Firmicutes", "Clostridia", "Clostridiales", "Lachnospiraceae", "Lachnospiraceae_unclassified"], "bootstrap":[100, 100, 100, 100, 100, 100]}},
            {"id":"Otu1791", "metadata":{"taxonomy":["Bacteria", "Firmicutes", "Clostridia", "Clostridiales", "Ruminococcaceae", "Ruminococcaceae_unclassified"], "bootstrap":[100, 100, 100, 100, 100, 100]}},
            {"id":"Otu1792", "metadata":{"taxonomy":["Bacteria", "Firmicutes", "Clostridia", "Clostridiales", "Ruminococcaceae", "Ruminococcaceae_unclassified"], "bootstrap":[100, 100, 100, 100, 100, 100]}},
            {"id":"Otu1793", "metadata":{"taxonomy":["Bacteria", "Firmicutes", "Clostridia", "Clostridiales", "Clostridiaceae_1", "Clostridiaceae_1_unclassified"], "bootstrap":[100, 100, 100, 100, 100, 100]}},
            {"id":"Otu1794", "metadata":{"taxonomy":["Bacteria", "Firmicutes", "Clostridia", "Clostridiales", "Clostridiaceae_1", "Clostridiaceae_1_unclassified"], "bootstrap":[100, 100, 100, 100, 100, 100]}},
            {"id":"Otu1795", "metadata":{"taxonomy":["Bacteria", "Proteobacteria", "Gammaproteobacteria", "Enterobacteriales", "Enterobacteriaceae", "Enterobacteriaceae_unclassified"], "bootstrap":[100, 100, 100, 100, 100, 100]}},
            {"id":"Otu1796", "metadata":{"taxonomy":["Bacteria", "Firmicutes", "Clostridia", "Clostridiales", "Ruminococcaceae", "Ruminococcaceae_unclassified"], "bootstrap":[100, 100, 100, 100, 100, 100]}},
            {"id":"Otu1797", "metadata":{"taxonomy":["Bacteria", "Proteobacteria", "Gammaproteobacteria", "Enterobacteriales", "Enterobacteriaceae", "Enterobacteriaceae_unclassified"], "bootstrap":[100, 100, 100, 100, 100, 100]}},
            {"id":"Otu1798", "metadata":{"taxonomy":["Bacteria", "Proteobacteria", "Gammaproteobacteria", "Enterobacteriales", "Enterobacteriaceae", "Escherichia/Shigella"], "bootstrap":[100, 100, 100, 100, 100, 100]}},
            {"id":"Otu1799", "metadata":{"taxonomy":["Bacteria", "Proteobacteria", "Gammaproteobacteria", "Enterobacteriales", "Enterobacteriaceae", "Enterobacteriaceae_unclassified"], "bootstrap":[100, 100, 100, 100, 100, 100]}},
            {"id":"Otu1800", "metadata":{"taxonomy":["Bacteria", "Firmicutes", "Firmicutes_unclassified", "Firmicutes_unclassified", "Firmicutes_unclassified", "Firmicutes_unclassified"], "bootstrap":[100, 100, 100, 100, 100, 100]}},
            {"id":"Otu1801", "metadata":{"taxonomy":["Bacteria", "Firmicutes", "Firmicutes_unclassified", "Firmicutes_unclassified", "Firmicutes_unclassified", "Firmicutes_unclassified"], "bootstrap":[100, 100, 100, 100, 100, 100]}},
            {"id":"Otu1802", "metadata":{"taxonomy":["Bacteria", "Fusobacteria", "Fusobacteriia", "Fusobacteriales", "Fusobacteriaceae", "Fusobacteriaceae_unclassified"], "bootstrap":[100, 100, 100, 100, 100, 100]}},
            {"id":"Otu1803", "metadata":{"taxonomy":["Bacteria", "Firmicutes", "Bacilli", "Lactobacillales", "Lactobacillales_unclassified", "Lactobacillales_unclassified"], "bootstrap":[100, 100, 100, 100, 100, 100]}},
            {"id":"Otu1804", "metadata":{"taxonomy":["Bacteria", "Firmicutes", "Clostridia", "Clostridiales", "Clostridiales_unclassified", "Clostridiales_unclassified"], "bootstrap":[100, 100, 100, 100, 100, 100]}},
            {"id":"Otu1805", "metadata":{"taxonomy":["Bacteria", "Firmicutes", "Clostridia", "Clostridiales", "Lachnospiraceae", "Coprococcus"], "bootstrap":[100, 100, 100, 100, 100, 100]}},
            {"id":"Otu1806", "metadata":{"taxonomy":["Bacteria", "Proteobacteria", "Deltaproteobacteria", "Desulfovibrionales", "Desulfovibrionaceae", "Desulfovibrionaceae_unclassified"], "bootstrap":[100, 100, 100, 100, 100, 100]}},
            {"id":"Otu1807", "metadata":{"taxonomy":["Bacteria", "Firmicutes", "Clostridia", "Clostridiales", "Lachnospiraceae", "Lachnospiraceae_unclassified"], "bootstrap":[100, 100, 100, 100, 100, 100]}},
            {"id":"Otu1808", "metadata":{"taxonomy":["Bacteria", "Fusobacteria", "Fusobacteriia", "Fusobacteriales", "Fusobacteriaceae", "Fusobacteriaceae_unclassified"], "bootstrap":[100, 100, 100, 100, 100, 100]}},
            {"id":"Otu1809", "metadata":{"taxonomy":["Bacteria", "Bacteroidetes", "Bacteroidetes_unclassified", "Bacteroidetes_unclassified", "Bacteroidetes_unclassified", "Bacteroidetes_unclassified"], "bootstrap":[100, 100, 100, 100, 100, 100]}},
            {"id":"Otu1810", "metadata":{"taxonomy":["Bacteria", "Firmicutes", "Clostridia", "Clostridiales", "Peptostreptococcaceae", "Clostridium_XI"], "bootstrap":[100, 100, 100, 100, 100, 100]}},
            {"id":"Otu1811", "metadata":{"taxonomy":["Bacteria", "Firmicutes", "Clostridia", "Clostridiales", "Lachnospiraceae", "Lachnospiraceae_unclassified"], "bootstrap":[100, 100, 100, 100, 100, 100]}},
            {"id":"Otu1812", "metadata":{"taxonomy":["Bacteria", "Bacteria_unclassified", "Bacteria_unclassified", "Bacteria_unclassified", "Bacteria_unclassified", "Bacteria_unclassified"], "bootstrap":[100, 100, 100, 100, 100, 100]}},
            {"id":"Otu1813", "metadata":{"taxonomy":["Bacteria", "Firmicutes", "Clostridia", "Clostridiales", "Clostridiales_unclassified", "Clostridiales_unclassified"], "bootstrap":[100, 100, 100, 100, 100, 100]}},
            {"id":"Otu1814", "metadata":{"taxonomy":["Bacteria", "Bacteroidetes", "Bacteroidetes_unclassified", "Bacteroidetes_unclassified", "Bacteroidetes_unclassified", "Bacteroidetes_unclassified"], "bootstrap":[100, 100, 100, 100, 100, 100]}},
            {"id":"Otu1815", "metadata":{"taxonomy":["Bacteria", "Proteobacteria", "Gammaproteobacteria", "Enterobacteriales", "Enterobacteriaceae", "Escherichia/Shigella"], "bootstrap":[100, 100, 100, 100, 100, 100]}},
            {"id":"Otu1816", "metadata":{"taxonomy":["Bacteria", "Candidatus_Saccharibacteria", "Candidatus_Saccharibacteria_unclassified", "Candidatus_Saccharibacteria_unclassified", "Candidatus_Saccharibacteria_unclassified", "Candidatus_Saccharibacteria_unclassified"], "bootstrap":[100, 100, 100, 100, 100, 100]}},
            {"id":"Otu1817", "metadata":{"taxonomy":["Bacteria", "Firmicutes", "Clostridia", "Clostridiales", "Clostridiaceae_1", "Clostridium_sensu_stricto"], "bootstrap":[100, 100, 100, 100, 100, 100]}},
            {"id":"Otu1818", "metadata":{"taxonomy":["Bacteria", "Proteobacteria", "Gammaproteobacteria", "Pseudomonadales", "Moraxellaceae", "Moraxella"], "bootstrap":[100, 100, 100, 100, 100, 100]}},
            {"id":"Otu1819", "metadata":{"taxonomy":["Bacteria", "Firmicutes", "Bacilli", "Bacilli_unclassified", "Bacilli_unclassified", "Bacilli_unclassified"], "bootstrap":[100, 100, 100, 100, 100, 100]}},
            {"id":"Otu1820", "metadata":{"taxonomy":["Bacteria", "Firmicutes", "Clostridia", "Clostridiales", "Clostridiales_unclassified", "Clostridiales_unclassified"], "bootstrap":[100, 100, 100, 100, 100, 100]}},
            {"id":"Otu1821", "metadata":{"taxonomy":["Bacteria", "Firmicutes", "Clostridia", "Clostridiales", "Clostridiales_unclassified", "Clostridiales_unclassified"], "bootstrap":[100, 100, 100, 100, 100, 100]}},
            {"id":"Otu1822", "metadata":{"taxonomy":["Bacteria", "Firmicutes", "Clostridia", "Clostridiales", "Lachnospiraceae", "Lachnospiraceae_unclassified"], "bootstrap":[100, 100, 100, 100, 100, 100]}},
            {"id":"Otu1823", "metadata":{"taxonomy":["Bacteria", "Proteobacteria", "Gammaproteobacteria", "Pseudomonadales", "Moraxellaceae", "Moraxella"], "bootstrap":[100, 100, 100, 100, 100, 100]}},
            {"id":"Otu1824", "metadata":{"taxonomy":["Bacteria", "Bacteroidetes", "Bacteroidia", "Bacteroidales", "Bacteroidaceae", "Bacteroides"], "bootstrap":[100, 100, 100, 100, 100, 100]}},
            {"id":"Otu1825", "metadata":{"taxonomy":["Bacteria", "Firmicutes", "Negativicutes", "Selenomonadales", "Acidaminococcaceae", "Acidaminococcus"], "bootstrap":[100, 100, 100, 100, 100, 100]}},
            {"id":"Otu1826", "metadata":{"taxonomy":["Bacteria", "Firmicutes", "Bacilli", "Bacillales", "Bacillales_unclassified", "Bacillales_unclassified"], "bootstrap":[100, 100, 100, 100, 100, 100]}},
            {"id":"Otu1827", "metadata":{"taxonomy":["Bacteria", "Firmicutes", "Firmicutes_unclassified", "Firmicutes_unclassified", "Firmicutes_unclassified", "Firmicutes_unclassified"], "bootstrap":[100, 100, 100, 100, 100, 100]}},
            {"id":"Otu1828", "metadata":{"taxonomy":["Bacteria", "Firmicutes", "Bacilli", "Lactobacillales", "Lactobacillales_unclassified", "Lactobacillales_unclassified"], "bootstrap":[100, 100, 100, 100, 100, 100]}},
            {"id":"Otu1829", "metadata":{"taxonomy":["Bacteria", "Firmicutes", "Clostridia", "Clostridiales", "Clostridiaceae_1", "Clostridiaceae_1_unclassified"], "bootstrap":[100, 100, 100, 100, 100, 100]}},
            {"id":"Otu1830", "metadata":{"taxonomy":["Bacteria", "Firmicutes", "Clostridia", "Clostridiales", "Lachnospiraceae", "Lachnospiraceae_unclassified"], "bootstrap":[100, 100, 100, 100, 100, 100]}},
            {"id":"Otu1831", "metadata":{"taxonomy":["Bacteria", "Firmicutes", "Clostridia", "Clostridiales", "Lachnospiraceae", "Lachnospiraceae_unclassified"], "bootstrap":[100, 100, 100, 100, 100, 100]}},
            {"id":"Otu1832", "metadata":{"taxonomy":["Bacteria", "Firmicutes", "Bacilli", "Bacilli_unclassified", "Bacilli_unclassified", "Bacilli_unclassified"], "bootstrap":[100, 100, 100, 100, 100, 100]}},
            {"id":"Otu1833", "metadata":{"taxonomy":["Bacteria", "Firmicutes", "Clostridia", "Clostridiales", "Ruminococcaceae", "Ruminococcaceae_unclassified"], "bootstrap":[100, 100, 100, 100, 100, 100]}},
            {"id":"Otu1834", "metadata":{"taxonomy":["Bacteria", "Firmicutes", "Bacilli", "Lactobacillales", "Lactobacillales_unclassified", "Lactobacillales_unclassified"], "bootstrap":[100, 100, 100, 100, 100, 100]}},
            {"id":"Otu1835", "metadata":{"taxonomy":["Bacteria", "Firmicutes", "Clostridia", "Clostridiales", "Ruminococcaceae", "Ruminococcaceae_unclassified"], "bootstrap":[100, 100, 100, 100, 100, 100]}},
            {"id":"Otu1836", "metadata":{"taxonomy":["Bacteria", "Bacteria_unclassified", "Bacteria_unclassified", "Bacteria_unclassified", "Bacteria_unclassified", "Bacteria_unclassified"], "bootstrap":[100, 100, 100, 100, 100, 100]}},
            {"id":"Otu1837", "metadata":{"taxonomy":["Bacteria", "Firmicutes", "Clostridia", "Clostridiales", "Clostridiaceae_1", "Clostridium_sensu_stricto"], "bootstrap":[100, 100, 100, 100, 100, 100]}},
            {"id":"Otu1838", "metadata":{"taxonomy":["Bacteria", "Firmicutes", "Clostridia", "Clostridiales", "Lachnospiraceae", "Blautia"], "bootstrap":[100, 100, 100, 100, 100, 100]}},
            {"id":"Otu1839", "metadata":{"taxonomy":["Bacteria", "Bacteroidetes", "Bacteroidia", "Bacteroidales", "Bacteroidales_unclassified", "Bacteroidales_unclassified"], "bootstrap":[100, 100, 100, 100, 100, 100]}},
            {"id":"Otu1840", "metadata":{"taxonomy":["Bacteria", "Firmicutes", "Clostridia", "Clostridiales", "Clostridiaceae_1", "Clostridium_sensu_stricto"], "bootstrap":[100, 100, 100, 100, 100, 100]}},
            {"id":"Otu1841", "metadata":{"taxonomy":["Bacteria", "Firmicutes", "Clostridia", "Clostridiales", "Ruminococcaceae", "Flavonifractor"], "bootstrap":[100, 100, 100, 100, 100, 100]}},
            {"id":"Otu1842", "metadata":{"taxonomy":["Bacteria", "Firmicutes", "Clostridia", "Clostridiales", "Clostridiaceae_1", "Clostridiaceae_1_unclassified"], "bootstrap":[100, 100, 100, 100, 100, 100]}},
            {"id":"Otu1843", "metadata":{"taxonomy":["Bacteria", "Firmicutes", "Clostridia", "Clostridiales", "Clostridiaceae_1", "Clostridiaceae_1_unclassified"], "bootstrap":[100, 100, 100, 100, 100, 100]}},
            {"id":"Otu1844", "metadata":{"taxonomy":["Bacteria", "Bacteria_unclassified", "Bacteria_unclassified", "Bacteria_unclassified", "Bacteria_unclassified", "Bacteria_unclassified"], "bootstrap":[100, 100, 100, 100, 100, 100]}},
            {"id":"Otu1845", "metadata":{"taxonomy":["Bacteria", "Firmicutes", "Clostridia", "Clostridiales", "Lachnospiraceae", "Lachnospiraceae_unclassified"], "bootstrap":[100, 100, 100, 100, 100, 100]}},
            {"id":"Otu1846", "metadata":{"taxonomy":["Bacteria", "Proteobacteria", "Gammaproteobacteria", "Enterobacteriales", "Enterobacteriaceae", "Escherichia/Shigella"], "bootstrap":[100, 100, 100, 100, 100, 100]}},
            {"id":"Otu1847", "metadata":{"taxonomy":["Bacteria", "Firmicutes", "Clostridia", "Clostridiales", "Lachnospiraceae", "Roseburia"], "bootstrap":[100, 100, 100, 100, 100, 100]}},
            {"id":"Otu1848", "metadata":{"taxonomy":["Bacteria", "Firmicutes", "Firmicutes_unclassified", "Firmicutes_unclassified", "Firmicutes_unclassified", "Firmicutes_unclassified"], "bootstrap":[100, 100, 100, 100, 100, 100]}},
            {"id":"Otu1849", "metadata":{"taxonomy":["Bacteria", "Firmicutes", "Clostridia", "Clostridiales", "Lachnospiraceae", "Lachnospiraceae_unclassified"], "bootstrap":[100, 100, 100, 100, 100, 100]}},
            {"id":"Otu1850", "metadata":{"taxonomy":["Bacteria", "Firmicutes", "Clostridia", "Clostridiales", "Clostridiales_unclassified", "Clostridiales_unclassified"], "bootstrap":[100, 100, 100, 100, 100, 100]}},
            {"id":"Otu1851", "metadata":{"taxonomy":["Bacteria", "Firmicutes", "Clostridia", "Clostridiales", "Clostridiales_unclassified", "Clostridiales_unclassified"], "bootstrap":[100, 100, 100, 100, 100, 100]}},
            {"id":"Otu1852", "metadata":{"taxonomy":["Bacteria", "Bacteroidetes", "Bacteroidetes_unclassified", "Bacteroidetes_unclassified", "Bacteroidetes_unclassified", "Bacteroidetes_unclassified"], "bootstrap":[100, 100, 100, 100, 100, 100]}},
            {"id":"Otu1853", "metadata":{"taxonomy":["Bacteria", "Firmicutes", "Negativicutes", "Selenomonadales", "Veillonellaceae", "Veillonella"], "bootstrap":[100, 100, 100, 100, 100, 100]}},
            {"id":"Otu1854", "metadata":{"taxonomy":["Bacteria", "Firmicutes", "Clostridia", "Clostridiales", "Lachnospiraceae", "Lachnospiraceae_unclassified"], "bootstrap":[100, 100, 100, 100, 100, 100]}},
            {"id":"Otu1855", "metadata":{"taxonomy":["Bacteria", "Firmicutes", "Bacilli", "Lactobacillales", "Lactobacillaceae", "Lactobacillus"], "bootstrap":[100, 100, 100, 100, 100, 100]}},
            {"id":"Otu1856", "metadata":{"taxonomy":["Bacteria", "Firmicutes", "Erysipelotrichia", "Erysipelotrichales", "Erysipelotrichaceae", "Turicibacter"], "bootstrap":[100, 100, 100, 100, 100, 100]}},
            {"id":"Otu1857", "metadata":{"taxonomy":["Bacteria", "Firmicutes", "Firmicutes_unclassified", "Firmicutes_unclassified", "Firmicutes_unclassified", "Firmicutes_unclassified"], "bootstrap":[100, 100, 100, 100, 100, 100]}},
            {"id":"Otu1858", "metadata":{"taxonomy":["Bacteria", "Bacteroidetes", "Bacteroidia", "Bacteroidales", "Porphyromonadaceae", "Odoribacter"], "bootstrap":[100, 100, 100, 100, 100, 100]}},
            {"id":"Otu1859", "metadata":{"taxonomy":["Bacteria", "Firmicutes", "Bacilli", "Bacilli_unclassified", "Bacilli_unclassified", "Bacilli_unclassified"], "bootstrap":[100, 100, 100, 100, 100, 100]}},
            {"id":"Otu1860", "metadata":{"taxonomy":["Bacteria", "Firmicutes", "Bacilli", "Lactobacillales", "Lactobacillaceae", "Lactobacillaceae_unclassified"], "bootstrap":[100, 100, 100, 100, 100, 100]}},
            {"id":"Otu1861", "metadata":{"taxonomy":["Bacteria", "Firmicutes", "Clostridia", "Clostridiales", "Clostridiales_unclassified", "Clostridiales_unclassified"], "bootstrap":[100, 100, 100, 100, 100, 100]}},
            {"id":"Otu1862", "metadata":{"taxonomy":["Bacteria", "Firmicutes", "Clostridia", "Clostridiales", "Clostridiales_unclassified", "Clostridiales_unclassified"], "bootstrap":[100, 100, 100, 100, 100, 100]}},
            {"id":"Otu1863", "metadata":{"taxonomy":["Bacteria", "Firmicutes", "Firmicutes_unclassified", "Firmicutes_unclassified", "Firmicutes_unclassified", "Firmicutes_unclassified"], "bootstrap":[100, 100, 100, 100, 100, 100]}},
            {"id":"Otu1864", "metadata":{"taxonomy":["Bacteria", "Firmicutes", "Clostridia", "Clostridiales", "Clostridiaceae_1", "Clostridium_sensu_stricto"], "bootstrap":[100, 100, 100, 100, 100, 100]}},
            {"id":"Otu1865", "metadata":{"taxonomy":["Bacteria", "Firmicutes", "Clostridia", "Clostridiales", "Clostridiales_unclassified", "Clostridiales_unclassified"], "bootstrap":[100, 100, 100, 100, 100, 100]}},
            {"id":"Otu1866", "metadata":{"taxonomy":["Bacteria", "Bacteroidetes", "Bacteroidia", "Bacteroidales", "Porphyromonadaceae", "Porphyromonadaceae_unclassified"], "bootstrap":[100, 100, 100, 100, 100, 100]}},
            {"id":"Otu1867", "metadata":{"taxonomy":["Bacteria", "Firmicutes", "Clostridia", "Clostridiales", "Clostridiaceae_1", "Clostridiaceae_1_unclassified"], "bootstrap":[100, 100, 100, 100, 100, 100]}},
            {"id":"Otu1868", "metadata":{"taxonomy":["Bacteria", "Bacteroidetes", "Bacteroidia", "Bacteroidales", "Prevotellaceae", "Prevotellaceae_unclassified"], "bootstrap":[100, 100, 100, 100, 100, 100]}},
            {"id":"Otu1869", "metadata":{"taxonomy":["Bacteria", "Firmicutes", "Firmicutes_unclassified", "Firmicutes_unclassified", "Firmicutes_unclassified", "Firmicutes_unclassified"], "bootstrap":[100, 100, 100, 100, 100, 100]}},
            {"id":"Otu1870", "metadata":{"taxonomy":["Bacteria", "Firmicutes", "Clostridia", "Clostridiales", "Lachnospiraceae", "Blautia"], "bootstrap":[100, 100, 100, 100, 100, 100]}},
            {"id":"Otu1871", "metadata":{"taxonomy":["Bacteria", "Bacteria_unclassified", "Bacteria_unclassified", "Bacteria_unclassified", "Bacteria_unclassified", "Bacteria_unclassified"], "bootstrap":[100, 100, 100, 100, 100, 100]}},
            {"id":"Otu1872", "metadata":{"taxonomy":["Bacteria", "Bacteria_unclassified", "Bacteria_unclassified", "Bacteria_unclassified", "Bacteria_unclassified", "Bacteria_unclassified"], "bootstrap":[100, 100, 100, 100, 100, 100]}},
            {"id":"Otu1873", "metadata":{"taxonomy":["Bacteria", "Firmicutes", "Erysipelotrichia", "Erysipelotrichales", "Erysipelotrichaceae", "Turicibacter"], "bootstrap":[100, 100, 100, 100, 100, 100]}},
            {"id":"Otu1874", "metadata":{"taxonomy":["Bacteria", "Firmicutes", "Erysipelotrichia", "Erysipelotrichales", "Erysipelotrichaceae", "Turicibacter"], "bootstrap":[100, 100, 100, 100, 100, 100]}},
            {"id":"Otu1875", "metadata":{"taxonomy":["Bacteria", "Firmicutes", "Firmicutes_unclassified", "Firmicutes_unclassified", "Firmicutes_unclassified", "Firmicutes_unclassified"], "bootstrap":[100, 100, 100, 100, 100, 100]}},
            {"id":"Otu1876", "metadata":{"taxonomy":["Bacteria", "Firmicutes", "Clostridia", "Clostridiales", "Clostridiales_unclassified", "Clostridiales_unclassified"], "bootstrap":[100, 100, 100, 100, 100, 100]}},
            {"id":"Otu1877", "metadata":{"taxonomy":["Bacteria", "Firmicutes", "Clostridia", "Clostridiales", "Lachnospiraceae", "Lachnospiraceae_unclassified"], "bootstrap":[100, 100, 100, 100, 100, 100]}},
            {"id":"Otu1878", "metadata":{"taxonomy":["Bacteria", "Firmicutes", "Clostridia", "Clostridiales", "Ruminococcaceae", "Ruminococcaceae_unclassified"], "bootstrap":[100, 100, 100, 100, 100, 100]}},
            {"id":"Otu1879", "metadata":{"taxonomy":["Bacteria", "Firmicutes", "Erysipelotrichia", "Erysipelotrichales", "Erysipelotrichaceae", "Turicibacter"], "bootstrap":[100, 100, 100, 100, 100, 100]}},
            {"id":"Otu1880", "metadata":{"taxonomy":["Bacteria", "Firmicutes", "Clostridia", "Clostridiales", "Clostridiales_unclassified", "Clostridiales_unclassified"], "bootstrap":[100, 100, 100, 100, 100, 100]}},
            {"id":"Otu1881", "metadata":{"taxonomy":["Bacteria", "Firmicutes", "Firmicutes_unclassified", "Firmicutes_unclassified", "Firmicutes_unclassified", "Firmicutes_unclassified"], "bootstrap":[100, 100, 100, 100, 100, 100]}},
            {"id":"Otu1882", "metadata":{"taxonomy":["Bacteria", "Firmicutes", "Clostridia", "Clostridiales", "Lachnospiraceae", "Lachnospiraceae_unclassified"], "bootstrap":[100, 100, 100, 100, 100, 100]}},
            {"id":"Otu1883", "metadata":{"taxonomy":["Bacteria", "Firmicutes", "Clostridia", "Clostridiales", "Clostridiales_unclassified", "Clostridiales_unclassified"], "bootstrap":[100, 100, 100, 100, 100, 100]}},
            {"id":"Otu1884", "metadata":{"taxonomy":["Bacteria", "Bacteria_unclassified", "Bacteria_unclassified", "Bacteria_unclassified", "Bacteria_unclassified", "Bacteria_unclassified"], "bootstrap":[100, 100, 100, 100, 100, 100]}},
            {"id":"Otu1885", "metadata":{"taxonomy":["Bacteria", "Firmicutes", "Clostridia", "Clostridiales", "Clostridiales_unclassified", "Clostridiales_unclassified"], "bootstrap":[100, 100, 100, 100, 100, 100]}},
            {"id":"Otu1886", "metadata":{"taxonomy":["Bacteria", "Bacteroidetes", "Bacteroidia", "Bacteroidales", "Prevotellaceae", "Prevotella"], "bootstrap":[100, 100, 100, 100, 100, 100]}},
            {"id":"Otu1887", "metadata":{"taxonomy":["Bacteria", "Proteobacteria", "Gammaproteobacteria", "Enterobacteriales", "Enterobacteriaceae", "Enterobacteriaceae_unclassified"], "bootstrap":[100, 100, 100, 100, 100, 100]}},
            {"id":"Otu1888", "metadata":{"taxonomy":["Bacteria", "Proteobacteria", "Epsilonproteobacteria", "Campylobacterales", "Campylobacteraceae", "Campylobacter"], "bootstrap":[100, 100, 100, 100, 100, 100]}},
            {"id":"Otu1889", "metadata":{"taxonomy":["Bacteria", "Firmicutes", "Firmicutes_unclassified", "Firmicutes_unclassified", "Firmicutes_unclassified", "Firmicutes_unclassified"], "bootstrap":[100, 100, 100, 100, 100, 100]}},
            {"id":"Otu1890", "metadata":{"taxonomy":["Bacteria", "Firmicutes", "Clostridia", "Clostridiales", "Lachnospiraceae", "Roseburia"], "bootstrap":[100, 100, 100, 100, 100, 100]}},
            {"id":"Otu1891", "metadata":{"taxonomy":["Bacteria", "Proteobacteria", "Gammaproteobacteria", "Enterobacteriales", "Enterobacteriaceae", "Enterobacteriaceae_unclassified"], "bootstrap":[100, 100, 100, 100, 100, 100]}},
            {"id":"Otu1892", "metadata":{"taxonomy":["Bacteria", "Firmicutes", "Bacilli", "Lactobacillales", "Lactobacillaceae", "Lactobacillaceae_unclassified"], "bootstrap":[100, 100, 100, 100, 100, 100]}},
            {"id":"Otu1893", "metadata":{"taxonomy":["Bacteria", "Firmicutes", "Bacilli", "Lactobacillales", "Lactobacillales_unclassified", "Lactobacillales_unclassified"], "bootstrap":[100, 100, 100, 100, 100, 100]}},
            {"id":"Otu1894", "metadata":{"taxonomy":["Bacteria", "Firmicutes", "Clostridia", "Clostridiales", "Lachnospiraceae", "Lachnospiraceae_unclassified"], "bootstrap":[100, 100, 100, 100, 100, 100]}},
            {"id":"Otu1895", "metadata":{"taxonomy":["Bacteria", "Firmicutes", "Firmicutes_unclassified", "Firmicutes_unclassified", "Firmicutes_unclassified", "Firmicutes_unclassified"], "bootstrap":[100, 100, 100, 100, 100, 100]}},
            {"id":"Otu1896", "metadata":{"taxonomy":["Bacteria", "Firmicutes", "Bacilli", "Lactobacillales", "Lactobacillaceae", "Lactobacillaceae_unclassified"], "bootstrap":[100, 100, 100, 100, 100, 100]}},
            {"id":"Otu1897", "metadata":{"taxonomy":["Bacteria", "Firmicutes", "Clostridia", "Clostridiales", "Ruminococcaceae", "Flavonifractor"], "bootstrap":[100, 100, 100, 100, 100, 100]}},
            {"id":"Otu1898", "metadata":{"taxonomy":["Bacteria", "Firmicutes", "Bacilli", "Bacilli_unclassified", "Bacilli_unclassified", "Bacilli_unclassified"], "bootstrap":[100, 100, 100, 100, 100, 100]}},
            {"id":"Otu1899", "metadata":{"taxonomy":["Bacteria", "Firmicutes", "Firmicutes_unclassified", "Firmicutes_unclassified", "Firmicutes_unclassified", "Firmicutes_unclassified"], "bootstrap":[100, 100, 100, 100, 100, 100]}},
            {"id":"Otu1900", "metadata":{"taxonomy":["Bacteria", "Firmicutes", "Clostridia", "Clostridiales", "Lachnospiraceae", "Lachnospiraceae_unclassified"], "bootstrap":[100, 100, 100, 100, 100, 100]}},
            {"id":"Otu1901", "metadata":{"taxonomy":["Bacteria", "Bacteria_unclassified", "Bacteria_unclassified", "Bacteria_unclassified", "Bacteria_unclassified", "Bacteria_unclassified"], "bootstrap":[100, 100, 100, 100, 100, 100]}},
            {"id":"Otu1902", "metadata":{"taxonomy":["Bacteria", "Proteobacteria", "Alphaproteobacteria", "Rhodobacterales", "Rhodobacteraceae", "Rhodobacteraceae_unclassified"], "bootstrap":[100, 100, 100, 100, 100, 100]}},
            {"id":"Otu1903", "metadata":{"taxonomy":["Bacteria", "Bacteroidetes", "Flavobacteriia", "Flavobacteriales", "Flavobacteriaceae", "Flavobacterium"], "bootstrap":[100, 100, 100, 100, 100, 100]}},
            {"id":"Otu1904", "metadata":{"taxonomy":["Bacteria", "Firmicutes", "Clostridia", "Clostridiales", "Clostridiaceae_1", "Clostridium_sensu_stricto"], "bootstrap":[100, 100, 100, 100, 100, 100]}},
            {"id":"Otu1905", "metadata":{"taxonomy":["Bacteria", "Firmicutes", "Bacilli", "Lactobacillales", "Lactobacillales_unclassified", "Lactobacillales_unclassified"], "bootstrap":[100, 100, 100, 100, 100, 100]}},
            {"id":"Otu1906", "metadata":{"taxonomy":["Bacteria", "Firmicutes", "Clostridia", "Clostridiales", "Ruminococcaceae", "Ruminococcaceae_unclassified"], "bootstrap":[100, 100, 100, 100, 100, 100]}},
[truncated: 472,061 more chars]
