# Supplementary material for: Metabolomic signatures distinguish the impact of formula carbohydrates on disease outcome in a preterm piglet model of NEC
Source: Microbiome. 2018 Jun 19;6:111. doi: 10.1186/s40168-018-0498-0 (PMC6009052; doi:10.1186/s40168-018-0498-0)
Supplement: Supplementary file 12 — Data, metadata files, and R scripts used to generate the figures. The Rmarkdown_data_metadata.zip is a compressed folder containing the Rmarkdown file, which details the analysis scripts (in both RMD and HTML format). The batch file used to process the sequence data in mothur is provided. Microbiome data is included here as a BIOM-formatted table. All other data (metabolomics and cytokine expression) along with metadata are CSV files. (ZIP 992 kb) [file 40168_2018_498_MOESM12_ESM.zip › pigs_anthropometrics_morphometry_severity.csv]

pigID	group	feeding	farm	sex	dob	weight.b	dod	tod	euth	weight.d	pj.vh	pj.cd	di.vh	di.cd	co.cd	clin.st	clin.je	clin.il	clin.co	hist.pj	hist.di	hist.co	image.index	notes
198A	CSS	eg	prison	M	20121105	1515	20121112	8:40	Y	2399	652	161.1	696.8888889	147.8888889	270.7	1	1	1	1	0	0	0
198B	CSS	eg	prison	F	20121105	1321	20121110	0:00	N	1830	0	67.6	0	124.9	152.5	4	6	6	6	4	4	3
198D	CSS	eg	prison	M	20121105	1312	20121112	9:45	Y	1981	897.05	129.55	694.3846154	129.3	235.35	1	1	1	1	0	0	0		liver weighed after tissue obtained
199A	CSS	eg	prison	M	20121106	1016	20121113	8:45	Y	1535	631.5	125.45	961.45	154.8	264.4	1	1	1	1	0	0	0
199B	CSS	eg	prison	F	20121106	1001	20121109	0:00	N	1007	316.5714286	85.15	388.05	90.8	294.1	2	2	2	2	3	2	1
199F	CSS	eg	prison	F	20121106	852	20121109	6:00	N	841	350.05	83.55	424.65	88.2	262.35	1	2	2	1	2	1	1
199H	CSS	eg	prison	F	20121106	607	20121109	9:30	N	589	377.6	95.85	206	79	266.3	5	2	2	2	1	3	3
199K	CSS	eg	prison	F	20121106	939	20121113	9:45	Y	1501	391.1	102.35	857.05	123.7	251.55	1	1	1	1	0	0	0
199L	CSS	eg	prison	M	20121106	1039	20121113	10:10	Y	1522	454.9	126.15	943.85	140.75	269.05	1	1	1	1	0	0	0
199N	CSS	eg	prison	M	20121106	941	20121110	16:00	N	1156	229.7647059	86.6	0	0	199.85	5	6	6	6	3	4	3
200F	CSS	eg	prison	F	20121107	900	20121114	3:00	N	1498	267.35	79.75	341.3	65.75	246.3	1	4	4	2	3	3	2
200G	CSS	eg	prison	M	20121107	1323	20121114	8:40	Y	1912	732	121.75	804.65	121.8	256.75	1	1	1	1	0	0	0
200K	CSS	eg	prison	F	20121107	1026	20121109	16:00	N	995	559.5	81.4	547.65	85.45	299.5	1	4	3	1	2	1	2
200M	CSS	eg	prison	F	20121107	1118	20121114	7:45	N	1816	378.7	113.5	358.25	116.5	156.95	1	4	2	4	2	2	3
200P	CSS	eg	prison	F	20121107	1268	20121114	6:00	N	1999	249.65	88.85	250.1	118.25	290.7	4	5	6	5	3	2	2		necrotic, pale, dilated loops, especially PJ, possible perf of stomach
200Q	CSS	eg	prison	F	20121107	1412	20121114	10:00	Y	2158	1013.5	98.3	1095.05	111.15	256.4	1	1	1	1	0	0	0		flim on inner layer of stomach
204C	CSS	eg	prison	M	20130220	806	20130224	21:30	N	956	230	64	209	78	NA	4	4	5	6	2	3	4
204E	CSS	eg	prison	M	20130220	728	20130225	5:45	N	929	478	107	NA	86	149	4	4	5	5	2	4	3
204M	CSS	eg	prison	F	20130220	1103	20130227	13:26	Y	1720	434	120	447	135	182	1	1	1	1	1	1	0		No villi in colon
204N	CSS	eg	prison	M	20130220	1029	20130227	14:00	Y	1437	688	127	457	126	148	1	1	1	1	0	0	0
205B	CSS	eg	prison	F	20130221	1165	20130228	10:00	Y	1815	467	139	506	177	146	1	1	1	1	0	0	0		No villi in DI
205H	CSS	eg	prison	F	20130221	1040	20130227	7:30	N	1345	627	84	536	115	148	1	1	1	2	1	0	1
205M	CSS	eg	prison	M	20130221	857	20130228	15:15	Y	1208	537	78	470	145	156	1	1	1	1	0	0	0
206A	CSS	eg	prison	M	20130222	1260	20130226	6:00	N	1224	NA	NA	NA	NA	NA	1	1	1	1	NA	NA	NA
206D	CSS	eg	prison	F	20130222	1222	20130228	16:50	N	1719	420	80	438	180	182	1	1	1	1	0	1	0
206H	CSS	eg	prison	M	20130222	1187	20130228	3:00	N	1675	0	132	181	107	171	1	1	1	1	2	2	1
212E	CSS	eg	Rosenbaum	F	20130822	1165	20130829	9:50	Y	1581	663	107	739	121	171	1	1	1	1	0	0	0
212H	CSS	eg	Rosenbaum	F	20130822	1056	20130829	10:25	Y	1563	554	81	769	114	224	1	1	1	1	0	0	0
212I	CSS	eg	Rosenbaum	M	20130822	1280	20130829	11:00	Y	1900	690	84	892	118	211	1	1	1	1	0	0	0
213G	CSS	eg	Rosenbaum	M	20130826	958	20130831	14:45	N	1118	444	84	NA	60	150	3	4	5	5	1	4	3
213K	CSS	eg	Rosenbaum	F	20130826	771	20130831	22:00	N	1133	330	68	NA	73	149	3	1	4	5	2	4	4
213N	CSS	eg	Rosenbaum	F	20130826	845	20130902	7:30	Y	1288	317	63	393	84	176	1	1	1	1	0	0	0	DSCF1172.jpg
214A	CSS	eg	Rosenbaum	F	20130919	800	20130926	10:40	Y	1232	422	89	626	104	227	1	1	1	1	0	0	0
214C	CSS	eg	Rosenbaum	M	20130919	945	20130921	16:30	N	935	308	62	312	74	119	2	3	4	1	2	2	0
214G	CSS	eg	Rosenbaum	F	20130919	986	20130926	11:05	Y	1479	535	85	593	100	205	1	1	1	1	0	0	0		Slides missing
214H	CSS	eg	Rosenbaum	F	20130919	890	20130926	11:37	Y	1360	533	83	602	103	212	1	1	1	6	0	0	3
214K	CSS	eg	Rosenbaum	M	20130919	435	20130921	15:00	N	432	269	63	102	48	297	3	3	4	3	2	3	2		Colon slide missing
215C	CSS	eg	Rosenbaum	F	20130920	1042	20130926	9:10	Y	1519	535	86	644	108	207	1	1	1	1	0	0	0
215H	CSS	eg	Rosenbaum	M	20130920	1085	20130927	8:15	Y	1710	595	93	650	110	213	1	1	1	1	0	0	0
215I	CSS	eg	Rosenbaum	M	20130920	894	20130923	20:30	N	971	189	52	243	56	116	5	5	6	5	4	4	4
215K	CSS	eg	Rosenbaum	F	20130920	1039	20130925	18:20	N	1529	207	52	302	74	219	1	5	3	5	4	2	3
233E	CSS	eg	Rosenbaum	M	20141107	578	20141112	11:00	Y	697	444	97	212	83	287	1	1	1	1	0	0	0	DSCF1193.jpg
233I	CSS	eg	Rosenbaum	M	20141107	668	20141111	14:30	N	820	457	88	490	91	234	1	2	4	1	1	0	1	DSCF1068.jpg	Blood from mouth, skin lesions, also cardiac and intestinal.
233K	CSS	eg	Rosenbaum	M	20141107	1069	20141114	10:00	Y	1545	720	93	633	98	194	1	2	2	3	0	0	2
233N	CSS	eg	Rosenbaum	F	20141107	649	20141110	23:30	Y	720	360	75	96	69	213	6	4	5	6	2	3	2
233P	CSS	eg	Rosenbaum	M	20141107	905	20141110	12:30	N	973	497	82	294	69	260	3	2	4	1	1	1	0
234A	CSS	eg	Rosenbaum	M	20141113	1048	20141115	19:00	N	1011						2	1	1	1
234B	CSS	eg	Rosenbaum	F	20141113	879	20141118	15:30	Y	1155						2	3	4	4				DSCF1164.jpg
234D	CSS	eg	Rosenbaum	F	20141113	1059	20141117	13:25	Y	1301						1	3	4	1
234E	CSS	eg	Rosenbaum	M	20141113	1093	20141115	18:00	N	1082						1	1	1	1					Blood from mouth, no NEC
234L	CSS	eg	Rosenbaum	M	20141113	1221	20141115	23:00	N	1156						2	3	3	3
248C	CSS	eg	Rosenbaum	M	20150623	502	20150627	1:00		535						5	2	2	3
248P	CSS	eg	Rosenbaum	M	20150623	1053	20150630	9:40		1472						1	1	1	1					Found dead.
249D	CSS	eg	Rosenbaum	F	20150624	722	20150629	18:50		1097						1	1	3	6					Hole in stomach.
249N	CSS	eg	Rosenbaum	F	20150624	896	20150628	5:40		1106						5	4	5	5					Ruptured stomach
204G	LAC	eg	prison	F	20130220	923	20130227	9:40	Y	1467	422	106	577	109	215	1	1	1	1	0	0	1
204H	LAC	eg	prison	F	20130220	953	20130227	10:25	Y	1527	283	91	437	96	181	1	1	1	1	1	0	1		Time of death guessed based on others.
204I	LAC	eg	prison	M	20130220	1248	20130227	10:55	Y	1947	250	99	532	96	196	1	1	1	1	1	0	1
204L	LAC	eg	prison	F	20130220	795	20130227	12:10	Y	1135	457	128	612	146	187	1	1	1	1	1	0	0
205C	LAC	eg	prison	F	20130221	851	20130228	10:45	Y	1295	425	105	428	132	146	1	1	1	1	1	1	0
205E	LAC	eg	prison	F	20130221	955	20130228	11:55	Y	1498	NA	NA	NA	NA	NA	1	1	1	1	0	0	1
205G	LAC	eg	prison	M	20130221	1072	20130228	12:30	Y	1507	386	89	550	115	NA	1	1	1	1	1	0	NA
205I	LAC	eg	prison	F	20130221	1061	20130228	13:15	Y	1538	504	87	619	127	215	1	1	1	1	0	0	1		No villi in DI
206C	LAC	eg	prison	F	20130222	1207	20130228	17:30	N	1799	450	116	500	174	211	1	1	1	1	1	1	0		PJ slides missing assumed it was 213P mislabeled
206E	LAC	eg	prison	M	20130222	1040	20130227	8:30	N	1096	502	86	461	164	177	1	1	1	1	1	0	0
212B	LAC	eg	Rosenbaum	F	20130822	956	20130828	NA	NA	1396	313	68	214	58	141	5	5	5	5	2	4	3		colon slide is abnormal
212C	LAC	eg	Rosenbaum	M	20130822	1277	20130826	6:50	N	1494	405	80	382	90	NA	4	5	5	5	3	2	NA
212G	LAC	eg	Rosenbaum	M	20130822	1190	20130829	9:12	Y	1886	611	86	718	111	330	1	1	1	1	0	0	0
213C	LAC	eg	Rosenbaum	M	20130826	1049	20130902	9:45	Y	1520	637	73	268	104	315	1	1	1	1	1	0	0		No villi in DI
213E	LAC	eg	Rosenbaum	F	20130826	823	20130901	15:00	N	1219	225	65	323	80	208	1	4	5	5	2	2	0
213L	LAC	eg	Rosenbaum	F	20130826	842	20130831	6:00	N	1091	296	65	192	80	186	2	5	4	3	1	2	2		colon slide abnormal
213M	LAC	eg	Rosenbaum	M	20130826	765	20130829	18:30	N	752	372	64	368	74	228	5	3	5	3	0	2	0		No villi in DI
214B	LAC	eg	Rosenbaum	M	20130919	693	20130926	7:24	Y	1063	417	74	603	94	216	1	1	1	1	0	0	0
214E	LAC	eg	Rosenbaum	F	20130919	835	20130926	7:55	Y	1396	267	82	209	94	NA	1	2	3	3	1	2	NA
214F	LAC	eg	Rosenbaum	M	20130919	904	20130926	8:28	Y	1508	369	91	588	105	261	1	1	1	1	0	0	0
214I	LAC	eg	Rosenbaum	F	20130919	654	20130926	9:00	N	1004	543	84	658	105	286	1	1	1	1	1	0	0
214L	LAC	eg	Rosenbaum	M	20130919	1085	20130926	9:35	N	1706	515	83	529	100	318	1	1	1	1	0	0	0
215B	LAC	eg	Rosenbaum	F	20130920	1051	20130927	7:40	Y	1661	540	92	625	106	241	1	1	1	1	0	0	0		OG tube in trachea? Maybe aspirated 1st feed.
215E	LAC	eg	Rosenbaum	M	20130920	989	20130925	10:10	Y	1346	218	73	233	88	352	6	3	4	2	3	3	3		Damage in DI not many villi, inflammation in colon and looks abnormal
215G	LAC	eg	Rosenbaum	F	20130920	854	20130924	4:00	N	996	322	59	250	94	312	4	3	3	1	2	3	2		Colon slide missing
215L	LAC	eg	Rosenbaum	M	20130920	839	20130924	21:45	N	1188	232	65	262	85	148	5	3	3	4	3	3	3
233A	LAC	eg	Rosenbaum	F	20141107	1043	20141114	9:00	Y	1614	908	89	591	98	364	1	1	1	1	0	0	0
233C	LAC	eg	Rosenbaum	M	20141107	588	20141112	1:00	N	781	425	79	346	86	251	1	1	1	1	1	1	0
233G	LAC	eg	Rosenbaum	F	20141107	689	20141110	7:00	N	730	550	92	473	78	245	2	1	1	1	0	1	0
233H	LAC	eg	Rosenbaum	F	20141107	928	20141113	9:30	Y	1216	353	84	78	103	316	6	2	5	5	0	3	0
234C	LAC	eg	Rosenbaum	M	20141113	1007	20141115	16:40	N	956						2	1	3	4
234F	LAC	eg	Rosenbaum	M	20141113	804	20141119	14:05	Y	1105						1	1	1	1
234I	LAC	eg	Rosenbaum	M	20141113	1067	20141116	9:45	N	1089						4	2	4	4				DSCF1885.jpg	Euthanized early accidentally?
234K	LAC	eg	Rosenbaum	F	20141113	1100	20141115	23:00	N	1116						2	2	2	1				DSCF1846.jpg	Ruptured stomach, abnormal colon looks like villi
234M	LAC	eg	Rosenbaum	M	20141113	1319	20141116	7:00	N	1363						3	2	3	3					abnormal colon looks like villi
248A	LAC	eg	Rosenbaum	F	20150623	867	20150629	6:15		1270						4	1	3	5
248B	LAC	eg	Rosenbaum	M	20150623	426	20150627	4:30		468						4	3	5	6				DSCF1821.jpg	Ruptured stomach
248F	LAC	eg	Rosenbaum	M	20150623	744	20150630	8:45		1204						1	1	1	1
248I	LAC	eg	Rosenbaum	F	20150623	787	20150628	22:50		1223						1	1	1	1				DSCF1843.jpg	Ruptured stomach
248K	LAC	eg	Rosenbaum	M	20150623	915	20150630	9:10		1457						1	1	1	1
248L	LAC	eg	Rosenbaum	M	20150623	1073	20150630	7:40		1760						1	1	1	1
248N	LAC	eg	Rosenbaum	M	20150623	813	20150627	0:00		974						1	1	1	1
249B	LAC	eg	Rosenbaum	F	20150624	1020	20150629	15:15		1481						3	3	4	3
249F	LAC	eg	Rosenbaum	M	20150624	740	20150627	14:30		789						2	1	1	1
249G	LAC	eg	Rosenbaum	M	20150624	485	20150628	4:45		580						1	3	3	2
249L	LAC	eg	Rosenbaum	F	20150624	834	20150701	7:50		1305						1	1	1	1
249M	LAC	eg	Rosenbaum	M	20150624	888	20150629	16:50		1246						1	3	3	5
204B	MIX	eg	prison	M	20130220	801	20130226	13:00	N	1175	270	50	405	64	165	6	5	6	5	3	2	1
204D	MIX	eg	prison	F	20130220	891	20130227	9:00	Y	1500	264	97	213	100	136	1	3	6	4	3	2	2
204K	MIX	eg	prison	M	20130220	1220	20130227	11:30	Y	1850	350	123	468	129	172	1	1	1	1	0	0	1
204P	MIX	eg	prison	M	20130220	937	20130227	14:23	Y	1479	300	118	550	178	166	1	1	1	2	0	1	0
205D	MIX	eg	prison	M	20130221	1012	20130228	11:15	Y	1459	402	131	503	155	160	1	1	1	1	0	0	0
205K	MIX	eg	prison	M	20130221	1123	20130228	13:55	Y	1552	466	93	544	121	227	1	1	1	1	0	0	0		full stomach; diet only found in proximal jejunum
205L	MIX	eg	prison	F	20130221	779	20130228	14:55	Y	1194	562	92	517	108	140	1	1	1	1	0	0	0		full stomach; feces (diarrhea) looked like diet
206B	MIX	eg	prison	F	20130222	1253	20130228	3:00	N	1734	252	69	167	53	149	1	3	4	1	2	3	1
206K	MIX	eg	prison	M	20130222	1191	20130226	0:00	N	1105	243	77	358	99	159	1	1	1	1	2	1	1		stomach (no NEC) has "cottage cheese", hard contents; ileum has hard contents; OCT samples thawed for 5-6 hrs then refrozen
206M	MIX	eg	prison	M	20130222	1274	20130226	12:15	N	1428	360	110	420	79	151	2	3	3	1	1	2	1
212A	MIX	eg	Rosenbaum	F	20130822	1070	20130827	17:30	N	1419	192	68	173	60	137	4	3	5	6	3	3	4
212F	MIX	eg	Rosenbaum	F	20130822	1253	20130829	8:05	Y	1915	479	75	552	94	325	1	1	1	1	0	0	0
212K	MIX	eg	Rosenbaum	F	20130822	1186	20130829	8:40	Y	1817	642	81	695	107	316	1	1	1	1	0	0	0
213A	MIX	eg	Rosenbaum	M	20130826	889	20130901	6:00	N	1264	210	61	NA	72	132	1	4	4	5	3	4	3
213B	MIX	eg	Rosenbaum	M	20130826	642	20130902	8:10	Y	975	542	65	556	77	178	1	1	1	1	0	0	0
213F	MIX	eg	Rosenbaum	M	20130826	934	20130902	9:00	Y	1348	523	109	636	113	227	1	1	1	3	0	0	3		deathweight from AM; fibrin-like tissue in abdomen
213H	MIX	eg	Rosenbaum	M	20130826	775	20130829	6:00	N	837	179	43	170	69	173	4	4	4	2	3	3	2		1 bad lung
233L	MIX	eg	Rosenbaum	M	20141107	992	20141114	10:55	Y	1530	480	84	528	96	235	1	1	1	1	1	0	0		deathweight is from AM
233M	MIX	eg	Rosenbaum	M	20141107	651	20141112	7:40	Y	916	441	72	99	52	130	5	3	6	5	1	4	3		deathweight is from AM; NEC only mid-SI (possibly not sampled)
234G	MIX	eg	Rosenbaum	M	20141113	902	20141116	17:00	N	903						3	4	4	2					green mucus attached to stomach wall
234N	MIX	eg	Rosenbaum	F	20141113	1168	20141115	21:00	N	1165						2	1	1	1
248D	MIX	eg	Rosenbaum	F	20150623	802	20150630	8:20		1156						1	1	1	3					1 bad lung; NEC localized to mid-SI
248E	MIX	eg	Rosenbaum	M	20150623	763	20150629	19:15		1119						1	3	6	6
248G	MIX	eg	Rosenbaum	F	20150623	819	20150627	20:50		1061						5	2	5	3					deathweight from AM; green mucus in stomach; ascites in abdomen; bloody jejunum contents
248M	MIX	eg	Rosenbaum	M	20150623	1057	20150629	12:30		1550						1	3	5	5					deathweight from AM; green mucus in stomach
248Q	MIX	eg	Rosenbaum	M	20150623	900	20150630	10:05		1336						1	1	1	4					ascites fluid; fibrin fibers in side abdomen
248R	MIX	eg	Rosenbaum	M	20150623	992	20150630	10:30		1410						1	1	1	3					mucus/froth from mouth; ascites found; intassuseption of SI, non-necrotic; fibrin in abdomen; green mucus in stomach
249A	MIX	eg	Rosenbaum	M	20150624	720	20150627	9:10		818						4	5	4	5
249C	MIX	eg	Rosenbaum	F	20150624	1056	20150701	7:09		1637						1	1	1	1					missed stomach contents; little to no colon contents, just blood
249E	MIX	eg	Rosenbaum	F	20150624	469	20150629	6:25		553						2	3	3	4
249H	MIX	eg	Rosenbaum	F	20150624	800	20150628	18:50		1041						3	1	1	1
249I	MIX	eg	Rosenbaum	M	20150624	682	20150629	17:55		939						1	1	1	1
249K	MIX	eg	Rosenbaum	F	20150624	847	20150628	21:35		1134						2	1	3	1
