# Supplementary material for: Metabolomic signatures distinguish the impact of formula carbohydrates on disease outcome in a preterm piglet model of NEC
Source: Microbiome. 2018 Jun 19;6:111. doi: 10.1186/s40168-018-0498-0 (PMC6009052; doi:10.1186/s40168-018-0498-0)
Supplement: Supplementary file 12 — Data, metadata files, and R scripts used to generate the figures. The Rmarkdown_data_metadata.zip is a compressed folder containing the Rmarkdown file, which details the analysis scripts (in both RMD and HTML format). The batch file used to process the sequence data in mothur is provided. Microbiome data is included here as a BIOM-formatted table. All other data (metabolomics and cytokine expression) along with metadata are CSV files. (ZIP 992 kb) [file 40168_2018_498_MOESM12_ESM.zip › pigs_anthropometrics_morphometry_severity_processed.csv]

litter	letter	pigID	group	feeding	farm	sex	dob	weight.b	dod	tod	euth	weight.d	pj.vh	pj.cd	di.vh	di.cd	co.cd	clin.st	clin.je	clin.il	clin.co	hist.pj	hist.di	hist.co	image.index	notes	clin.tot	hist.tot	clin.max	hist.max	clin.nec	hist.nec	tod.d	hrs.after.feed	weight.gain
198	A	198A	CSS	eg	prison	M	2012-11-05	1515	2012-11-12	8:40	Y	2399	652	161.1	696.8888889	147.8888889	270.7	1	1	1	1	0	0	0			4	0	1	0	Healthy	Healthy	8.66666666666667	116.666666666667	120.033946251768
198	B	198B	CSS	eg	prison	F	2012-11-05	1321	2012-11-10	0:00	N	1830	0	67.6	0	124.9	152.5	4	6	6	6	4	4	3			22	11	6	4	NEC	NEC	0	60	154.125662376987
198	D	198D	CSS	eg	prison	M	2012-11-05	1312	2012-11-12	9:45	Y	1981	897.05	129.55	694.3846154	129.3	235.35	1	1	1	1	0	0	0		liver weighed after tissue obtained	4	0	1	0	Healthy	Healthy	9.75	117.75	103.930402361348
199	A	199A	CSS	eg	prison	M	2012-11-06	1016	2012-11-13	8:45	Y	1535	631.5	125.45	961.45	154.8	264.4	1	1	1	1	0	0	0			4	0	1	0	Healthy	Healthy	8.75	116.75	105.009357770322
199	B	199B	CSS	eg	prison	F	2012-11-06	1001	2012-11-09	0:00	N	1007	316.5714286	85.15	388.05	90.8	294.1	2	2	2	2	3	2	1			8	6	2	3	Healthy	NEC	0	12	11.988011988012
199	F	199F	CSS	eg	prison	F	2012-11-06	852	2012-11-09	6:00	N	841	350.05	83.55	424.65	88.2	262.35	1	2	2	1	2	1	1			6	4	2	2	Healthy	NEC	6	18	-17.2143974960876
199	H	199H	CSS	eg	prison	F	2012-11-06	607	2012-11-09	9:30	N	589	377.6	95.85	206	79	266.3	5	2	2	2	1	3	3			11	7	5	3	NEC	NEC	9.5	21.5	-33.1021799931037
199	K	199K	CSS	eg	prison	F	2012-11-06	939	2012-11-13	9:45	Y	1501	391.1	102.35	857.05	123.7	251.55	1	1	1	1	0	0	0			4	0	1	0	Healthy	Healthy	9.75	117.75	121.989106177462
199	L	199L	CSS	eg	prison	M	2012-11-06	1039	2012-11-13	10:10	Y	1522	454.9	126.15	943.85	140.75	269.05	1	1	1	1	0	0	0			4	0	1	0	Healthy	Healthy	10.1666666666667	118.166666666667	94.4164875904601
199	N	199N	CSS	eg	prison	M	2012-11-06	941	2012-11-10	16:00	N	1156	229.7647059	86.6	0	0	199.85	5	6	6	6	3	4	3			23	10	6	4	NEC	NEC	16	52	105.452464644813
200	F	200F	CSS	eg	prison	F	2012-11-07	900	2012-11-14	3:00	N	1498	267.35	79.75	341.3	65.75	246.3	1	4	4	2	3	3	2			11	8	4	3	NEC	NEC	3	111	143.663663663664
200	G	200G	CSS	eg	prison	M	2012-11-07	1323	2012-11-14	8:40	Y	1912	732	121.75	804.65	121.8	256.75	1	1	1	1	0	0	0			4	0	1	0	Healthy	Healthy	8.66666666666667	116.666666666667	91.5840621963071
200	K	200K	CSS	eg	prison	F	2012-11-07	1026	2012-11-09	16:00	N	995	559.5	81.4	547.65	85.45	299.5	1	4	3	1	2	1	2			9	5	4	2	NEC	NEC	16	4	-181.286549707602
200	M	200M	CSS	eg	prison	F	2012-11-07	1118	2012-11-14	7:45	N	1816	378.7	113.5	358.25	116.5	156.95	1	4	2	4	2	2	3			11	7	4	3	NEC	NEC	7.75	115.75	129.45053841131
200	P	200P	CSS	eg	prison	F	2012-11-07	1268	2012-11-14	6:00	N	1999	249.65	88.85	250.1	118.25	290.7	4	5	6	5	3	2	2		necrotic, pale, dilated loops, especially PJ, possible perf of stomach	20	7	6	3	NEC	NEC	6	114	121.368088992197
200	Q	200Q	CSS	eg	prison	F	2012-11-07	1412	2012-11-14	10:00	Y	2158	1013.5	98.3	1095.05	111.15	256.4	1	1	1	1	0	0	0		flim on inner layer of stomach	4	0	1	0	Healthy	Healthy	10	118	107.456666826715
204	C	204C	CSS	eg	prison	M	2013-02-20	806	2013-02-24	21:30	N	956	230	64	209	78	NA	4	4	5	6	2	3	4			19	9	6	4	NEC	NEC	21.5	57.5	77.6782824468659
204	E	204E	CSS	eg	prison	M	2013-02-20	728	2013-02-25	5:45	N	929	478	107	NA	86	149	4	4	5	5	2	4	3			18	9	5	4	NEC	NEC	5.75	65.75	100.781347929637
204	M	204M	CSS	eg	prison	F	2013-02-20	1103	2013-02-27	13:26	Y	1720	434	120	447	135	182	1	1	1	1	1	1	0		No villi in colon	4	2	1	1	Healthy	Healthy	13.4333333333333	121.433333333333	110.55616790382
204	N	204N	CSS	eg	prison	M	2013-02-20	1029	2013-02-27	14:00	Y	1437	688	127	457	126	148	1	1	1	1	0	0	0			4	0	1	0	Healthy	Healthy	14	122	78.0002867657602
205	B	205B	CSS	eg	prison	F	2013-02-21	1165	2013-02-28	10:00	Y	1815	467	139	506	177	146	1	1	1	1	0	0	0		No villi in DI	4	0	1	0	Healthy	Healthy	10	118	113.479304575544
205	H	205H	CSS	eg	prison	F	2013-02-21	1040	2013-02-27	7:30	N	1345	627	84	536	115	148	1	1	1	2	1	0	1			5	2	2	1	Healthy	Healthy	7.5	91.5	76.9230769230769
205	M	205M	CSS	eg	prison	M	2013-02-21	857	2013-02-28	15:15	Y	1208	537	78	470	145	156	1	1	1	1	0	0	0			4	0	1	0	Healthy	Healthy	15.25	123.25	79.7536573877932
206	A	206A	CSS	eg	prison	M	2013-02-22	1260	2013-02-26	6:00	N	1224	NA	NA	NA	NA	NA	1	1	1	1	NA	NA	NA			4	NA	1	-Inf	Healthy	Healthy	6	42	-16.3265306122449
206	D	206D	CSS	eg	prison	F	2013-02-22	1222	2013-02-28	16:50	N	1719	420	80	438	180	182	1	1	1	1	0	1	0			4	1	1	1	Healthy	Healthy	16.8333333333333	100.833333333333	96.8037764942987
206	H	206H	CSS	eg	prison	M	2013-02-22	1187	2013-02-28	3:00	N	1675	0	132	181	107	171	1	1	1	1	2	2	1			4	5	1	2	Healthy	NEC	3	87	113.412543938646
212	E	212E	CSS	eg	Rosenbaum	F	2013-08-22	1165	2013-08-29	9:50	Y	1581	663	107	739	121	171	1	1	1	1	0	0	0			4	0	1	0	Healthy	Healthy	9.83333333333333	117.833333333333	72.7294801828435
212	H	212H	CSS	eg	Rosenbaum	F	2013-08-22	1056	2013-08-29	10:25	Y	1563	554	81	769	114	224	1	1	1	1	0	0	0			4	0	1	0	Healthy	Healthy	10.4166666666667	118.416666666667	97.3066342524471
212	I	212I	CSS	eg	Rosenbaum	M	2013-08-22	1280	2013-08-29	11:00	Y	1900	690	84	892	118	211	1	1	1	1	0	0	0			4	0	1	0	Healthy	Healthy	11	119	97.6890756302521
213	G	213G	CSS	eg	Rosenbaum	M	2013-08-26	958	2013-08-31	14:45	N	1118	444	84	NA	60	150	3	4	5	5	1	4	3			17	8	5	4	NEC	NEC	14.75	74.75	53.6234211463403
213	K	213K	CSS	eg	Rosenbaum	F	2013-08-26	771	2013-08-31	22:00	N	1133	330	68	NA	73	149	3	1	4	5	2	4	4			13	10	5	4	NEC	NEC	22	82	137.420518174053
213	N	213N	CSS	eg	Rosenbaum	F	2013-08-26	845	2013-09-02	7:30	Y	1288	317	63	393	84	176	1	1	1	1	0	0	0	DSCF1172.jpg		4	0	1	0	Healthy	Healthy	7.5	115.5	108.937216629524
214	A	214A	CSS	eg	Rosenbaum	F	2013-09-19	800	2013-09-26	10:40	Y	1232	422	89	626	104	227	1	1	1	1	0	0	0			4	0	1	0	Healthy	Healthy	10.6666666666667	118.666666666667	109.213483146067
214	C	214C	CSS	eg	Rosenbaum	M	2013-09-19	945	2013-09-21	16:30	N	935	308	62	312	74	119	2	3	4	1	2	2	0			10	4	4	2	NEC	NEC	16.5	4.5	-56.4373897707231
214	G	214G	CSS	eg	Rosenbaum	F	2013-09-19	986	2013-09-26	11:05	Y	1479	535	85	593	100	205	1	1	1	1	0	0	0		Slides missing	4	0	1	0	Healthy	Healthy	11.0833333333333	119.083333333333	100.769769069279
214	H	214H	CSS	eg	Rosenbaum	F	2013-09-19	890	2013-09-26	11:37	Y	1360	533	83	602	103	212	1	1	1	6	0	0	3			9	3	6	3	NEC	NEC	11.6166666666667	119.616666666667	105.956449519611
214	K	214K	CSS	eg	Rosenbaum	M	2013-09-19	435	2013-09-21	15:00	N	432	269	63	102	48	297	3	3	4	3	2	3	2		Colon slide missing	13	7	4	3	NEC	NEC	15	3	-55.1724137931035
215	C	215C	CSS	eg	Rosenbaum	F	2013-09-20	1042	2013-09-26	9:10	Y	1519	535	86	644	108	207	1	1	1	1	0	0	0			4	0	1	0	Healthy	Healthy	9.16666666666667	93.1666666666667	117.923767077898
215	H	215H	CSS	eg	Rosenbaum	M	2013-09-20	1085	2013-09-27	8:15	Y	1710	595	93	650	110	213	1	1	1	1	0	0	0			4	0	1	0	Healthy	Healthy	8.25	116.25	118.923740151628
215	I	215I	CSS	eg	Rosenbaum	M	2013-09-20	894	2013-09-23	20:30	N	971	189	52	243	56	116	5	5	6	5	4	4	4			21	12	6	4	NEC	NEC	20.5	32.5	63.6035105833764
215	K	215K	CSS	eg	Rosenbaum	F	2013-09-20	1039	2013-09-25	18:20	N	1529	207	52	302	74	219	1	5	3	5	4	2	3			14	9	5	4	NEC	NEC	18.3333333333333	78.3333333333333	144.492453873405
233	E	233E	CSS	eg	Rosenbaum	M	2014-11-07	578	2014-11-12	11:00	Y	697	444	97	212	83	287	1	1	1	1	0	0	0	DSCF1193.jpg		4	0	1	0	Healthy	Healthy	11	71	69.5940347970174
233	I	233I	CSS	eg	Rosenbaum	M	2014-11-07	668	2014-11-11	14:30	N	820	457	88	490	91	234	1	2	4	1	1	0	1	DSCF1068.jpg	Blood from mouth, skin lesions, also cardiac and intestinal.	8	2	4	1	NEC	Healthy	14.5	50.5	108.140155332899
233	K	233K	CSS	eg	Rosenbaum	M	2014-11-07	1069	2014-11-14	10:00	Y	1545	720	93	633	98	194	1	2	2	3	0	0	2			8	2	3	2	NEC	NEC	10	118	90.5646017979737
233	N	233N	CSS	eg	Rosenbaum	F	2014-11-07	649	2014-11-10	23:30	Y	720	360	75	96	69	213	6	4	5	6	2	3	2			21	7	6	3	NEC	NEC	23.5	35.5	73.959938366718
233	P	233P	CSS	eg	Rosenbaum	M	2014-11-07	905	2014-11-10	12:30	N	973	497	82	294	69	260	3	2	4	1	1	1	0			10	2	4	1	NEC	Healthy	12.5	24.5	73.6046904949825
234	A	234A	CSS	eg	Rosenbaum	M	2014-11-13	1048	2014-11-15	19:00	N	1011	NA	NA	NA	NA	NA	2	1	1	1	NA	NA	NA			5	NA	2	-Inf	Healthy	Healthy	19	7	-121.046892039258
234	B	234B	CSS	eg	Rosenbaum	F	2014-11-13	879	2014-11-18	15:30	Y	1155	NA	NA	NA	NA	NA	2	3	4	4	NA	NA	NA	DSCF1164.jpg		13	NA	4	-Inf	NEC	Healthy	15.5	75.5	99.8123997016477
234	D	234D	CSS	eg	Rosenbaum	F	2014-11-13	1059	2014-11-17	13:25	Y	1301	NA	NA	NA	NA	NA	1	3	4	1	NA	NA	NA			9	NA	4	-Inf	NEC	Healthy	13.4166666666667	49.4166666666667	110.98318914245
234	E	234E	CSS	eg	Rosenbaum	M	2014-11-13	1093	2014-11-15	18:00	N	1082	NA	NA	NA	NA	NA	1	1	1	1	NA	NA	NA		Blood from mouth, no NEC	4	NA	1	-Inf	Healthy	Healthy	18	6	-40.256175663312
234	L	234L	CSS	eg	Rosenbaum	M	2014-11-13	1221	2014-11-15	23:00	N	1156	NA	NA	NA	NA	NA	2	3	3	3	NA	NA	NA			11	NA	3	-Inf	NEC	Healthy	23	11	-116.149207058298
248	C	248C	CSS	eg	Rosenbaum	M	2015-06-23	502	2015-06-27	1:00		535	NA	NA	NA	NA	NA	5	2	2	3	NA	NA	NA			12	NA	5	-Inf	NEC	Healthy	1	37	42.6402498115646
248	P	248P	CSS	eg	Rosenbaum	M	2015-06-23	1053	2015-06-30	9:40		1472	NA	NA	NA	NA	NA	1	1	1	1	NA	NA	NA		Found dead.	4	NA	1	-Inf	Healthy	Healthy	9.66666666666667	117.666666666667	81.1602624633786
249	D	249D	CSS	eg	Rosenbaum	F	2015-06-24	722	2015-06-29	18:50		1097	NA	NA	NA	NA	NA	1	1	3	6	NA	NA	NA		Hole in stomach.	11	NA	6	-Inf	NEC	Healthy	18.8333333333333	78.8333333333333	158.12313692878
249	N	249N	CSS	eg	Rosenbaum	F	2015-06-24	896	2015-06-28	5:40		1106	NA	NA	NA	NA	NA	5	4	5	5	NA	NA	NA		Ruptured stomach	19	NA	5	-Inf	NEC	Healthy	5.66666666666667	41.6666666666667	135
204	G	204G	LAC	eg	prison	F	2013-02-20	923	2013-02-27	9:40	Y	1467	422	106	577	109	215	1	1	1	1	0	0	1			4	1	1	1	Healthy	Healthy	9.66666666666667	117.666666666667	120.213983837652
204	H	204H	LAC	eg	prison	F	2013-02-20	953	2013-02-27	10:25	Y	1527	283	91	437	96	181	1	1	1	1	1	0	1		Time of death guessed based on others.	4	2	1	1	Healthy	Healthy	10.4166666666667	118.416666666667	122.072377092821
204	I	204I	LAC	eg	prison	M	2013-02-20	1248	2013-02-27	10:55	Y	1947	250	99	532	96	196	1	1	1	1	1	0	1			4	2	1	1	Healthy	Healthy	10.9166666666667	118.916666666667	113.039728316533
204	L	204L	LAC	eg	prison	F	2013-02-20	795	2013-02-27	12:10	Y	1135	457	128	612	146	187	1	1	1	1	1	0	0			4	1	1	1	Healthy	Healthy	12.1666666666667	120.166666666667	85.4159579200796
205	C	205C	LAC	eg	prison	F	2013-02-21	851	2013-02-28	10:45	Y	1295	425	105	428	132	146	1	1	1	1	1	1	0			4	2	1	1	Healthy	Healthy	10.75	118.75	105.446224256293
205	E	205E	LAC	eg	prison	F	2013-02-21	955	2013-02-28	11:55	Y	1498	NA	NA	NA	NA	NA	1	1	1	1	0	0	1			4	1	1	1	Healthy	Healthy	11.9166666666667	119.916666666667	113.796302697117
205	G	205G	LAC	eg	prison	M	2013-02-21	1072	2013-02-28	12:30	Y	1507	386	89	550	115	NA	1	1	1	1	1	0	NA			4	NA	1	1	Healthy	Healthy	12.5	120.5	80.8199665572552
205	I	205I	LAC	eg	prison	F	2013-02-21	1061	2013-02-28	13:15	Y	1538	504	87	619	127	215	1	1	1	1	0	0	1		No villi in DI	4	1	1	1	Healthy	Healthy	13.25	121.25	88.9882138033561
206	C	206C	LAC	eg	prison	F	2013-02-22	1207	2013-02-28	17:30	N	1799	450	116	500	174	211	1	1	1	1	1	1	0		PJ slides missing assumed it was 213P mislabeled	4	2	1	1	Healthy	Healthy	17.5	101.5	115.973732863714
206	E	206E	LAC	eg	prison	M	2013-02-22	1040	2013-02-27	8:30	N	1096	502	86	461	164	177	1	1	1	1	1	0	0			4	1	1	1	Healthy	Healthy	8.5	68.5	18.8658057271196
212	B	212B	LAC	eg	Rosenbaum	F	2013-08-22	956	2013-08-28	NA	NA	1396	313	68	214	58	141	5	5	5	5	2	4	3		colon slide is abnormal	20	9	5	4	NEC	NEC	NA	NA	NA
212	C	212C	LAC	eg	Rosenbaum	M	2013-08-22	1277	2013-08-26	6:50	N	1494	405	80	382	90	NA	4	5	5	5	3	2	NA			19	NA	5	3	NEC	NEC	6.83333333333333	42.8333333333333	95.213428847402
212	G	212G	LAC	eg	Rosenbaum	M	2013-08-22	1190	2013-08-29	9:12	Y	1886	611	86	718	111	330	1	1	1	1	0	0	0			4	0	1	0	Healthy	Healthy	9.2	117.2	119.769409470273
213	C	213C	LAC	eg	Rosenbaum	M	2013-08-26	1049	2013-09-02	9:45	Y	1520	637	73	268	104	315	1	1	1	1	1	0	0		No villi in DI	4	1	1	1	Healthy	Healthy	9.75	117.75	91.5157292659676
213	E	213E	LAC	eg	Rosenbaum	F	2013-08-26	823	2013-09-01	15:00	N	1219	225	65	323	80	208	1	4	5	5	2	2	0			15	4	5	2	NEC	NEC	15	99	116.646415552855
213	L	213L	LAC	eg	Rosenbaum	F	2013-08-26	842	2013-08-31	6:00	N	1091	296	65	192	80	186	2	5	4	3	1	2	2		colon slide abnormal	14	5	5	2	NEC	NEC	6	66	107.536169293889
213	M	213M	LAC	eg	Rosenbaum	M	2013-08-26	765	2013-08-29	18:30	N	752	372	64	368	74	228	5	3	5	3	0	2	0		No villi in DI	16	2	5	2	NEC	NEC	18.5	30.5	-13.371906139505
214	B	214B	LAC	eg	Rosenbaum	M	2013-09-19	693	2013-09-26	7:24	Y	1063	417	74	603	94	216	1	1	1	1	0	0	0			4	0	1	0	Healthy	Healthy	7.4	115.4	111.038585908603
214	E	214E	LAC	eg	Rosenbaum	F	2013-09-19	835	2013-09-26	7:55	Y	1396	267	82	209	94	NA	1	2	3	3	1	2	NA			9	NA	3	2	NEC	NEC	7.91666666666667	115.916666666667	139.104680645897
214	F	214F	LAC	eg	Rosenbaum	M	2013-09-19	904	2013-09-26	8:28	Y	1508	369	91	588	105	261	1	1	1	1	0	0	0			4	0	1	0	Healthy	Healthy	8.46666666666667	116.466666666667	137.682297339054
214	I	214I	LAC	eg	Rosenbaum	F	2013-09-19	654	2013-09-26	9:00	N	1004	543	84	658	105	286	1	1	1	1	1	0	0			4	1	1	1	Healthy	Healthy	9	117	109.778091429468
214	L	214L	LAC	eg	Rosenbaum	M	2013-09-19	1085	2013-09-26	9:35	N	1706	515	83	529	100	318	1	1	1	1	0	0	0			4	0	1	0	Healthy	Healthy	9.58333333333333	117.583333333333	116.822725981181
215	B	215B	LAC	eg	Rosenbaum	F	2013-09-20	1051	2013-09-27	7:40	Y	1661	540	92	625	106	241	1	1	1	1	0	0	0		OG tube in trachea? Maybe aspirated 1st feed.	4	0	1	0	Healthy	Healthy	7.66666666666667	115.666666666667	120.428739474139
215	E	215E	LAC	eg	Rosenbaum	M	2013-09-20	989	2013-09-25	10:10	Y	1346	218	73	233	88	352	6	3	4	2	3	3	3		Damage in DI not many villi, inflammation in colon and looks abnormal	15	9	6	3	NEC	NEC	10.1666666666667	70.1666666666667	123.467405114214
215	G	215G	LAC	eg	Rosenbaum	F	2013-09-20	854	2013-09-24	4:00	N	996	322	59	250	94	312	4	3	3	1	2	3	2		Colon slide missing	11	7	4	3	NEC	NEC	4	40	99.7658079625293
215	L	215L	LAC	eg	Rosenbaum	M	2013-09-20	839	2013-09-24	21:45	N	1188	232	65	262	85	148	5	3	3	4	3	3	3			15	9	5	3	NEC	NEC	21.75	57.75	172.871228890299
233	A	233A	LAC	eg	Rosenbaum	F	2014-11-07	1043	2014-11-14	9:00	Y	1614	908	89	591	98	364	1	1	1	1	0	0	0			4	0	1	0	Healthy	Healthy	9	117	112.299333775844
233	C	233C	LAC	eg	Rosenbaum	M	2014-11-07	588	2014-11-12	1:00	N	781	425	79	346	86	251	1	1	1	1	1	1	0			4	2	1	1	Healthy	Healthy	1	61	129.140180662429
233	G	233G	LAC	eg	Rosenbaum	F	2014-11-07	689	2014-11-10	7:00	N	730	550	92	473	78	245	2	1	1	1	0	1	0			5	1	2	1	Healthy	Healthy	7	19	75.1661446795508
233	H	233H	LAC	eg	Rosenbaum	F	2014-11-07	928	2014-11-13	9:30	Y	1216	353	84	78	103	316	6	2	5	5	0	3	0			18	3	6	3	NEC	NEC	9.5	93.5	79.6607044071547
234	C	234C	LAC	eg	Rosenbaum	M	2014-11-13	1007	2014-11-15	16:40	N	956	NA	NA	NA	NA	NA	2	1	3	4	NA	NA	NA			10	NA	4	-Inf	NEC	Healthy	16.6666666666667	4.66666666666667	-260.462476947085
234	F	234F	LAC	eg	Rosenbaum	M	2014-11-13	804	2014-11-19	14:05	Y	1105	NA	NA	NA	NA	NA	1	1	1	1	NA	NA	NA			4	NA	1	-Inf	Healthy	Healthy	14.0833333333333	98.0833333333333	91.6065382518165
234	I	234I	LAC	eg	Rosenbaum	M	2014-11-13	1067	2014-11-16	9:45	N	1089	NA	NA	NA	NA	NA	4	2	4	4	NA	NA	NA	DSCF1885.jpg	Euthanized early accidentally?	14	NA	4	-Inf	NEC	Healthy	9.75	21.75	22.7515108425169
234	K	234K	LAC	eg	Rosenbaum	F	2014-11-13	1100	2014-11-15	23:00	N	1116	NA	NA	NA	NA	NA	2	2	2	1	NA	NA	NA	DSCF1846.jpg	Ruptured stomach, abnormal colon looks like villi	7	NA	2	-Inf	Healthy	Healthy	23	11	31.7355371900826
234	M	234M	LAC	eg	Rosenbaum	M	2014-11-13	1319	2014-11-16	7:00	N	1363	NA	NA	NA	NA	NA	3	2	3	3	NA	NA	NA		abnormal colon looks like villi	11	NA	3	-Inf	NEC	Healthy	7	19	42.1371852679462
248	A	248A	LAC	eg	Rosenbaum	F	2015-06-23	867	2015-06-29	6:15		1270	NA	NA	NA	NA	NA	4	1	3	5	NA	NA	NA			13	NA	5	-Inf	NEC	Healthy	6.25	90.25	123.608967784604
248	B	248B	LAC	eg	Rosenbaum	M	2015-06-23	426	2015-06-27	4:30		468	NA	NA	NA	NA	NA	4	3	5	6	NA	NA	NA	DSCF1821.jpg	Ruptured stomach	18	NA	6	-Inf	NEC	Healthy	4.5	40.5	58.4246218049035
248	F	248F	LAC	eg	Rosenbaum	M	2015-06-23	744	2015-06-30	8:45		1204	NA	NA	NA	NA	NA	1	1	1	1	NA	NA	NA			4	NA	1	-Inf	Healthy	Healthy	8.75	116.75	127.098155695241
248	I	248I	LAC	eg	Rosenbaum	F	2015-06-23	787	2015-06-28	22:50		1223	NA	NA	NA	NA	NA	1	1	1	1	NA	NA	NA	DSCF1843.jpg	Ruptured stomach	4	NA	1	-Inf	Healthy	Healthy	22.8333333333333	82.8333333333333	160.515826854392
248	K	248K	LAC	eg	Rosenbaum	M	2015-06-23	915	2015-06-30	9:10		1457	NA	NA	NA	NA	NA	1	1	1	1	NA	NA	NA			4	NA	1	-Inf	Healthy	Healthy	9.16666666666667	117.166666666667	121.33479467388
248	L	248L	LAC	eg	Rosenbaum	M	2015-06-23	1073	2015-06-30	7:40		1760	NA	NA	NA	NA	NA	1	1	1	1	NA	NA	NA			4	NA	1	-Inf	Healthy	Healthy	7.66666666666667	115.666666666667	132.849534419643
248	N	248N	LAC	eg	Rosenbaum	M	2015-06-23	813	2015-06-27	0:00		974	NA	NA	NA	NA	NA	1	1	1	1	NA	NA	NA			4	NA	1	-Inf	Healthy	Healthy	0	36	132.021320213202
249	B	249B	LAC	eg	Rosenbaum	F	2015-06-24	1020	2015-06-29	15:15		1481	NA	NA	NA	NA	NA	3	3	4	3	NA	NA	NA			13	NA	4	-Inf	NEC	Healthy	15.25	75.25	144.146961110025
249	F	249F	LAC	eg	Rosenbaum	M	2015-06-24	740	2015-06-27	14:30		789	NA	NA	NA	NA	NA	2	1	1	1	NA	NA	NA			5	NA	2	-Inf	Healthy	Healthy	14.5	26.5	59.9694033656298
249	G	249G	LAC	eg	Rosenbaum	M	2015-06-24	485	2015-06-28	4:45		580	NA	NA	NA	NA	NA	1	3	3	2	NA	NA	NA			9	NA	3	-Inf	NEC	Healthy	4.75	40.75	115.362722155461
249	L	249L	LAC	eg	Rosenbaum	F	2015-06-24	834	2015-07-01	7:50		1305	NA	NA	NA	NA	NA	1	1	1	1	NA	NA	NA			4	NA	1	-Inf	Healthy	Healthy	7.83333333333333	115.833333333333	117.012576988769
249	M	249M	LAC	eg	Rosenbaum	M	2015-06-24	888	2015-06-29	16:50		1246	NA	NA	NA	NA	NA	1	3	3	5	NA	NA	NA			12	NA	5	-Inf	NEC	Healthy	16.8333333333333	76.8333333333333	125.930702937211
204	B	204B	MIX	eg	prison	M	2013-02-20	801	2013-02-26	13:00	N	1175	270	50	405	64	165	6	5	6	5	3	2	1			22	6	6	3	NEC	NEC	13	97	115.525695972817
204	D	204D	MIX	eg	prison	F	2013-02-20	891	2013-02-27	9:00	Y	1500	264	97	213	100	136	1	3	6	4	3	2	2			14	7	6	3	NEC	NEC	9	117	140.205473538807
204	K	204K	MIX	eg	prison	M	2013-02-20	1220	2013-02-27	11:30	Y	1850	350	123	468	129	172	1	1	1	1	0	0	1			4	1	1	1	Healthy	Healthy	11.5	119.5	103.710816928459
204	P	204P	MIX	eg	prison	M	2013-02-20	937	2013-02-27	14:23	Y	1479	300	118	550	178	166	1	1	1	2	0	1	0			5	1	2	1	Healthy	Healthy	14.3833333333333	122.383333333333	113.43541377227
205	D	205D	MIX	eg	prison	M	2013-02-21	1012	2013-02-28	11:15	Y	1459	402	131	503	155	160	1	1	1	1	0	0	0			4	0	1	0	Healthy	Healthy	11.25	119.25	88.8955179357148
205	K	205K	MIX	eg	prison	M	2013-02-21	1123	2013-02-28	13:55	Y	1552	466	93	544	121	227	1	1	1	1	0	0	0		full stomach; diet only found in proximal jejunum	4	0	1	0	Healthy	Healthy	13.9166666666667	121.916666666667	75.2013604804531
205	L	205L	MIX	eg	prison	F	2013-02-21	779	2013-02-28	14:55	Y	1194	562	92	517	108	140	1	1	1	1	0	0	0		full stomach; feces (diarrhea) looked like diet	4	0	1	0	Healthy	Healthy	14.9166666666667	122.916666666667	104.018624485977
206	B	206B	MIX	eg	prison	F	2013-02-22	1253	2013-02-28	3:00	N	1734	252	69	167	53	149	1	3	4	1	2	3	1			9	6	4	3	NEC	NEC	3	87	105.897569970003
206	K	206K	MIX	eg	prison	M	2013-02-22	1191	2013-02-26	0:00	N	1105	243	77	358	99	159	1	1	1	1	2	1	1		stomach (no NEC) has "cottage cheese", hard contents; ileum has hard contents; OCT samples thawed for 5-6 hrs then refrozen	4	4	1	2	Healthy	NEC	0	36	-48.1388189196753
206	M	206M	MIX	eg	prison	M	2013-02-22	1274	2013-02-26	12:15	N	1428	360	110	420	79	151	2	3	3	1	1	2	1			9	4	3	2	NEC	NEC	12.25	48.25	60.126402095314
212	A	212A	MIX	eg	Rosenbaum	F	2013-08-22	1070	2013-08-27	17:30	N	1419	192	68	173	60	137	4	3	5	6	3	3	4			18	10	6	4	NEC	NEC	17.5	77.5	101.006933976485
212	F	212F	MIX	eg	Rosenbaum	F	2013-08-22	1253	2013-08-29	8:05	Y	1915	479	75	552	94	325	1	1	1	1	0	0	0			4	0	1	0	Healthy	Healthy	8.08333333333333	116.083333333333	109.231598649959
212	K	212K	MIX	eg	Rosenbaum	F	2013-08-22	1186	2013-08-29	8:40	Y	1817	642	81	695	107	316	1	1	1	1	0	0	0			4	0	1	0	Healthy	Healthy	8.66666666666667	116.666666666667	109.44832570465
213	A	213A	MIX	eg	Rosenbaum	M	2013-08-26	889	2013-09-01	6:00	N	1264	210	61	NA	72	132	1	4	4	5	3	4	3			14	10	5	4	NEC	NEC	6	90	112.485939257593
213	B	213B	MIX	eg	Rosenbaum	M	2013-08-26	642	2013-09-02	8:10	Y	975	542	65	556	77	178	1	1	1	1	0	0	0			4	0	1	0	Healthy	Healthy	8.16666666666667	116.166666666667	107.161533407528
213	F	213F	MIX	eg	Rosenbaum	M	2013-08-26	934	2013-09-02	9:00	Y	1348	523	109	636	113	227	1	1	1	3	0	0	3		deathweight from AM; fibrin-like tissue in abdomen	6	3	3	3	NEC	NEC	9	117	90.9240652281337
213	H	213H	MIX	eg	Rosenbaum	M	2013-08-26	775	2013-08-29	6:00	N	837	179	43	170	69	173	4	4	4	2	3	3	2		1 bad lung	14	8	4	3	NEC	NEC	6	18	106.666666666667
233	L	233L	MIX	eg	Rosenbaum	M	2014-11-07	992	2014-11-14	10:55	Y	1530	480	84	528	96	235	1	1	1	1	1	0	0		deathweight is from AM	4	1	1	1	Healthy	Healthy	10.9166666666667	118.916666666667	109.455885344847
233	M	233M	MIX	eg	Rosenbaum	M	2014-11-07	651	2014-11-12	7:40	Y	916	441	72	99	52	130	5	3	6	5	1	4	3		deathweight is from AM; NEC only mid-SI (possibly not sampled)	19	8	6	4	NEC	NEC	7.66666666666667	67.6666666666667	144.378107193934
234	G	234G	MIX	eg	Rosenbaum	M	2014-11-13	902	2014-11-16	17:00	N	903	NA	NA	NA	NA	NA	3	4	4	2	NA	NA	NA		green mucus attached to stomach wall	13	NA	4	-Inf	NEC	Healthy	17	29	0.917501338022785
234	N	234N	MIX	eg	Rosenbaum	F	2014-11-13	1168	2014-11-15	21:00	N	1165	NA	NA	NA	NA	NA	2	1	1	1	NA	NA	NA			5	NA	2	-Inf	Healthy	Healthy	21	9	-6.84931506849315
248	D	248D	MIX	eg	Rosenbaum	F	2015-06-23	802	2015-06-30	8:20		1156	NA	NA	NA	NA	NA	1	1	1	3	NA	NA	NA		1 bad lung; NEC localized to mid-SI	6	NA	3	-Inf	NEC	Healthy	8.33333333333333	116.333333333333	91.0617439209998
248	E	248E	MIX	eg	Rosenbaum	M	2015-06-23	763	2015-06-29	19:15		1119	NA	NA	NA	NA	NA	1	3	6	6	NA	NA	NA			16	NA	6	-Inf	NEC	Healthy	19.25	103.25	108.454266483455
248	G	248G	MIX	eg	Rosenbaum	F	2015-06-23	819	2015-06-27	20:50		1061	NA	NA	NA	NA	NA	5	2	5	3	NA	NA	NA		deathweight from AM; green mucus in stomach; ascites in abdomen; bloody jejunum contents	15	NA	5	-Inf	NEC	Healthy	20.8333333333333	56.8333333333333	124.778447359093
248	M	248M	MIX	eg	Rosenbaum	M	2015-06-23	1057	2015-06-29	12:30		1550	NA	NA	NA	NA	NA	1	3	5	5	NA	NA	NA		deathweight from AM; green mucus in stomach	14	NA	5	-Inf	NEC	Healthy	12.5	96.5	115.999431375336
248	Q	248Q	MIX	eg	Rosenbaum	M	2015-06-23	900	2015-06-30	10:05		1336	NA	NA	NA	NA	NA	1	1	1	4	NA	NA	NA		ascites fluid; fibrin fibers in side abdomen	7	NA	4	-Inf	NEC	Healthy	10.0833333333333	118.083333333333	98.4615384615385
248	R	248R	MIX	eg	Rosenbaum	M	2015-06-23	992	2015-06-30	10:30		1410	NA	NA	NA	NA	NA	1	1	1	3	NA	NA	NA		mucus/froth from mouth; ascites found; intassuseption of SI, non-necrotic; fibrin in abdomen; green mucus in stomach	6	NA	3	-Inf	NEC	Healthy	10.5	118.5	85.3409554920376
249	A	249A	MIX	eg	Rosenbaum	M	2015-06-24	720	2015-06-27	9:10		818	NA	NA	NA	NA	NA	4	5	4	5	NA	NA	NA			18	NA	5	-Inf	NEC	Healthy	9.16666666666667	21.1666666666667	154.330708661417
249	C	249C	MIX	eg	Rosenbaum	F	2015-06-24	1056	2015-07-01	7:09		1637	NA	NA	NA	NA	NA	1	1	1	1	NA	NA	NA		missed stomach contents; little to no colon contents, just blood	4	NA	1	-Inf	Healthy	Healthy	7.15	115.15	114.672561481072
249	E	249E	MIX	eg	Rosenbaum	F	2015-06-24	469	2015-06-29	6:25		553	NA	NA	NA	NA	NA	2	3	3	4	NA	NA	NA			12	NA	4	-Inf	NEC	Healthy	6.41666666666667	66.4166666666667	64.7203131144778
249	H	249H	MIX	eg	Rosenbaum	F	2015-06-24	800	2015-06-28	18:50		1041	NA	NA	NA	NA	NA	3	1	1	1	NA	NA	NA			6	NA	3	-Inf	NEC	Healthy	18.8333333333333	54.8333333333333	131.854103343465
249	I	249I	MIX	eg	Rosenbaum	M	2015-06-24	682	2015-06-29	17:55		939	NA	NA	NA	NA	NA	1	1	1	1	NA	NA	NA			4	NA	1	-Inf	Healthy	Healthy	17.9166666666667	77.9166666666667	116.072576724638
249	K	249K	MIX	eg	Rosenbaum	F	2015-06-24	847	2015-06-28	21:35		1134	NA	NA	NA	NA	NA	2	1	3	1	NA	NA	NA			7	NA	3	-Inf	NEC	Healthy	21.5833333333333	57.5833333333333	141.225436844434
