# Supplementary material for: Metabolomic signatures distinguish the impact of formula carbohydrates on disease outcome in a preterm piglet model of NEC
Source: Microbiome. 2018 Jun 19;6:111. doi: 10.1186/s40168-018-0498-0 (PMC6009052; doi:10.1186/s40168-018-0498-0)
Supplement: Supplementary file 12 — Data, metadata files, and R scripts used to generate the figures. The Rmarkdown_data_metadata.zip is a compressed folder containing the Rmarkdown file, which details the analysis scripts (in both RMD and HTML format). The batch file used to process the sequence data in mothur is provided. Microbiome data is included here as a BIOM-formatted table. All other data (metabolomics and cytokine expression) along with metadata are CSV files. (ZIP 992 kb) [file 40168_2018_498_MOESM12_ESM.zip › plasma.csv]

pigID	group	p.53	p.54	p.55	p.57	p.59	p.60	p.63	p.64	p.396	p.485	p.512	p.513	p.514	p.527	p.541	p.542	p.554	p.555	p.563	p.567	p.575	p.577	p.584	p.587	p.590	p.594	p.599	p.605	p.606	p.608	p.1105	p.1107	p.1110	p.1121	p.1123	p.1125	p.1126	p.1284	p.1299	p.1301	p.1302	p.1303	p.1336	p.1356	p.1358	p.1359	p.1408	p.1411
204G	LAC	1015129	6053781		961726	178409	1275891	3678239	29150530	15277	38160	489378	543068	124217	216256288	117264	1041975	43924		38981	942928	104637	14709492	5902987	12979088	326120	66427	195986	8304	115803		10184368	151421	580394	103063	115431	601492	33148752	916930	3468275	537993	4914766	78052	4397945	20422	5238305	684207	592379	2383
204H	LAC	803638	7152755		1647023	155267	1043157	5480767	21069364		49107	207621	328386	120075	203662128	68085	863032	14981		78376	641669	75114	21774112	10280967	13838790	179971	315044	214686	8723	110773		6999688	125060	610898	153252	116494	547105	38720352	602410	2547604	590277	5444855	101431	5105862	32306	7488411	946207		3116
204I	LAC	1117915	7256092	28150	1048396	160508	800532	4428885	23006272	10590	16553	375092	756356	181578	227213328	263592	613970	27936		40546	1541751	79959	12581966	7082434	12811010	244467	136771	379082	13324	136903		8427277	370530	808364	121697	119795	400745	33229312	955524	2733203	390070	5608247	100189	4461203	23219	6090659	517113	687887
204K	MIX	2190246	6368437	14292	1548866	200612	920166	2865484	27591058		57539	511519	592420	253161	133725832	261575	712763			38899	2296662		10804600	7189356	14216792	114826	247081	364949	27951	224551		6350136	111223	424041	129886	60374	428203	31564360	902922	1435628	602706	8034938	85764	4602662	18349	6395787	608671
204L	LAC	1036711	7419962		1164628	167111	958273	6441381	21099806	10003	45482	298606	581834	117678	226855552	57909	693192	39538			641558	158177	8628725	6384691	6280183	246335	1300343	412297	5061	66828		8937340	426759	1087261	118033	83340	479403	37694424	3377584	2731769	586284	7647578	120830	5628855	39619	6072881	715923	699681
204M	CSS	1621229	7233134		823622	297300	1028603	4210276	34203564			547409	286694	68613	191485280	155435	796875					148603	13165476	9067619	21368462	374612	556370	363454	7376	99146		6081865	199644	863350	85914	136721	475326	52465276	1081042	3654571	582291	7532981	141998	3143286	17082	4499576	619749		3953
204N	CSS	1982435	9720759	15181	1844175	261357	1002812	5553461	27650302	18876	60017	370067	841269	171471	283520128	64304	863100			26922		159357	13985540	9091786	21906664	174878	2792945	270033	23621	153449		5677698	330373	905303	117482	118040	483480	51519556	3262883	3557141	819660	10560512	186234	4589168	20689	6306105	891502		2405
204P	MIX	1612645	8321986	20187	2513442	190518	951084	4241119	16117629	22285		378006	774381	143003	324773760	153577	773455	23384		33493	3488617	175056	9776283	9848387	19875208	223297	1003758	413187	4309	61090		5399799	225696	828881	96590	96069	418661	51967056	5004388	2130347	807312	8036416	178076	4161214	21176	5072266	334151	574826
205B	CSS	906019	5451224	26180	481462	217960	941115	3803710	33000306	9063	94692	418122	721347	119103	179905856	97011	575738	28970				54488	5943838	6366253	11544694	316547	119021	334314	13109	65683		8002830	207910	617712	112200	94013	447006	33685072	1070521	3031454	456116	5593730	90830	4278152	19098	5478093	513339	683310
205C	LAC	1241841	7666541	61869	1411202	193663	681289	4110506	14913136	8705	74369	540250	793051	445407	1019410688	179043	2019633	16548			2614913	204429	5349944	7687112	17000904	327410	1392602	346517	187284	194752		2988678	264184	995626	113610	436933	333789	94642672	2056899	1743664	506738	9466918	356001	3541948	27148	5648223	477323		4501
205D	MIX	1889079	8810243		1748856	273020	1188202	5254621	21397244			523499	737146	107672	157616336	156938	641356	49271			1479710	130469	14968420	8850727	20681358	290406	356342	253749	6149	99162		7327174	273228	994407	114866	75085	571208	64800888	2285072	1924090	791453	11904138	166838	4512264	18594	5300333	709917
205E	LAC	982931	6421121	46213	493463	239397	930147	2699303	25580130	9835	36115	465323	574932	153887	153070320	81875	587884	20472			1195808	94198	6710176	6970333	11252615	262268	80065	272403	8304	123232		9467566	173959	784494	104853	152334	458470	41564756	1015494	1630326	406900	9038070	78514	4439691	19007	5107723	652734	509232	4765
205G	LAC	1246988	7433358	20276	649195	213233	869752	4177396	26294438		45956	346248	472969	131808	134459856	40041	853337	31415			1059750	105883	10533940	6041573	19326314	307637	454258	259590	5327	129558		7130170	297458	1061370	112982	130939	453838	48912328	1862420	2631593	522762	8852629	89742	4228861	18073	5012594	653702		3503
205H	CSS	3359530	15553310	170846	4595984	584501	3403256	3187149	71302288	86407	38862	2764386	600050	359150	2755768832	221328	5865623				1174350	171180	6719757	4670346	23563168	1516246	2239698	353861	1601683	432983		3417446	83375	609369	124891	1898994	1433720	913079680	1717628	10838674	1631237	12675884	5163039	3474780	20065	5726818	403924	126638	4143
205I	LAC	1560605	8335607	11981	715960	220010	746377	4006310	29622744	2847	47851	507294	709075	170289	150648432	108335	590992	20411			969022	185433	12004493	6703345	19247266	134749	399979	103814	11578	100435		5637050	648400	624623	101453	145829	330361	56209640	2552154	2128249	563971	10112967	64665	3883776	22108	4815526	526432		4601
205K	MIX	1154973	7584007		466279	148193	842947	4831664	22241442		59340	199541	226633	92232	98637432	257173	666904				506057		12264964	6565541	17930476	152005	1190144	169061		95711		7798086	330091	1261003	179389	115533	431978	28644368	1624348	1278981	542234	7447294	126647	6274126	26569	8050458	809330		3868
205L	MIX	1101467	7749624	18359	737198	296786	1038264	2582600	29250200		34620	413652	728801	105157	116522152	149094	575997				747898	144981	11408050	6974615	17700050	236616	459459	209456		126244		4754702	261303	462341	101605	138628	489027	54095140	1896478	3020196	564270	7931981	65774	4283626	20333	5481987	507795		4727
206C	LAC	1190873	7328749	118795	817811	178097	1336079	2922215	30526530	37976		410674	172195	68025	203148992	520977	859736	33095			1277427	175630	5217301	7464316	17275002	436253	27551	353898	9339	102322		16007817	237555	687154	119439	155746	551105	69128376	922518	3692946	681979	6963455	247929	5979987	22543	5653048	1021127	588765	4706
206D	CSS	1532260	7427601	68932	1620207	216541	1530030	5749639	26274756	91864		266283	338223	237355	1067772224	592921	1787723	48410		48879	1009050	135960	11078073	11009183	18032832	505431	461255	806645	140380	154278		10856509	135779	747352	134901	127989	618424	58468372	736403	4684690	490375	4850516	1238048	5372278	25776	6873150	552305	799500	4394
206H	CSS	9358321	46227636	938886	11564540	1368122	17404938	2553779	144159648	393502	791654	1244661	400315	317882	2112376064	347169	6822049	223311			2418275	513750	9126638	8473161	99640952	2453259	4094494	499090	1732158	455730	8705	5718257	82574	710371	146346	1391180	7680991	1423772160	7282945	35296304	5968835	47787136	4611033	5443038	26745	7381095	626326	4484985	5691
212E	CSS	827004	7472866		3172171	127117	568230	7018021	23177578	13985	25431	166798	799195	699804	478109216		1198742					100214	17012442	8025060	14951238	135228	998640	283524	55106	267076		1562484	181938	850155	89069	902859	325000	25902160	1427005	1289221	638113	5258059	318528	3136316	24187	6396971	372390		6396
213N	CSS	1078277	8042048	37505	3812855	220505	1424807	2787736	36945000		34863	268080	362569	879330	434855296	43152	4013415	52949				138557	19251546	11370867	18032832	354374	332356	302039	103727	531476		8011055	22960	403897	137797	417590	673134	35490892	364756	6259404	529960	5623276	96485	5198358	19044	7188125	768770		8240
214A	CSS	1253001	8831636	55595	1928364	185391	924580	2803387	27620682	23510	71889	298785	797747	878804	414607456	29034	659768	69785			259008	133706	15223783	8393469	19242252	294272	395091	78391	112399	266678		4437923	120799	714154	87027	142228	449468	75039592	1525676	1547614	663594	8468231	187757	3144460	21998	4390505	309451	556318
214B	LAC	1727756	8586992	62240	2483665	222767	1068085	4811363	22405356	63627	47920	768011	887856	646404	328888064	437855	1182457	61786			827485	216825	21249776	8835490	20579720	411510	664978	245652	81439	346178		5888206	112836	806831	117294	41609	505659	50795596	3067910	1711227	562387	15107177	297521	4325701	28906	6534966	479243	606028
214F	LAC	1327273	8741327	55595	2116593	225583	976360	4839363	25618232		76521	369157	266960	725582	329347264	106752	782576	23079			1332216	128505	17217186	10903453	21882822	324831	536165	460531	170467	303790		5808200	58495	620912	108363	130293	466754	41884612	665640	3382187	653973	10954706	240644	3878964	19635	5197236	678833		3617
214G	CSS	1604060	10605355	90917	3510501	215909	931183	3748234	34277816		66834	659122	801964	525745	277735136	36860	797420	63748					9663774	8800281	24539636	356626	878971	245192	69379	352694		2757968	177196	447583	97993	114770	444242	82939928	2823878	1802071	1166870	10912034	110938	3294478	28614	5495604	384484
214I	LAC	1769021	8704189	37919	3336643	239951	989586	4172418	23889020	40158	18196	596509	625333	853706	421451232	133006	821853				1229139	92236	10590974	7716607	18945302	375110	692600	233739	160858	382972		6272705	144765	766258	97048	119304	458427	52939392	2384689	1770289	532296	13636912	247961	3535386	19329	5034201	494502	610681	2366
214L	LAC	1546289	8188827	27644	2523065	266627	959344	4193836	20766486	53688		631579	833673	834529	312339840	105982	554402	29737		79611	1112327	148511	12304876	8407223	21462314	317066	1053627	160286	78007	277298		4614947	78964	635157	99782	46787	439552	53280204	3411112	1416110	868294	18105812	333549	4031542	19773	5707945	337784	412893
215B	LAC	869415	9523739	47443	825778	187694	941887	4234763	25365206		71313	435527	205482	529482	480521056	268312	903600				1848829	183817	15840082	9079406	13039132	312772	556886	240781	86635	263649		7672717	306556	684502	146551	95408	560095	49148012	434348	6776761	465322	6547868	139348	5468132	22279	6434342	569877
215C	CSS	1339431	10154787		2326106	180061	1374364	3349301	44013288	9650	75870	455769	572170	459434	408047168	137860	1351305			26787		97177	12174482	7959077	23305762	479861	112780	199357	226440	583543		2984308	424030	383329	94757	268710	746805	58824172	714599	3577622	762952	10392179	292096	3167753	19272	4980859	274577		4323
215H	CSS	971136	8336749	28387	1664595	174911	1543886	5554162	30663758	32539	55346	297312	622609	480770	463334848	60206	858185					167304	14292754	8914057	19831148	461555	717928	180928	38048	246050		7435652	340462	920099	122288	204604	726689	41384672	1681465	2891064	786385	8643312	172025	4007757	29431	7047310	641418	712266	2571
199N	CSS	12517940	51310416	379525	14753338	1945182	21019706	4349102	170828336	136930	91974	1169474	528555	335470	2243563264	271042	3545742	77442			5276979	721508	23464114	16689097	119832616	733208	4639951	773553	421474	592144	15488	19393496	6926	772138	185959	1093689	9739314	1606141568	10869280	40470624	8796370	64062364	5711414	7867212	7820	9026500	1353060	4239892	3686
200M	CSS	9703581	52905088	12015441	15811380	1654494	18902072	1283184	153128352	213698	4424947	5477690	372139	384160	1775618816	1320295	4995818	280703			827471	546136	4306705	9073512	102899416	12079227	8884855	201316	7837173	480450	11425	5519653	23855	685455	132066	1949323	11135113	1703330432	8540112	22423678	7944291	52174716	4801770	4687883	25662	7741247	508231	24303568	5716
204B	MIX	7479911	32880034	437111	10680605	962695	11069744	8076437	103623360	260091	54387	1181167	453006	804142	2195351296	478019	7352866	93884			52567912	443556	21978682	26564328	70540288	1405733	2964053	636397	2531797	528271	8234	5292498	257744	363407	121525	1969126	5266113	1177149568	7307057	21881014	3911250	38588684	6357269	3959321	27591	7708268	557061	5902109	6839
204C	CSS	6887921	19972840	404806	13785513	765764	5346866	3703833	84347232	106791	97576	2849863	893370	220678	3015162368	540682	4695427	175956		14658	1348074	426681	20375832	25915202	81985504	1953530	3422613	1710769	819208	375300		6331011	72722	570780	118502	2389034	2612041	1652842112	3311958	15329188	3159596	23810324	7452297	4127491	17326	5796686	802136	686915	9455
204D	MIX	3847927	12465954	1362383	3291777	435045	3841679	2384682	36470252	207507		2783219	550381	314401	2007889280	752114	3236710	77375			4601665	223659	3841926	1191769	30518648	1848926	1704101	123129	449176	209651		4316187	197564	570664	110847	835343	1397366	899442432	1153947	12534757	1668994	11848204	2877972	3679282	25717	6724984	301610	2926166	7763
204E	CSS	11080888	57867312	4690213	15236336	1953679	24022772	3250518	181758016	456136	2297533		832981	166819	2745031168	659936	3932034	570199			2802719		28700544	32669290		9858675	9667802	247690	2012741	481083	11645	7310400	21833	1055268	147493	2486915	12417248	1427085440	11566250	45976764	10845917	67543208	5939993	5011168	34973	8534015	900104	16247606	14798
206B	MIX	10373373	63010448	2629888	14720716	1763639	23011812	2593174	170580336	271483	2461345	2935337	541754	172101	2279065344	361014	5867906	412239			6261704	1441238	17742446	28741234		4696674	4588061	225672	1085364	433733	13890	4191394	56090	767329	143886	1818177	11528434	1717320704	8857199	43581208	9006331	69977520	5528105	5359469	29712	7498863	824456	24136702	6554
206M	MIX	13880888	74051048	730775	24612838	2180072	19769336	3102033	203582576	60127	155369	2314499	528591	398569	1826813696	150173	3465132	90721			3335902	381808	21628332	36699892		1472697	7998773	353936	1601200	856043	33860	4815506		619528	152045	1803348	11862027	2748676352	9365372	45394940	15902451	88953112	3977462	5113857	35806	7372315	736163	478522	6514
213G	CSS	7900148	30386164	912032	10372753	963619	7830910	2840652	92113912	59258	240493	3482754	692893	474634	2510293248	212510	4351790	80243				621927	13768966	12879850	80867184	4673366	3140717	886593	1655741	460419	7193	5758815	10745	259006	118095	1852243	3442730	1411539200	3413777	18485942	3337899	30264636	6542927	4062703	30670	5875213	346935	688859	5212
213K	CSS	7867097	34161572	387892	9806581	1278264	11342203	1733720	110365504	114093	123774	705354	646423	724017	2135397504	164766	3757623	72956			1313891	471803	14476980	17836494	67451872	1008037	2314360	838162	2162659	866475	5751	10466261	25668	429485	125999	1781767	5221014	1379387008	6941588	24806528	3710281	34668140	6913037	4813603	19958	6230005	684754	1624123	4727
214E	LAC	1669754	9815229	104317	2800004	190567	1181635	4068846	27717584	16333	314170	343842	182213	723620	699635776	918347	1394485	94335			10565461	181629	8627505	4688720	7205298	408874	352620	440077	832541	529369		7005339	56656	621281	135285	255460	516311	68273856	310004	9947060	529185	8083833	481056	4867502	27029	7959569	329673		5653
214H	CSS	911268	6444738	51746	2075676	156685	900840	2770992	30674630	8405	68490	244606	285200	588356	363003776	49059	877912			77140		162674	14487506	9125645	11495869	243491	360865	326704	90982	231360		5207179	197581	743145	95705	223478	476431	37759752	1015276	1910135	272750	5864725	115072	2996549	21420	6357191	440701	489259	2523
215G	LAC	10728573	45653612	947345	17918552	1220948	14037827	4821190	143652496	83361	785473	3578764	1036023	351464	2652250112	349558	4151172	689878			418541664	750705	15447906	12937078	160255072	7193791	8733154	473941	850245	399309	12383	7574278		1108108	153268	2080779	6725333	2305273600	6276089	25862246	7029272	48926004	9014268	5024212	33936	7664733	672386	736025	13892
215K	CSS	8369930	37187944	4160861	15520396	996399	10337075	3070249	131441528	157894	2617691	4606846	593525	617240	2767588096	160283	9224492	933699			790734	442575	6559166	8845075	104588880	22357176	6047977	815423	2641164	793345	10467	7277322	18555	1278179	203919	2393707	4993515	2716956928	3901873	27836090	4948610	38376348	13697638	6361163	29787	9096259	473585	907201	28565
204A	NEW	949462	4538918	32422	2221349	161332	387134	6795351	4554660		49487	124932	367941	168273	283446272	72376	610759	75541				205368	546154688	18326782	412342	127187	1291955	378013	8953	150965		516849	39469	2782190	151419	22348	146580	32221780	482143	4701273	368349	2688737	139525	3771832	23273	4777708	371813	607314
204F	NEW	851911	3919420		4296004	139384	317155	5605725	4926769	6538	130905	144267	592639	297425	335228320	95175	460791	46538	10725	568955	265260	119908	630604928	21094548	630064	45139	1236307	380793	11597	119172		332322	28307	2077761	140580	657746	119701	30968554	654953	4061268	458974	1973576	181684	3680270	23233	5328111	221918	517966
205A	NEW	1168955	3514450	13201	4825933	121888	154419	5566697	2848242		74953	190038	472237	221549	890674048	44089	827069	42101		321089	357642	179927	418475040	13746160	485845		3154674	1350915		103969		377611	67617	1693042	158290	96730	54299	42520852	349751	2375832	186571	2204344	440694	4518670	30518	5815303	250462
205F	NEW	1181766	4621299		5072488	163694	224791	5376614	4006991		93882	177692	525186	217289	391761248		590783	81948		816217		270832	504185088	28975048	391007		2891938	365665	29949	163642		476632	41208	2291571	220665	161183	92954	46718896	285766	3759562	324543	2430215	462695	5163671	31857	6704465	302873		5170
206I	NEW	2752333	5066184	15353	1503692	207236	474832	5478264	6121395		69073	431056	462856	58717	526510976	63806	510729	56267		3389485	1421512	140136	606760768	22625542	478181	169148	222139	959034	5984	124866		849500	106750	2054519	139287	19554	151210	73983336	871689	6358779	487593	3870152	443510	4192933	22754	5018142	476696	725098
206L	NEW	1690080	5619432	21082	5082944	156387	304243	5049147	2185614			211232	272086	88402	1047518912	85282	569499	68508		188660		167698	527537472	17320868	534906		2266625	960434	31673	68159		456657	38730	2204030	228813	289255	114905	80817680	379787	4834086	388799	1752103	1139242	5497744	26697	8082330	209824		5662
212D	NEW	2537670	3611620		481912	238875	236819	5406703	3444415			161856	231026	108956	262692016	23561	453815	34725				111218	601457920	17893130	511163		369332	1827423	10832	143935		535169	18325	1174520	140269	51338	75059	41119424	645927	2210028	477068	1625509	302945	4258418	26197	7346089	200609
213D	NEW	2346958	4388820	43738	716238	180224	569209	5389886	4852669			383946	264029	93957	575095872	149634	637453	49631		5470811		356335	638768064	38654968	574868	174357	340326	976248	6775	97454		1162188	78831	1806420	130146	19621	156240	61081376	1027438	3469664	418826	2490958	403609	4417680	25937	6914302	370484	853300
213I	NEW	2213528	3417210		553668	213820	345947	5319740	4037291		43075	241401	330920	82041	477269728	104393	506470	51514		819249	940821	386233	640637504	24777862	642324	112031	349210	1904080		111547		613776	116539	1158571	90299	25074	97549	45596660	653421	2171935	325352	1425269	366538	3165726	13926	4036327	279980
214D	NEW	2591672	3409630		363287	219187	405267	4788014	4437632	8982	106987	258192	309097	80981	645517376	40146	510228	39946		5652318	936905	200308	711332608	45027472	551166	146296	351273	1295540	3358	95445		758955	21587	1673670	124263	42706	97093	41996124	665115	1524404	306476	3071867	365140	4424097	34273	5670098	572072	480697
[truncated: 335 more columns]
