# Supplementary material for: Metabolomic signatures distinguish the impact of formula carbohydrates on disease outcome in a preterm piglet model of NEC
Source: Microbiome. 2018 Jun 19;6:111. doi: 10.1186/s40168-018-0498-0 (PMC6009052; doi:10.1186/s40168-018-0498-0)
Supplement: Supplementary file 12 — Data, metadata files, and R scripts used to generate the figures. The Rmarkdown_data_metadata.zip is a compressed folder containing the Rmarkdown file, which details the analysis scripts (in both RMD and HTML format). The batch file used to process the sequence data in mothur is provided. Microbiome data is included here as a BIOM-formatted table. All other data (metabolomics and cytokine expression) along with metadata are CSV files. (ZIP 992 kb) [file 40168_2018_498_MOESM12_ESM.zip › plasma_compounds.csv]

pathway.sortorder	biochemical	super.pathway	sub.pathway	comp.id	platform	chemical.id	ri	mass	cas	pubchem	kegg	hmdb
2944	1,2-propanediol	Xenobiotics	Chemical	38002	GC/MS	100001176	1041	117	57-55-6;		C00583	HMDB01881
745	1,3-dihydroxyacetone	Carbohydrate	Glycolysis, Gluconeogenesis, and Pyruvate Metabolism	35963	GC/MS	100000143	1263	103	96-26-4;62147-49-3;	670	C00184	HMDB01882
2945	1,3-propanediol	Xenobiotics	Chemical	45434	GC/MS	100001175	1099.8	115	504-63-2;		C02457
731	1,5-anhydroglucitol (1,5-AG)	Carbohydrate	Glycolysis, Gluconeogenesis, and Pyruvate Metabolism	20675	GC/MS	100000580	1788.7	217.1	154-58-5;		C07326	HMDB02712
2454	1,6-anhydroglucose	Xenobiotics	Food Component/Plant	21049	GC/MS	100000939	1679.5	204.1	498-07-7;	11412545		HMDB00640
951	10-heptadecenoate (17:1n7)	Lipid	Long Chain Fatty Acid	33971	LC/MS Neg	100001278	5558	267.3	29743-97-3;	5312435
961	10-nonadecenoate (19:1n9)	Lipid	Long Chain Fatty Acid	33972	LC/MS Neg	100001277	5775	295.4	73033-09-7;	5312513
1204	12,13-DiHOME	Lipid	Fatty Acid, Dihydroxy	38395	LC/MS Neg	62	5137	313.4	263399-35-5;	10236635	C14829	HMDB04705
1199	13-HODE + 9-HODE	Lipid	Fatty Acid, Monohydroxy	37752	LC/MS Neg	100002196	5270	295.2
1038	15-methylpalmitate (isobar with 2-methylpalmitate)	Lipid	Fatty Acid, Branched	38768	LC/MS Neg	100002945	5698	269.4
1361	1-arachidonoylglycerophosphocholine (20:4n6)	Lipid	Lysolipid	33228	LC/MS Pos	100001551	5554	544.3			C05208
1389	1-arachidonoylglycerophosphoethanolamine	Lipid	Lysolipid	35186	LC/MS Neg	100001571	5731	500.3				HMDB11517
1410	1-arachidonoylglycerophosphoinositol	Lipid	Lysolipid	34214	LC/MS Neg	100001654	5479	619.4
1355	1-dihomo-linoleoylglycerophosphocholine (20:2n6)	Lipid	Lysolipid	33871	LC/MS Pos	100001553	5696	548.3
1367	1-docosahexaenoylglycerophosphocholine (22:6n3)	Lipid	Lysolipid	33822	LC/MS Pos	100001566	5518	568.4
1396	1-docosahexaenoylglycerophosphoethanolamine	Lipid	Lysolipid	44633	LC/MS Neg	100002060	5650	524.3
1365	1-docosapentaenoylglycerophosphocholine (22:5n3)	Lipid	Lysolipid	37231	LC/MS Pos	100002063	5584	570.4
1363	1-eicosapentaenoylglycerophosphocholine (20:5n3)	Lipid	Lysolipid	44563	LC/MS Pos	100005351	5519.6	542.4
1393	1-eicosatrienoylglycerophosphoethanolamine	Lipid	Lysolipid	44630	LC/MS Neg	100005371	5777	502.3
1352	1-linolenoylglycerophosphocholine (18:3n3)	Lipid	Lysolipid	44562	LC/MS Pos	100005350	5527.9	518.4
1350	1-linoleoylglycerophosphocholine (18:2n6)	Lipid	Lysolipid	34419	LC/MS Pos	100001395	5574	520.4		11988421	C04100
1385	1-linoleoylglycerophosphoethanolamine	Lipid	Lysolipid	32635	LC/MS Neg	100001570	5725	476.3				HMDB11507
1406	1-linoleoylglycerophosphoinositol	Lipid	Lysolipid	36594	LC/MS Neg	100001778	5487	595.3
1343	1-margaroylglycerophosphocholine (17:0)	Lipid	Lysolipid	33957	LC/MS Pos	100001264	5750	510.4	50930-23-9;			HMDB12108
52	1-methylhistidine	Amino Acid	Histidine Metabolism	30460	GC/MS	100001051	1757.7	196	332-80-9;	9.21E+11	C01152	HMDB00001
67	1-methylimidazoleacetate	Amino Acid	Histidine Metabolism	32350	LC/MS Pos	100001208	845	141.1	2625-49-2 ;	75810	C05828	HMDB02820
1334	1-myristoylglycerophosphocholine (14:0)	Lipid	Lysolipid	45453	LC/MS Pos	100001383	5481	468.3	20559-16-4;	460604		HMDB10379
1347	1-oleoylglycerophosphocholine (18:1)	Lipid	Lysolipid	33960	LC/MS Pos	100001272	5700	522.4	19420-56-5;	16081932
1381	1-oleoylglycerophosphoethanolamine	Lipid	Lysolipid	35628	LC/MS Neg	100001569	5928	478.3	89576-29-4;	9547071		HMDB11506
1428	1-oleoylglycerophosphoglycerol	Lipid	Lysolipid	45968	LC/MS Neg	100005716	5586.8	509.5
1373	1-oleoylplasmenylethanolamine	Lipid	Lysolipid	44621	LC/MS Neg	100005372	6105.2	462.5
1341	1-palmitoleoylglycerophosphocholine (16:1)	Lipid	Lysolipid	33230	LC/MS Pos	100001511	5524	494.3
1440	1-palmitoylglycerol (1-monopalmitin)	Lipid	Monoacylglycerol	21127	GC/MS	100000827	2119.5	371.3	542-44-9;	14900
1339	1-palmitoylglycerophosphocholine (16:0)	Lipid	Lysolipid	33955	LC/MS Pos	100001263	5671	496.4	17364-16-8;	86554
1376	1-palmitoylglycerophosphoethanolamine	Lipid	Lysolipid	35631	LC/MS Neg	100001567	5940	452.3		9547069		HMDB11503
1423	1-palmitoylglycerophosphoglycerol	Lipid	Lysolipid	45970	LC/MS Neg	100005717	5549.7	483.4		3300276
1371	1-palmitoylplasmenylethanolamine	Lipid	Lysolipid	39270	LC/MS Neg	100003000	6153	436.4
1338	1-pentadecanoylglycerophosphocholine (15:0)	Lipid	Lysolipid	37418	LC/MS Pos	100002173	5563	482.3
1443	1-stearoylglycerol (1-monostearin)	Lipid	Monoacylglycerol	21188	GC/MS	100000932	2186.6	399.4	123-94-4;31566-31-1;	24699	D01947
1345	1-stearoylglycerophosphocholine (18:0)	Lipid	Lysolipid	33961	LC/MS Pos	100001271	5844	524.4	19420-57-6;	497299
1379	1-stearoylglycerophosphoethanolamine	Lipid	Lysolipid	34416	LC/MS Neg	100001461	6200	480.4	69747-55-3;	9547068		HMDB11130
1402	1-stearoylglycerophosphoinositol	Lipid	Lysolipid	19324	LC/MS Neg	100000656	5800	599.4	796963-93-4;
2437	2,3-butanediol	Xenobiotics	Food Component/Plant	35691	GC/MS	100001582	1075	116.9	24347-58-8;		C03044	HMDB03156
75	2-aminoadipate	Amino Acid	Lysine Metabolism	6146	GC/MS	381	1686.5	260.1	542-32-5;1118-90-7;	469	C00956	HMDB00510
279	2-aminobutyrate	Amino Acid	Methionine, Cysteine, SAM and Taurine Metabolism	32348	LC/MS Pos	1128	758	104.1	1492-24-6;	4.40E+12	C02261	HMDB00650
1103	2-aminoheptanoate	Lipid	Fatty Acid, Amino	43761	LC/MS Pos	100004542	2524.2	146.2	1115-90-8;	227939
1108	2-aminooctanoate	Lipid	Fatty Acid, Amino	43343	LC/MS Pos	100004227	3384	160.1	644-90-6;	69522		HMDB00991
1362	2-arachidonoylglycerophosphocholine	Lipid	Lysolipid	35256	LC/MS Pos	100001554	5524	544.3
1390	2-arachidonoylglycerophosphoethanolamine	Lipid	Lysolipid	32815	LC/MS Neg	100001674	5674	500.3
1411	2-arachidonoylglycerophosphoinositol	Lipid	Lysolipid	38077	LC/MS Neg	100002470	5456	619.3
2178	2'-deoxycytidine	Nucleotide	Pyrimidine Metabolism, Cytidine containing	15949	LC/MS Pos	100000125	1256	228	951-77-9;	13711	C00881	HMDB00014
2128	2'-deoxyguanosine	Nucleotide	Purine Metabolism, Guanine containing	1411	LC/MS Neg	348	1759	266.2	961-07-9;	187790	C00330	HMDB00085
2065	2'-deoxyinosine	Nucleotide	Purine Metabolism, (Hypo)Xanthine/Inosine containing	15076	LC/MS Neg	100000135	1700	251.1	890-38-0;	65058	C05512	HMDB00071
2157	2'-deoxyuridine	Nucleotide	Pyrimidine Metabolism, Uracil containing	1412	LC/MS Neg	536	1608	227.1	951-78-0;	13712	C00526	HMDB00012
1368	2-docosahexaenoylglycerophosphocholine	Lipid	Lysolipid	35883	LC/MS Pos	100001565	5507	568.3
1392	2-docosahexaenoylglycerophosphoethanolamine	Lipid	Lysolipid	34258	LC/MS Neg	100002061	5600	524.3
1366	2-docosapentaenoylglycerophosphocholine (22:5n3)	Lipid	Lysolipid	37366	LC/MS Pos	100002066	5532	570.3
2989	2-ethylhexanoate (isobar with 2-propylpentanoate)	Xenobiotics	Chemical	35490	LC/MS Neg	100002977	3909	143.1
251	2-hydroxy-3-methylvalerate	Amino Acid	Leucine, Isoleucine and Valine Metabolism	36746	LC/MS Neg	100001541	1787	131.1	488-15-3;	164623		HMDB00317
280	2-hydroxybutyrate (AHB)	Amino Acid	Methionine, Cysteine, SAM and Taurine Metabolism	21044	GC/MS	100000933	1169.4	131	3347-90-8;	440864	C05984	HMDB00008
1050	2-hydroxyglutarate	Lipid	Fatty Acid, Dicarboxylate	37253	GC/MS	100002070	1576	247	40951-21-1;	43	C02630	HMDB00606
1175	2-hydroxypalmitate	Lipid	Fatty Acid, Monohydroxy	35675	LC/MS Neg	100001579	5508	271.3	764-67-0;	92836
1351	2-linoleoylglycerophosphocholine	Lipid	Lysolipid	35257	LC/MS Pos	100001557	5544	520.4
1386	2-linoleoylglycerophosphoethanolamine	Lipid	Lysolipid	34666	LC/MS Pos	100001776	5541	478.3
246	2-methylbutyrylcarnitine (C5)	Amino Acid	Leucine, Isoleucine and Valine Metabolism	35431	LC/MS Pos	100001509	2439	246.1	31023-25-3;	6426901		HMDB00378
247	2-methylbutyrylglycine	Amino Acid	Leucine, Isoleucine and Valine Metabolism	31928	LC/MS Neg	100001155	1901	158.2	52320-67-9 ;	193872		HMDB00339
1118	2-methylmalonyl carnitine	Lipid	Fatty Acid Synthesis	35482	LC/MS Pos	100001596	1539	262.1	149181-64-6;
1335	2-myristoylglycerophosphocholine	Lipid	Lysolipid	35626	LC/MS Pos	100001563	5450	468.3
1349	2-oleoylglycerophosphocholine	Lipid	Lysolipid	35254	LC/MS Pos	100001556	5640	522.4
1382	2-oleoylglycerophosphoethanolamine	Lipid	Lysolipid	35687	LC/MS Neg	100001651	5848	478.3
1429	2-oleoylglycerophosphoglycerol	Lipid	Lysolipid	46196	LC/MS Neg	100005719	5565	509.5
1342	2-palmitoleoylglycerophosphocholine	Lipid	Lysolipid	35819	LC/MS Pos	100001561	5482	494.3
1340	2-palmitoylglycerophosphocholine	Lipid	Lysolipid	35253	LC/MS Pos	100001562	5604	496.3
1377	2-palmitoylglycerophosphoethanolamine	Lipid	Lysolipid	35688	LC/MS Neg	100001652	5790	452.3
2371	2-piperidinone	Xenobiotics	Food Component/Plant	43400	GC/MS	100004295	1190.6	156.1	675-20-7;	12665
1346	2-stearoylglycerophosphocholine	Lipid	Lysolipid	35255	LC/MS Pos	100001555	5780	524.4		10208382
114	3-(4-hydroxyphenyl)lactate	Amino Acid	Phenylalanine and Tyrosine Metabolism	32197	LC/MS Neg	240	1395	181.1	6482-98-0;	9378	C03672	HMDB00755
2188	3-aminoisobutyrate	Nucleotide	Pyrimidine Metabolism, Thymine containing	1566	GC/MS	1114	1252.2	102	10569-72-9;214139-20-5;	64956	C05145	HMDB03911
1679	3-dehydrocholate	Lipid	Secondary Bile Acid Metabolism	31900	LC/MS Neg	100001062	5050	405.4	2304-89-4 ;	159655		HMDB00502
252	3-hydroxy-2-ethylpropionate	Amino Acid	Leucine, Isoleucine and Valine Metabolism	32397	GC/MS	100001170	1269	247.1	4374-62-3;	188979		HMDB00396
1168	3-hydroxybutyrate (BHBA)	Lipid	Ketone Bodies	542	GC/MS	254	1203.5	116.9	625-72-9;	441	C01089	HMDB00357
260	3-hydroxyisobutyrate	Amino Acid	Leucine, Isoleucine and Valine Metabolism	1549	GC/MS	111	1205	177.11	2068-83-9;	11966314	C06001	HMDB00336
188	3-hydroxykynurenine	Amino Acid	Tryptophan Metabolism	22110	LC/MS Pos	100000986	1453	225.1	2147-61-7;	89	C02794	HMDB00732
1179	3-hydroxyoctanoate	Lipid	Fatty Acid, Monohydroxy	22001	LC/MS Neg	100000773	3463	159.2	88930-08-9;	26613		HMDB01954
1177	3-hydroxypropanoate	Lipid	Fatty Acid, Monohydroxy	42103	GC/MS	115	1187.1	177.1	503-66-2;	5459847	C01013	HMDB00700
183	3-indoxyl sulfate	Amino Acid	Tryptophan Metabolism	27672	LC/MS Neg	100000467	2258	212	2642-37-7;	10258		HMDB00682
257	3-methyl-2-oxobutyrate	Amino Acid	Leucine, Isoleucine and Valine Metabolism	21047	LC/MS Neg	100000936	1489	115.1	3715-29-5;	49	C00141	HMDB00019
245	3-methyl-2-oxovalerate	Amino Acid	Leucine, Isoleucine and Valine Metabolism	15676	LC/MS Neg	100000036	2106	129.2	51829-07-3;	47	C00671	HMDB03736
53	3-methylhistidine	Amino Acid	Histidine Metabolism	15677	LC/MS Neg	100000042	911	168.1	368-16-1;	6.50E+11	C01152	HMDB00479
2159	3-ureidopropionate	Nucleotide	Pyrimidine Metabolism, Uracil containing	3155	LC/MS Pos	1053	1062	133.1	462-88-4;	111	C02642	HMDB00026
341	4-acetamidobutanoate	Amino Acid	Polyamine Metabolism	1558	LC/MS Pos	1113	1724	146.1	3025-96-5;	18189	C02946	HMDB03681
1170	4-hydroxybutyrate (GHB)	Lipid	Fatty Acid, Monohydroxy	34585	GC/MS	100001507	1277	233.1	502-85-2;	10413	C00989	HMDB00710
43	4-hydroxyglutamate	Amino Acid	Glutamate Metabolism	40499	GC/MS	100002544	1644.2	244.1	2485-33-8;	439902	C03079	HMDB01344
100	4-hydroxyphenylacetate	Amino Acid	Phenylalanine and Tyrosine Metabolism	541	GC/MS	144	1630.6	179	156-38-7;	4693933	C00642	HMDB00020
164	4-hydroxyphenylacetyl glycine	Amino Acid	Phenylalanine and Tyrosine Metabolism	43525	LC/MS Neg	100004418	1630	208.1	28116-23-6 ;	440732	C05596
113	4-hydroxyphenylpyruvate	Amino Acid	Phenylalanine and Tyrosine Metabolism	1669	LC/MS Neg	1141	1716	179.1	156-39-8;	979	C01179	HMDB00707
218	4-methyl-2-oxopentanoate	Amino Acid	Leucine, Isoleucine and Valine Metabolism	22116	LC/MS Neg	100000551	2200	129.2	816-66-0;	70	C00233	HMDB00695
2153	5,6-dihydrouracil	Nucleotide	Pyrimidine Metabolism, Uracil containing	1559	GC/MS	1125	1505.2	243	504-07-4;	649	C00429	HMDB00076
87	5-aminovalerate	Amino Acid	Lysine Metabolism	18319	LC/MS Pos	100000454	860	118.1	660-88-8;	6992101138	C00431	HMDB03355
1187	5-hydroxyhexanoate	Lipid	Fatty Acid, Monohydroxy	31938	LC/MS Neg	100001148	1283	131.2	44843-89-2 ;	170748		HMDB00525
337	5-methylthioadenosine (MTA)	Amino Acid	Polyamine Metabolism	1419	LC/MS Pos	212	2427	298.1	2457-80-9;	439176	C00170	HMDB01173
356	5-oxoproline	Amino Acid	Glutathione Metabolism	1494	LC/MS Neg	1021	744	128.2	98-79-3;	7405	C01879	HMDB00267
1506	7-alpha-hydroxy-3-oxo-4-cholestenoate (7-Hoca)	Lipid	Sterol	36776	LC/MS Neg	100001609	5268	429.4	115538-85-7;	3081085	C17337	HMDB12458
1684	7-ketodeoxycholate	Lipid	Secondary Bile Acid Metabolism	31904	LC/MS Neg	100001063	4840	405.4	911-40-0 ;	188292		HMDB00391
2114	7-methylguanine	Nucleotide	Purine Metabolism, Guanine containing	35114	LC/MS Pos	100001456	1353	166.1	578-76-7;	11361	C02242	HMDB00897
1211	9,10-epoxystearate	Lipid	Fatty Acid, Oxidized	39627	LC/MS Neg	100003063	5386.6	297.4	2443-39-2;	15868
1147	acetylcarnitine	Lipid	Fatty Acid Metabolism(Acyl Carnitine)	32198	LC/MS Pos	100000802	1203	204.2	5080-50-2;	1	C02571	HMDB00201
2081	adenine	Nucleotide	Purine Metabolism, Adenine containing	554	GC/MS	880	1804.2	264	73-24-5;	190	C00147	HMDB00034
2080	adenosine	Nucleotide	Purine Metabolism, Adenine containing	555	LC/MS Neg	798	2053	266.1	58-61-7;	60961	C00212	HMDB00050
2073	adenosine 5'-monophosphate (AMP)	Nucleotide	Purine Metabolism, Adenine containing	32342	LC/MS Pos	209	1210	348.1	149022-20-8;	6083	C00020	HMDB00045
991	adrenate (22:4n6)	Lipid	Polyunsaturated Fatty Acid (n3 and n6)	32980	LC/MS Neg	100001193	5684	331.3	2091-25-0;	5497181	C16527	HMDB02226
24	alanine	Amino Acid	Alanine and Aspartate Metabolism	1126	GC/MS	811	1147.6	115.9	56-41-7;	5950	C00041	HMDB00161
2068	allantoin	Nucleotide	Purine Metabolism, (Hypo)Xanthine/Inosine containing	1107	GC/MS	1002	1809.8	518.3	97-59-6;	204	C02350	HMDB00462
261	alpha-hydroxyisocaproate	Amino Acid	Leucine, Isoleucine and Valine Metabolism	22132	LC/MS Neg	100000706	1854	131.2	10303-64-7;	83697	C03264	HMDB00746
233	alpha-hydroxyisovalerate	Amino Acid	Leucine, Isoleucine and Valine Metabolism	33937	GC/MS	100001300	1208	145.1	600-37-3;	99823		HMDB00407
916	alpha-ketoglutarate	Energy	TCA Cycle	33453	GC/MS	93	1779	419.1	305-72-6;328-50-7;22202-68-2;	51	C00026	HMDB00208
1649	alpha-muricholate	Lipid	Primary Bile Acid Metabolism	34092	LC/MS Neg	100001280	4763	407.4	2393-58-0;	3083761	C17647	HMDB00506
2232	alpha-tocopherol	Cofactors and Vitamins	Tocopherol Metabolism	1561	GC/MS	1105	2305.4	502.5	59-02-9;10191-41-0;	14985	C02477	HMDB01893
381	anserine	Peptide	Dipeptide Derivative	15747	LC/MS Neg	100000044	1126	239.2	10030-52-1;	112072	C01262	HMDB00194
187	anthranilate	Amino Acid	Tryptophan Metabolism	4970	LC/MS Pos	1258	3213	138.1	118-92-3;	227	C00108	HMDB01123
776	arabinose	Carbohydrate	Pentose Metabolism	575	GC/MS	828	1631.6	217	28697-53-2;	66308	C00216	HMDB00646
781	arabitol	Carbohydrate	Pentose Metabolism	38075	GC/MS	100000012	1687.5	307.1	7643-75-6;	94154	C00474	HMDB01851
990	arachidonate (20:4n6)	Lipid	Polyunsaturated Fatty Acid (n3 and n6)	1110	LC/MS Neg	229	5525	303.4	506-32-1;	444899	C00219	HMDB01043
297	arginine	Amino Acid	Urea cycle; Arginine and Proline Metabolism	1638	LC/MS Pos	231	650	175.2	1119-34-2;	232	C00062	HMDB00517
2227	ascorbate (Vitamin C)	Cofactors and Vitamins	Ascorbate and Aldarate Metabolism	1640	GC/MS	233	1850.1	332.1	134-03-2;		C00072	HMDB00044
29	asparagine	Amino Acid	Alanine and Aspartate Metabolism	512	GC/MS	917	1617.5	188	70-47-3;	6267	C00152	HMDB00168
27	aspartate	Amino Acid	Alanine and Aspartate Metabolism	15996	GC/MS	234	1529.7	232	56-84-8;	5960	C00049	HMDB00191
1062	azelate (nonanedioate)	Lipid	Fatty Acid, Dicarboxylate	18362	LC/MS Neg	2029	1322	187.2	123-99-9;	2266	C08261	HMDB00784
2303	benzoate	Xenobiotics	Benzoate Metabolism	15778	GC/MS	100000008	1291.5	179	65-85-0;	243	C00180	HMDB01870
2305	benzyl alcohol	Xenobiotics	Benzoate Metabolism	22294	GC/MS	100000830	1202.4	165	100-51-6;	244	C00556	HMDB03119
2160	beta-alanine	Nucleotide	Pyrimidine Metabolism, Uracil containing	55	GC/MS	244	1451.8	174	56-41-7;107-95-9;	239	C00099	HMDB00056
226	beta-hydroxyisovalerate	Amino Acid	Leucine, Isoleucine and Valine Metabolism	12129	LC/MS Neg	1442	1043	117.1	625-08-1;	69362		HMDB00754
12	beta-hydroxypyruvate	Amino Acid	Glycine, Serine and Threonine Metabolism	15686	GC/MS	100000055	1425.1	221	1113-60-6;3369-79-7;	964	C00168	HMDB01352
6	betaine	Amino Acid	Glycine, Serine and Threonine Metabolism	3141	LC/MS Pos	799	721	118.2	107-43-7;	247	C00719	HMDB00043
1517	beta-sitosterol	Lipid	Sterol	27414	GC/MS	100001033	2380.8	357.4	83-46-5;	222284	C01753	HMDB00852
2264	bilirubin (E,E)	Cofactors and Vitamins	Hemoglobin and Porphyrin Metabolism	32586	LC/MS Pos	100001950	4625	585.2	114-25-0 ;	5315454
2263	bilirubin (Z,Z)	Cofactors and Vitamins	Hemoglobin and Porphyrin Metabolism	27716	LC/MS Neg	1090	4812	583.2	635-65-4;	5280352	C00486	HMDB00054
2266	biliverdin	Cofactors and Vitamins	Hemoglobin and Porphyrin Metabolism	2137	LC/MS Neg	250	4671	581.2	55482-27-4;55482-27-4 ;	5353439	C00500	HMDB01008
1130	butyrylcarnitine	Lipid	Fatty Acid Metabolism (also BCAA Metabolism)	32412	LC/MS Pos	100001054	2007	232.2	25576-40-3;	439829	C02862	HDMB02013
85	cadaverine	Amino Acid	Lysine Metabolism	15308	GC/MS	100000110	1780.4	174	462-94-2;1476-39-7;	273	C01672	HMDB02322
1519	campesterol	Lipid	Sterol	33997	GC/MS	100001269	2353	129	474-62-4;	173183	C01789	HMDB02869
938	caprate (10:0)	Lipid	Medium Chain Fatty Acid	1642	LC/MS Neg	888	5092	171.2	112-37-8;	2969	C01571	HMDB00511
934	caproate (6:0)	Lipid	Medium Chain Fatty Acid	32489	LC/MS Neg	926	2766	115.2	142-62-1;	8892	C01585	HMDB00535
936	caprylate (8:0)	Lipid	Medium Chain Fatty Acid	32492	LC/MS Neg	932	4367	143.2	124-07-2;	379	C06423	HMDB00482
1163	carnitine	Lipid	Carnitine Metabolism	15500	LC/MS Pos	100000007	702	162.2	461-05-2;	10917	C00318	HMDB00062
378	carnosine	Peptide	Dipeptide Derivative	1768	LC/MS Neg	249	813	225.2	305-84-0;	439224	C00386	HMDB00033
2320	catechol sulfate	Xenobiotics	Benzoate Metabolism	35320	LC/MS Neg	100001605	1928	188.9	120-80-9;	3083879	C00090
212	C-glycosyltryptophan	Amino Acid	Tryptophan Metabolism	32675	LC/MS Pos	100001949	1912	367.1
1645	chenodeoxycholate	Lipid	Primary Bile Acid Metabolism	37789	LC/MS Neg	1123	5250	391.4	474-24-9;474-25-9;	10133	C02528	HMDB00518
1496	cholesterol	Lipid	Sterol	63	GC/MS	266	2316.9	329.3	57-88-5;	11025495	C00187	HMDB00067
2525	cinnamoylglycine	Xenobiotics	Food Component/Plant	38637	LC/MS Neg	100002253	3139	204.1	16534-24-0 ;	709625
956	cis-vaccenate (18:1n7)	Lipid	Long Chain Fatty Acid	33970	GC/MS	100001228	1987	339.3	506-17-2;	5282761	C08367	HMDB03231
911	citrate	Energy	TCA Cycle	1564	GC/MS	1124	1763.4	273.1	77-92-9;	311	C00158	HMDB00094
301	citrulline	Amino Acid	Urea cycle; Arginine and Proline Metabolism	2132	LC/MS Pos	391	715	176.1	372-75-8;	9750	C00327	HMDB00904
1576	cortisol	Lipid	Steroid	1712	LC/MS Pos	356	4573	363.2	50-23-7;	5754	C00735	HMDB00063
1580	cortisone	Lipid	Steroid	1769	LC/MS Pos	273	4420	361.2	53-06-5;	222786	C00762	HMDB02802
324	creatine	Amino Acid	Creatine Metabolism	27718	LC/MS Pos	1221	758	132.1	57-00-1;	586	C00300	HMDB00064
325	creatinine	Amino Acid	Creatine Metabolism	513	LC/MS Pos	275	730	114.1	60-27-5;	588	C00791	HMDB00562
447	cyclo(gly-pro)	Peptide	Dipeptide	37077	LC/MS Pos	100001946	1754	155.1	3705-27-9;	126154
451	cyclo(leu-pro)	Peptide	Dipeptide	37104	LC/MS Pos	100001925	3445	211.1	2873-36-1 ;	7074739
453	cyclo(L-phe-D-pro)	Peptide	Dipeptide	43787	LC/MS Pos	100004636	3556	245.2		6992198
454	cyclo(L-phe-L-pro)	Peptide	Dipeptide	37095	LC/MS Pos	100001927	3651	245.1		9.84E+12	C11847
456	cyclo(pro-tyr)	Peptide	Dipeptide	43522	LC/MS Pos	100004363	2589	261.2	4549-02-4;
281	cysteine	Amino Acid	Methionine, Cysteine, SAM and Taurine Metabolism	31453	GC/MS	800	1560.1	218	52-90-4;56-89-3;	5862	C00097	HMDB00574
283	cystine	Amino Acid	Methionine, Cysteine, SAM and Taurine Metabolism	39512	GC/MS	279	2015.3	145.9	56-89-3;	67678	C00491	HMDB00192
2168	cytidine	Nucleotide	Pyrimidine Metabolism, Cytidine containing	514	LC/MS Pos	827	1065	244	65-46-3;	6175	C00475	HMDB00089
2228	dehydroascorbate	Cofactors and Vitamins	Ascorbate and Aldarate Metabolism	1659	GC/MS	301	1800	245.1	490-83-5;	835	C05422	HMDB01264
2236	delta-tocopherol	Cofactors and Vitamins	Tocopherol Metabolism	33418	GC/MS	100001216	2232	474.4	119-13-1 ;	92094	C14151	HMDB02902
1162	deoxycarnitine	Lipid	Carnitine Metabolism	36747	LC/MS Pos	100001662	759	146.1	6249-56-5;	134	C01181	HMDB01161
3012	dexpanthenol	Xenobiotics	Chemical	38314	LC/MS Pos	100002376	2293	206.2	16485-10-2;	4678	D03726	HMDB04231
994	dihomo-linoleate (20:2n6)	Lipid	Polyunsaturated Fatty Acid (n3 and n6)	17805	LC/MS Neg	1231	5722	307.3	2091-39-6;	6439848	C16525	HMDB05060
989	dihomo-linolenate (20:3n3 or n6)	Lipid	Polyunsaturated Fatty Acid (n3 and n6)	35718	LC/MS Neg	100001739	5600	305.4	17046-59-2 ;	5280581	C03242	HMDB02925
3013	diisopropanolamine	Xenobiotics	Chemical	21023	LC/MS Pos	100000894	938	134.1	110-97-4;	8086
308	dimethylarginine (SDMA + ADMA)	Amino Acid	Urea cycle; Arginine and Proline Metabolism	36808	LC/MS Pos	100001810	812	203.2	102783-24-4;	123831	C03626	HMDB01539
5	dimethylglycine	Amino Acid	Glycine, Serine and Threonine Metabolism	5086	GC/MS	806	1030	57.9	1118-68-9;	673	C01026	HMDB00092
993	docosadienoate (22:2n6)	Lipid	Polyunsaturated Fatty Acid (n3 and n6)	32415	LC/MS Neg	100001182	6017	335.4	7370-49-2 ;	5282807	C16533
981	docosahexaenoate (DHA; 22:6n3)	Lipid	Polyunsaturated Fatty Acid (n3 and n6)	19323	LC/MS Neg	100000665	5518	327.3	6217-54-5;	445580	C06429	HMDB02183
980	docosapentaenoate (n3 DPA; 22:5n3)	Lipid	Polyunsaturated Fatty Acid (n3 and n6)	32504	LC/MS Neg	100001181	5574	329.4	2234-74-4 ;	6441454	C16513	HMDB01976
992	docosapentaenoate (n6 DPA; 22:5n6)	Lipid	Polyunsaturated Fatty Acid (n3 and n6)	37478	LC/MS Neg	100001580	5625	329.4	25182-74-5;	6441454	C16513	HMDB13123
3017	EDTA	Xenobiotics	Chemical	32511	LC/MS Neg	100001002	611	291.1	60-00-4;	6049	C00284	HMDB15109
979	eicosapentaenoate (EPA; 20:5n3)	Lipid	Polyunsaturated Fatty Acid (n3 and n6)	18467	LC/MS Neg	2050	5442	301.3	10-2005-9;10417-94-4;	446284	C06428	HMDB01999
966	eicosenoate (20:1n9 or 11)	Lipid	Long Chain Fatty Acid	33587	LC/MS Neg	100001335	5955	309.4		5282768
2551	ergothioneine	Xenobiotics	Food Component/Plant	37459	LC/MS Pos	100002154	847	230.2	58511-63-0;	3032311	C05570	HMDB03045
2553	erythritol	Xenobiotics	Food Component/Plant	20699	GC/MS	100000846	1517.5	217	149-32-6;	222285	C00503	HMDB02994
905	erythronate	Carbohydrate	Aminosugar Metabolism	33477	GC/MS	100001320	1546.9	292.1	88759-55-1;	2781043		HMDB00613
910	erythrulose	Carbohydrate	Advanced Glycation End-product	37427	GC/MS	100001986	1496	205.1	533-50-6;	5460032	C02045	HMDB06293
1623	estrone 3-sulfate	Lipid	Steroid	18474	LC/MS Neg	1230	4441	349.2	438-67-5;	3001028	C02538	HMDB01425
1625	estrone glucuronide	Lipid	Steroid	40420	LC/MS Neg	100003412	4075	445.2	15087-01-1;	115255	C11133	HMDB04483
1329	ethanolamine	Lipid	Phospholipid Metabolism	34285	GC/MS	420	1074	102	141-43-5;	700	C00189	HMDB00149
835	fructose	Carbohydrate	Fructose, Mannose and Galactose Metabolism	577	GC/MS	878	1758	217	57-48-7;	5984	C00095	HMDB00660
2557	fucitol	Xenobiotics	Food Component/Plant	38313	LC/MS Neg	100002455	842	165.1	13074-06-1;	3429
787	fucose	Carbohydrate	Pentose Metabolism	15821	GC/MS	918	1682.2	204	2438-80-4;	19466	C01018	HMDB00174
920	fumarate	Energy	TCA Cycle	1643	GC/MS	330	1382.1	245	100-17-8;		C00122	HMDB00134
850	galactose	Carbohydrate	Fructose, Mannose and Galactose Metabolism	12055	GC/MS	287	1793.8	203.9	59-23-4;	3037556	C01582	HMDB00143
368	gamma-glutamylisoleucine	Peptide	Gamma-glutamyl Amino Acid	34456	LC/MS Pos	100001485	2644	261.2		14253342		HMDB11170
369	gamma-glutamylleucine	Peptide	Gamma-glutamyl Amino Acid	18369	LC/MS Pos	1268	2744	261.2	2566-39-4;	151023		HMDB11171
371	gamma-glutamylmethionine	Peptide	Gamma-glutamyl Amino Acid	37539	LC/MS Pos	100001313	1993	279.2	17663-87-5;	7009567
372	gamma-glutamylphenylalanine	Peptide	Gamma-glutamyl Amino Acid	33422	LC/MS Pos	100000491	2846	295.1	7432-24-8;	111299		HMDB00594
374	gamma-glutamyltryptophan	Peptide	Gamma-glutamyl Amino Acid	33947	LC/MS Pos	100001295	3033	334.2	66471-20-3;	3989307
375	gamma-glutamyltyrosine	Peptide	Gamma-glutamyl Amino Acid	2734	LC/MS Pos	1102	2073	311.2	7432-23-7;	94340		HMDB11741
376	gamma-glutamylvaline	Peptide	Gamma-glutamyl Amino Acid	32393	LC/MS Pos	100001126	2040	247.2	2746-34-1;	7015683		HMDB11172
2237	gamma-tocopherol	Cofactors and Vitamins	Tocopherol Metabolism	42315	GC/MS	100001308	2264	223.1	54-28-4;	14986	C02483	HMDB01492
2226	glucarate (saccharate)	Cofactors and Vitamins	Ascorbate and Aldarate Metabolism	1476	GC/MS	1020	1885.8	333.1	5793-88-4;	33037	C00818	HMDB00663
2485	gluconate	Xenobiotics	Food Component/Plant	587	GC/MS	338	1879.4	333	527-07-1;	10690	C00257	HMDB00625
734	glucose	Carbohydrate	Glycolysis, Gluconeogenesis, and Pyruvate Metabolism	20488	GC/MS	572	1866.8	217.1	50-99-7;	79025	C00031	HMDB00122
36	glutamate	Amino Acid	Glutamate Metabolism	57	LC/MS Pos	561	700	148.1	56-86-0;	611	C00025	HMDB00148
37	glutamine	Amino Acid	Glutamate Metabolism	53	LC/MS Pos	563	684	147.2	56-85-9;	5961	C00064	HMDB00641
78	glutarate (pentanedioate)	Amino Acid	Lysine Metabolism	396	GC/MS	339	1433.6	261	110-94-1;	743	C00489	HMDB00661
754	glycerate	Carbohydrate	Glycolysis, Gluconeogenesis, and Pyruvate Metabolism	1572	GC/MS	1052	1360.7	189	600-19-1;	752	C00258	HMDB00139
1430	glycerol	Lipid	Glycerolipid Metabolism	15122	GC/MS	1254	1311	205	56-81-5;	753	C00116	HMDB00131
3020	glycerol 2-phosphate	Xenobiotics	Chemical	27728	GC/MS	100001029	1691.8	243	819-83-0;	2526	C02979	HMDB02520
1431	glycerol 3-phosphate (G3P)	Lipid	Glycerolipid Metabolism	15365	GC/MS	100000258	1719.7	357.1	29849-82-9;	754	C00093	HMDB00126
1326	glycerophosphorylcholine (GPC)	Lipid	Phospholipid Metabolism	15990	LC/MS Pos	100000269	694	258.1	28319-77-9;	71920	C00670	HMDB00086
1	glycine	Amino Acid	Glycine, Serine and Threonine Metabolism	11777	GC/MS	340	1166	101.9	56-40-6;	750	C00037	HMDB00123
1646	glycochenodeoxycholate	Lipid	Primary Bile Acid Metabolism	32346	LC/MS Neg	1628	5245	448.4	16564-43-5;	12544	C05466	HMDB00637
1643	glycocholate	Lipid	Primary Bile Acid Metabolism	18476	LC/MS Pos	342	5213	466.2	475-31-0;863-57-0;	10140	C01921	HMDB00138
1682	glycocholenate sulfate	Lipid	Secondary Bile Acid Metabolism	32599	LC/MS Neg	100001989	4763	254.8
1673	glycohyocholate	Lipid	Secondary Bile Acid Metabolism	42574	LC/MS Neg	100004083	5010	464.3
1677	glycohyodeoxycholic acid	Lipid	Secondary Bile Acid Metabolism	43501	LC/MS Neg	100003868	5057	448.5	13042-33-6;	114611
3021	glycolate (hydroxyacetate)	Xenobiotics	Chemical	15737	GC/MS	203	1119	177	79-14-1;	757	C00160	HMDB00115
478	glycylproline	Peptide	Dipeptide	22171	LC/MS Pos	100000976	1115	173.1	704-15-4;	3013625		HMDB00721
2112	guanine	Nucleotide	Purine Metabolism, Guanine containing	32352	LC/MS Pos	172	1022	152.1	73-40-5;	764	C00242	HMDB00132
2111	guanosine	Nucleotide	Purine Metabolism, Guanine containing	1573	LC/MS Neg	1099	1675	282.1	118-00-3;	6802	C00387	HMDB00133
2225	gulono-1,4-lactone	Cofactors and Vitamins	Ascorbate and Aldarate Metabolism	33454	GC/MS	388	1862	333.1	1128-23-0;	439373	C01040	HMDB03466
2262	heme	Cofactors and Vitamins	Hemoglobin and Porphyrin Metabolism	41754	LC/MS Pos	100001386	5057	616.2	14875-96-8;	26945	C00032	HMDB03178
1140	heptanoyl glycine	Lipid	Fatty Acid Metabolism(Acyl Glycine)	42629	LC/MS Neg	100004195	3658.4	186.2	23783-23-5;	10932172
1068	hexadecanedioate	Lipid	Fatty Acid, Dicarboxylate	35678	LC/MS Neg	100001614	4650	285.2	505-54-4;	10459	C19615	HMDB00672
1150	hexanoylcarnitine	Lipid	Fatty Acid Metabolism(Acyl Carnitine)	32328	LC/MS Pos	100000781	3174	260.2	6920-35-0;	6426853		HMDB00705
1139	hexanoylglycine	Lipid	Fatty Acid Metabolism(Acyl Glycine)	35436	LC/MS Neg	100001527	2918	172.1	24003-67-6;	99463		HMDB00701
2291	hippurate	Xenobiotics	Benzoate Metabolism	15753	LC/MS Neg	100000014	2136	178.1	495-69-2;	464	C01586	HMDB00714
62	histamine	Amino Acid	Histidine Metabolism	1574	LC/MS Pos	354	570	112.2	51-45-6;	774	C00388	HMDB00870
50	histidine	Amino Acid	Histidine Metabolism	59	LC/MS Neg	355	757	154.1	5934-29-2;	6274	C00135	HMDB00177
304	homocitrulline	Amino Acid	Urea cycle; Arginine and Proline Metabolism	22138	LC/MS Pos	100000963	832	190.1	1190-49-4;	65072	C02427	HMDB00679
273	homocysteine	Amino Acid	Methionine, Cysteine, SAM and Taurine Metabolism	15128	GC/MS	311	1648.2	128	454-29-5;	778	C00155	HMDB00742
18	homoserine	Amino Acid	Glycine, Serine and Threonine Metabolism	23642	GC/MS	100000458	1471	218.1	672-15-1;	12647	C00263	HMDB00719
2809	hydroquinone sulfate	Xenobiotics	Drug	35322	LC/MS Neg	100001604	1383	189	123-31-9;	161220	C00530	HMDB02434
1672	hyocholate	Lipid	Secondary Bile Acid Metabolism	34093	LC/MS Neg	100001279	5001	407.3	547-75-1;	92805	C17649	HMDB00760
1675	hyodeoxycholate	Lipid	Secondary Bile Acid Metabolism	27531	LC/MS Neg	100000777	5074	391.4	83-49-8;	5283820	C15517	HMDB00733
290	hypotaurine	Amino Acid	Methionine, Cysteine, SAM and Taurine Metabolism	590	GC/MS	358	1598.5	188	300-84-5;	107812	C00519	HMDB00965
2059	hypoxanthine	Nucleotide	Purine Metabolism, (Hypo)Xanthine/Inosine containing	3127	LC/MS Neg	171	1313	135.1	68-94-0;	790	C00262	HMDB00157
3025	iminodiacetate (IDA)	Xenobiotics	Chemical	21025	GC/MS	100000900	1538.8	232	142-73-4;	8897	C19911	HMDB11753
178	indolelactate	Amino Acid	Tryptophan Metabolism	18349	GC/MS	100000463	1964.9	202	832-97-3;	92904	C02043	HMDB00671
2058	inosine	Nucleotide	Purine Metabolism, (Hypo)Xanthine/Inosine containing	1123	LC/MS Neg	361	1600	267.2	58-63-9;	6021	C00294	HMDB00195
258	isobutyrylcarnitine	Amino Acid	Leucine, Isoleucine and Valine Metabolism	33441	LC/MS Pos	100001055	1941	232.2	25518-49-4;	168379		HMDB00736
259	isobutyrylglycine	Amino Acid	Leucine, Isoleucine and Valine Metabolism	35437	LC/MS Pos	100001590	2036	146.1	15926-18-8;	10855600		HMDB00730
243	isoleucine	Amino Acid	Leucine, Isoleucine and Valine Metabolism	1125	LC/MS Neg	376	1413	130.2	73-32-5;	6306	C00407	HMDB00172
505	isoleucylaspartate	Peptide	Dipeptide	42982	LC/MS Neg	100003166	982.3	245.2	510-791-9560;
508	isoleucylglycine	Peptide	Dipeptide	40008	LC/MS Pos	100003169	1732	189.2	868-28-0;	342532
221	isovalerate	Amino Acid	Leucine, Isoleucine and Valine Metabolism	34732	LC/MS Neg	100000708	1623	101.2	503-74-2;	10430	C08262	HMDB00718
223	isovalerylcarnitine	Amino Acid	Leucine, Isoleucine and Valine Metabolism	34407	LC/MS Pos	100001393	2533	246.2	31023-24-2;	6426851		HMDB00688
222	isovalerylglycine	Amino Acid	Leucine, Isoleucine and Valine Metabolism	35107	LC/MS Pos	100001452	2665	160.1	16284-60-9;	546304		HMDB00678
2267	I-urobilinogen	Cofactors and Vitamins	Hemoglobin and Porphyrin Metabolism	32426	LC/MS Neg	100001226	4181	591.3	14684-37-8 ;	26818	C05790	HMDB04157
2820	ketamine	Xenobiotics	Drug	35128	LC/MS Pos	100001503	2907	238.1	6740-88-1;	3821	C07525	HMDB15352
185	kynurenate	Amino Acid	Tryptophan Metabolism	1417	LC/MS Neg	98	2243	188.1	492-27-3;	3845	C01717	HMDB00715
184	kynurenine	Amino Acid	Tryptophan Metabolism	15140	LC/MS Pos	100000265	1902	209.1	2922-83-0;	161166	C00328	HMDB00684
751	lactate	Carbohydrate	Glycolysis, Gluconeogenesis, and Pyruvate Metabolism	527	GC/MS	482	1102.8	116.9	79-33-4;	612	C00186	HMDB00190
803	lactose	Carbohydrate	Disaccharides and Oligosaccharides	567	GC/MS	393	2134	204	5965-66-2;	84571	C00243	HMDB00186
1494	lathosterol	Lipid	Sterol	39864	GC/MS	100001105	2337	255.2	80-99-9 ;	65728	C01189	HMDB01170
215	leucine	Amino Acid	Leucine, Isoleucine and Valine Metabolism	60	LC/MS Neg	397	1475	130.2	61-90-5;	6106	C00123	HMDB00687
2827	lidocaine	Xenobiotics	Drug	35661	LC/MS Pos	100001538	2761	235.2	137-58-6;	3676	D00358	HMDB14426
985	linoleate (18:2n6)	Lipid	Polyunsaturated Fatty Acid (n3 and n6)	1105	LC/MS Neg	180	5533	279.3	60-33-3;	5280450	C01595	HMDB00673
987	linolenate [alpha or gamma; (18:3n3 or 6)]	Lipid	Polyunsaturated Fatty Acid (n3 and n6)	34035	LC/MS Neg	100001337	5450	277.3		5280934	C06427
1658	lithocholate [6-oxo or 7-keto]	Lipid	Secondary Bile Acid Metabolism	34033	LC/MS Pos	100001336	5278	391.2
69	lysine	Amino Acid	Lysine Metabolism	1301	LC/MS Pos	407	603	147.2	56-87-1;	5962	C00047	HMDB00182
921	malate	Energy	TCA Cycle	1303	GC/MS	409	1502	233	6915-15-7;	525	C00149	HMDB00156
841	mannose	Carbohydrate	Fructose, Mannose and Galactose Metabolism	584	GC/MS	803	1753.5	204	3458-28-4;	18950	C00159	HMDB00169
950	margarate (17:0)	Lipid	Long Chain Fatty Acid	1121	LC/MS Neg	891	5733	269.3	506-12-7;	10465		HMDB02259
996	mead acid (20:3n9)	Lipid	Polyunsaturated Fatty Acid (n3 and n6)	35174	LC/MS Neg	100001472	5642	305.4	20590-32-3;	5312531		HMDB10378
264	methionine	Amino Acid	Methionine, Cysteine, SAM and Taurine Metabolism	1302	LC/MS Pos	415	1252	150.1	63-68-3;	6137	C00073	HMDB00696
269	methionine sulfoxide	Amino Acid	Methionine, Cysteine, SAM and Taurine Metabolism	18374	LC/MS Pos	100000039	729	166.1	3226-65-1;	158980	C02989	HMDB02005
1296	myo-inositol	Lipid	Inositol Metabolism	19934	GC/MS	363	1924.9	217	87-89-8;	892	C00137	HMDB00211
945	myristoleate (14:1n5)	Lipid	Long Chain Fatty Acid	32418	LC/MS Neg	100001198	5338	225.3	544-64-9 ;	5281119	C08322	HMDB02000
2086	N1-methyladenosine	Nucleotide	Purine Metabolism, Adenine containing	15650	LC/MS Pos	1242	1356	282.1	15763-06-1;	27476	C02494	HMDB03331
2118	N1-methylguanosine	Nucleotide	Purine Metabolism, Guanine containing	31609	LC/MS Pos	100001122	1850	298.1	2140-65-0;	96373		HMDB01563
2120	N2,N2-dimethylguanosine	Nucleotide	Purine Metabolism, Guanine containing	35137	LC/MS Pos	100001412	2157	312.1	2140-67-2;	92919		HMDB04824
2119	N2-methylguanosine	Nucleotide	Purine Metabolism, Guanine containing	35133	LC/MS Neg	100001467	1966	296.2	2140-77-4;	3035422		HMDB05862
2172	N4-acetylcytidine	Nucleotide	Pyrimidine Metabolism, Cytidine containing	35130	LC/MS Neg	100001413	2024	284.2	3768-18-1;	107461		HMDB05923
71	N6-acetyllysine	Amino Acid	Lysine Metabolism	36752	LC/MS Pos	100001734	1134	189.1	692-04-6;	92832	C02727	HMDB00206
2096	N6-carbamoylthreonyladenosine	Nucleotide	Purine Metabolism, Adenine containing	35157	LC/MS Pos	100001415	2656	413	24719-82-2;
72	N-6-trimethyllysine	Amino Acid	Lysine Metabolism	1498	LC/MS Pos	189	650	189.2	23284-33-5;	440120	C03793	HMDB01325
25	N-acetylalanine	Amino Acid	Alanine and Aspartate Metabolism	1585	LC/MS Neg	1110	882	130.1	97-69-8;	88064	C02847	HMDB00766
379	N-acetylcarnosine	Peptide	Dipeptide Derivative	43488	LC/MS Neg	100004046	1214	267.2	56353-15-2;	9903482
885	N-acetylglucosamine	Carbohydrate	Aminosugar Metabolism	15095	GC/MS	100000281	1903.3	245	7512-17-6;	24139	C00140	HMDB00215
2	N-acetylglycine	Amino Acid	Glycine, Serine and Threonine Metabolism	27710	GC/MS	100001006	1396.4	143.9	543-24-8;	10972		HMDB00532
265	N-acetylmethionine	Amino Acid	Methionine, Cysteine, SAM and Taurine Metabolism	1589	LC/MS Neg	1083	1805	190.1	65-82-7;	448580	C02712	HMDB11745
893	N-acetylneuraminate	Carbohydrate	Aminosugar Metabolism	1592	GC/MS	1162	2074.9	245	131-48-6;	439197	C00270	HMDB00230
92	N-acetylphenylalanine	Amino Acid	Phenylalanine and Tyrosine Metabolism	33950	LC/MS Neg	100001256	2590	206.2	2018-61-3;	74839	C03519	HMDB00512
15	N-acetylthreonine	Amino Acid	Glycine, Serine and Threonine Metabolism	33939	LC/MS Neg	100001274	846	160.1	17093-74-2;	152204	C01118
175	N-acetyltryptophan	Amino Acid	Tryptophan Metabolism	33959	LC/MS Neg	100001254	2650	245.2	1218-34-4;	700653	C03137	HMDB13713
266	N-formylmethionine	Amino Acid	Methionine, Cysteine, SAM and Taurine Metabolism	2829	LC/MS Neg	194	1541	176.1	4289-98-9;	439750	C03145	HMDB01015
2194	nicotinamide	Cofactors and Vitamins	Nicotinate and Nicotinamide Metabolism	594	LC/MS Pos	432	1267	123.1	98-92-0;	936	C00153	HMDB01406
1141	N-octanoylglycine	Lipid	Fatty Acid Metabolism(Acyl Glycine)	43502	LC/MS Neg	100003940	4340	200.2	14246-53-8;	84290		HMDB00832
960	nonadecanoate (19:0)	Lipid	Long Chain Fatty Acid	1356	LC/MS Neg	892	6073	297.3	646-30-0;	12591	C16535	HMDB00772
1069	octadecanedioate	Lipid	Fatty Acid, Dicarboxylate	36754	LC/MS Neg	100001615	5033	313.3	871-70-5;	70095		HMDB00782
1151	octanoylcarnitine	Lipid	Fatty Acid Metabolism(Acyl Carnitine)	33936	LC/MS Pos	100001247	4100	288.3	3671-77-0;	123701	C02838	HMDB00791
954	oleate (18:1n9)	Lipid	Long Chain Fatty Acid	1359	GC/MS	442	1984.4	339.2	112-80-1;	445639	C00712	HMDB00207
299	ornithine	Amino Acid	Urea cycle; Arginine and Proline Metabolism	1493	GC/MS	444	1763.8	142	3184-13-2;	6262	C00077	HMDB03374
2955	O-sulfo-L-tyrosine	Xenobiotics	Chemical	45413	LC/MS Neg	100005384	1006.1	260.1		514186
947	palmitate (16:0)	Lipid	Long Chain Fatty Acid	1336	LC/MS Neg	424	5619	255.3	57-10-3;	985	C00249	HMDB00220
948	palmitoleate (16:1n7)	Lipid	Long Chain Fatty Acid	33447	LC/MS Neg	452	5477	253.3	373-49-9;	445638	C08362	HMDB03229
1467	palmitoyl sphingomyelin	Lipid	Sphingolipid Metabolism	37506	GC/MS	100002107	2524	311.3	6254-89-3;	9939941
1159	palmitoylcarnitine	Lipid	Fatty Acid Metabolism(Acyl Carnitine)	22189	LC/MS Pos	100000776	5179	400.4	6865-14-1;	461	C02990	HMDB00222
2219	pantothenate	Cofactors and Vitamins	Pantothenate and CoA Metabolism	1508	LC/MS Pos	1024	2218	220.1	137-08-6;	6613	C00864	HMDB00210
120	p-cresol sulfate	Amino Acid	Phenylalanine and Tyrosine Metabolism	36103	LC/MS Neg	100001315	2896	187.1	3233-57-7;	4615423	C01468	HMDB11635
937	pelargonate (9:0)	Lipid	Medium Chain Fatty Acid	12035	LC/MS Neg	437	4847	157.2	112-05-0;	8158	C01601	HMDB00847
2863	pentobarbital	Xenobiotics	Drug	38156	LC/MS Neg	100002304	4564	225.2	76-74-4;	4737	C07423,D00499,D02253,C07422,D00500
97	phenethylamine (isobar with 1-phenylethanamine)	Amino Acid	Phenylalanine and Tyrosine Metabolism	38763	LC/MS Pos	100002982	2114.7	122.1		7408	C02455	HMDB02017
118	phenol sulfate	Amino Acid	Phenylalanine and Tyrosine Metabolism	32553	LC/MS Neg	100001510	2150	173.1	937-34-8;	74426	C02180	HMDB60015
99	phenylacetate	Amino Acid	Phenylalanine and Tyrosine Metabolism	15958	LC/MS Neg	100000011	2127	135.1	103-82-2;	999	C07086	HMDB00209
102	phenylacetylglycine	Amino Acid	Phenylalanine and Tyrosine Metabolism	33945	LC/MS Neg	100001275	2377	192.1	500-98-1;	68144	C05598	HMDB00821
91	phenylalanine	Amino Acid	Phenylalanine and Tyrosine Metabolism	64	LC/MS Pos	460	2056	166.1	63-91-2;	6140	C00079	HMDB00159
576	phenylalanylaspartate	Peptide	Dipeptide	41419	LC/MS Neg	100003595	1559	279.1	22828-05-3;	335051
96	phenyllactate (PLA)	Amino Acid	Phenylalanine and Tyrosine Metabolism	22130	LC/MS Neg	100000774	2237	165.1	828-01-3;	3848	C05607	HMDB00779
155	phenylpropionylglycine	Amino Acid	Phenylalanine and Tyrosine Metabolism	35434	LC/MS Neg	100001591	2981	206.1	56613-60-6;	152323		HMDB00860
932	phosphate	Energy	Oxidative Phosphorylation	11438	GC/MS	461	1307.7	298.9	7664-38-2 ;	1061	C00009	HMDB01429
1330	phosphoethanolamine	Lipid	Phospholipid Metabolism	12102	GC/MS	1026	1577.3	299.1	1071-23-4;	1015	C00346	HMDB00224
192	picolinate	Amino Acid	Tryptophan Metabolism	1512	LC/MS Pos	1022	1107	124.1	98-98-6;	1018	C10164	HMDB02243
84	pipecolate	Amino Acid	Lysine Metabolism	1444	LC/MS Pos	1025	1120	130.1	4043-87-2;	849	C00408	HMDB00070
320	pro-hydroxy-pro	Amino Acid	Urea cycle; Arginine and Proline Metabolism	35127	LC/MS Pos	100001167	960	229.2	18684-24-7;	11673055		HMDB06695
300	proline	Amino Acid	Urea cycle; Arginine and Proline Metabolism	1898	LC/MS Pos	480	796	116.1	147-85-3;	145742	C00148	HMDB00162
1133	propionylcarnitine	Lipid	Fatty Acid Metabolism (also BCAA Metabolism)	32452	LC/MS Pos	100001162	1589	218.2	17298-37-2 ;	107738	C03017	HMDB00824
2145	pseudouridine	Nucleotide	Pyrimidine Metabolism, Uracil containing	33442	LC/MS Neg	821	1104	243.1	1445-07-4;		C02067	HMDB00767
334	putrescine	Amino Acid	Polyamine Metabolism	1408	GC/MS	49	1705.8	174	110-60-1;	1045	C00134	HMDB01414
2288	pyridoxal	Cofactors and Vitamins	Vitamin B6 Metabolism	1651	LC/MS Pos	491	1210	168.1	65-22-5;	1050	C00250	HMDB01545
2285	pyridoxamine	Cofactors and Vitamins	Vitamin B6 Metabolism	2150	LC/MS Pos	568	653	169.1	58052-48-5;	1052	C00534	HMDB01431
2289	pyridoxate	Cofactors and Vitamins	Vitamin B6 Metabolism	31555	LC/MS Neg	100001121	2210	182.1	82-82-6 ;	6723	C00847	HMDB00017
2284	pyridoxine (Vitamin B6)	Cofactors and Vitamins	Vitamin B6 Metabolism	608	LC/MS Neg	936	1675	168.1	58-56-0;	1054	C00314	HMDB02075
47	pyroglutamine	Amino Acid	Glutamate Metabolism	32672	LC/MS Pos	100001540	764	129.2	2353-44-8;	134508
608	pyroglutamylglycine	Peptide	Dipeptide	31522	LC/MS Neg	100001127	855	185.1	29227-88-1;	152981
609	pyroglutamylvaline	Peptide	Dipeptide	32394	LC/MS Neg	100001132	1755	227.2	21282-10-0;	152416
750	pyruvate	Carbohydrate	Glycolysis, Gluconeogenesis, and Pyruvate Metabolism	599	GC/MS	823	1130.6	217	127-17-3;	1060	C00022	HMDB00243
2190	quinolinate	Cofactors and Vitamins	Nicotinate and Nicotinamide Metabolism	1899	GC/MS	182	1697.7	296.1	89-00-9;	1066	C03722	HMDB00232
769	ribitol	Carbohydrate	Pentose Metabolism	15772	GC/MS	100000406	1692.4	217	488-81-3;	6912	C00474	HMDB00508
2216	riboflavin (Vitamin B2)	Cofactors and Vitamins	Riboflavin Metabolism	1827	LC/MS Pos	500	3111	377.2	83-88-5;	493570	C00255	HMDB00244
768	ribose	Carbohydrate	Pentose Metabolism	12080	GC/MS	914	1639.2	204	50-69-1;	5779	C00121	HMDB00283
766	ribulose	Carbohydrate	Pentose Metabolism	35855	GC/MS	100000147	1662	306.1	488-84-6;	151261	C00309	HMDB00621
3000	S-(3-hydroxypropyl)mercapturic acid	Xenobiotics	Chemical	44552	LC/MS Neg	100004568	1552.3	220.1	23127-40-4 ;	3371179
272	S-adenosylhomocysteine (SAH)	Amino Acid	Methionine, Cysteine, SAM and Taurine Metabolism	15948	LC/MS Neg	197	1821	383.1	979-92-0;	439155	C00021	HMDB00939
4	sarcosine (N-Methylglycine)	Amino Acid	Glycine, Serine and Threonine Metabolism	1516	GC/MS	1023	1182.9	116	107-97-1;	10887311726	C00213	HMDB00271
1299	scyllo-inositol	Lipid	Inositol Metabolism	32379	GC/MS	100001215	1893.8	318.2	488-59-5;		C06153	HMDB06088
1063	sebacate (decanedioate)	Lipid	Fatty Acid, Dicarboxylate	32398	LC/MS Neg	100001211	1778	201.2	111-20-6;	5192	C08277	HMDB00792
9	serine	Amino Acid	Glycine, Serine and Threonine Metabolism	1648	GC/MS	503	1389.1	204	56-45-1;	59516857581	C00065	HMDB00187
200	serotonin (5HT)	Amino Acid	Tryptophan Metabolism	2342	LC/MS Pos	504	1660	177.1	153-98-0;	5202	C00780	HMDB00259
284	S-methylcysteine	Amino Acid	Methionine, Cysteine, SAM and Taurine Metabolism	39592	LC/MS Pos	100002749	869.1	136	1187-84-4;	7.06E+11		HMDB02108
838	sorbitol	Carbohydrate	Fructose, Mannose and Galactose Metabolism	15053	GC/MS	506	1843	319.1	6706-59-8;	107428	C00794	HMDB00247
837	sorbose	Carbohydrate	Fructose, Mannose and Galactose Metabolism	563	GC/MS	220	1800.9	437.1	87-79-6;	441484	C00247	HMDB01266
336	spermidine	Amino Acid	Polyamine Metabolism	485	LC/MS Pos	50	533	146.2	124-20-9;	1102	C00315	HMDB01257
1464	sphinganine	Lipid	Sphingolipid Metabolism	17769	LC/MS Pos	313	5175	302.3	3102-56-5;	3126	C00836	HMDB00269
1473	sphingosine	Lipid	Sphingolipid Metabolism	17747	LC/MS Pos	297	5197	300.2	123-78-4;	5353955	C00319	HMDB00252
1492	squalene	Lipid	Sterol	1518	GC/MS	508	2205	69	111-02-4;	638072	C00751	HMDB00256
2656	stachydrine	Xenobiotics	Food Component/Plant	34384	LC/MS Pos	100001296	860	144.1	4136-37-2;	115244	C10172	HMDB04827
952	stearate (18:0)	Lipid	Long Chain Fatty Acid	1358	LC/MS Neg	439	5886	283.4	57-11-4;	5281	C01530	HMDB00827
978	stearidonate (18:4n3)	Lipid	Polyunsaturated Fatty Acid (n3 and n6)	33969	LC/MS Neg	100001229	5381	275.3	111174-40-4 ;	5312508	C16300	HMDB06547
1468	stearoyl sphingomyelin	Lipid	Sphingolipid Metabolism	19503	GC/MS	1538	2645	311.3	85187-10-6;85187-10-6;	6453725	C00550	HMDB01348
1518	stigmasterol	Lipid	Sterol	21183	GC/MS	100000923	2359	255.3	83-48-7;	5280794	C05442	HMDB00937
919	succinate	Energy	TCA Cycle	1437	GC/MS	252	1348	247	110-15-6;	1110	C00042	HMDB00254
821	sucrose	Carbohydrate	Disaccharides and Oligosaccharides	1519	LC/MS Neg	935	875	341.2	57-50-1;	5988	C00089	HMDB00258
1647	taurochenodeoxycholate	Lipid	Primary Bile Acid Metabolism	18494	LC/MS Neg	1629	5218	498.3	6009-98-9;	387316	C05465	HMDB00951
1644	taurocholate	Lipid	Primary Bile Acid Metabolism	18497	LC/MS Neg	1648	5122	514.3	145-42-6;		C05122	HMDB00036
1674	taurohyocholate	Lipid	Secondary Bile Acid Metabolism	42603	LC/MS Neg	100004084	5000	514.3
1676	taurohyodeoxycholic acid	Lipid	Secondary Bile Acid Metabolism	43588	LC/MS Neg	100003869	5050	498.5	38411-85-7;	119046
1067	tetradecanedioate	Lipid	Fatty Acid, Dicarboxylate	35669	LC/MS Neg	100001613	3970	257.2	821-38-5;	13185		HMDB00872
2274	thiamin (Vitamin B1)	Cofactors and Vitamins	Thiamine Metabolism	5341	LC/MS Neg	873	1699	263.1	59-43-8;		C00378
779	threitol	Carbohydrate	Pentose Metabolism	35854	GC/MS	100001419	1513	217.1	2418-52-2;	169019	C16884	HMDB04136
2229	threonate	Cofactors and Vitamins	Ascorbate and Aldarate Metabolism	27738	GC/MS	100001022	1560.7	292.1	70753-61-6;	151152	C01620	HMDB00943
14	threonine	Amino Acid	Glycine, Serine and Threonine Metabolism	1284	LC/MS Pos	564	713	120.1	72-19-5;	69710196288	C00188	HMDB00167
2184	thymidine	Nucleotide	Pyrimidine Metabolism, Thymine containing	2183	LC/MS Neg	872	1935	241.1	50-89-5;	5789	C00214	HMDB00273
318	trans-4-hydroxyproline	Amino Acid	Urea cycle; Arginine and Proline Metabolism	32306	LC/MS Pos	1001	705	132.1	51-35-4;	58106971053	C01157	HMDB00725
174	tryptophan	Amino Acid	Tryptophan Metabolism	54	LC/MS Pos	565	2445	205.1	73-22-3;	69235166305	C00078	HMDB00929
110	tyramine	Amino Acid	Phenylalanine and Tyrosine Metabolism	1603	LC/MS Pos	1133	1503	138.1	60-19-5;	5610	C00483	HMDB00306
104	tyrosine	Amino Acid	Phenylalanine and Tyrosine Metabolism	1299	LC/MS Pos	815	1516	182.1	60-18-4;	60576942100	C00082	HMDB00158
2144	uracil	Nucleotide	Pyrimidine Metabolism, Uracil containing	605	GC/MS	825	1370.4	241	66-22-8;	1174	C00106	HMDB00300
2067	urate	Nucleotide	Purine Metabolism, (Hypo)Xanthine/Inosine containing	1604	GC/MS	1134	1928	441.2	69-93-2;120K5305;		C00366	HMDB00289
298	urea	Amino Acid	Urea cycle; Arginine and Proline Metabolism	1670	GC/MS	533	1223.9	171	57-13-6;	1.18E+11	C00086	HMDB00294
2143	uridine	Nucleotide	Pyrimidine Metabolism, Uracil containing	606	LC/MS Neg	535	1430	243.1	58-96-8;	6029	C00299	HMDB00296
1138	valerylglycine	Lipid	Fatty Acid Metabolism(Acyl Glycine)	36768	LC/MS Pos	100001451	2824	160.1	24003-66-5;	4737557		HMDB00927
254	valine	Amino Acid	Leucine, Isoleucine and Valine Metabolism	1649	LC/MS Pos	566	1040	118.1	72-18-4;	69710186287	C00183	HMDB00883
677	valylleucine	Peptide	Dipeptide	39994	LC/MS Neg	100003210	3301	229.3	22906-55-4;	352039
2060	xanthine	Nucleotide	Purine Metabolism, (Hypo)Xanthine/Inosine containing	3147	GC/MS	1004	1889.9	353	69-89-6;	1188	C00385	HMDB00292
2062	xanthosine	Nucleotide	Purine Metabolism, (Hypo)Xanthine/Inosine containing	15136	LC/MS Pos	100000299	1785	285	146-80-5;	64959	C01762	HMDB00299
775	xylitol	Carbohydrate	Pentose Metabolism	4966	GC/MS	543	1677.6	307.2	87-99-0;	6912	C00379	HMDB02917
773	xylonate	Carbohydrate	Pentose Metabolism	35638	GC/MS	100001627	1722	292	73686-31-7;	6602431	C05411
774	xylose	Carbohydrate	Pentose Metabolism	15835	GC/MS	826	1723.9	204	609-06-3;	95259	C00181	HMDB00098
